# Supplementary material for: Genetic architecture of pollination syndrome transition between hummingbird-specialist and generalist species in the genus Rhytidophyllum (Gesneriaceae)
Source: PeerJ. 2015 Jun 18;3:e1028. doi: 10.7717/peerj.1028 (PMC4476130; doi:10.7717/peerj.1028)
Supplement: Data S1 [file peerj-03-1028-s004.zip]

Archive with 23 entries (20 files):
- donnees_papier_QTL_public/
- donnees_papier_QTL_public/.Rhistory
- donnees_papier_QTL_public/batch_1.genotypes_20.tsv
- __MACOSX/
- __MACOSX/donnees_papier_QTL_public/
- __MACOSX/donnees_papier_QTL_public/._batch_1.genotypes_20.tsv
- donnees_papier_QTL_public/geno_table.csv
- __MACOSX/donnees_papier_QTL_public/._geno_table.csv
- donnees_papier_QTL_public/Genotype.R
- __MACOSX/donnees_papier_QTL_public/._Genotype.R
- donnees_papier_QTL_public/linkage_map_genotypes.csv
- __MACOSX/donnees_papier_QTL_public/._linkage_map_genotypes.csv
- donnees_papier_QTL_public/morphometric_analyses_script.R
- __MACOSX/donnees_papier_QTL_public/._morphometric_analyses_script.R
- donnees_papier_QTL_public/morphometric_data.R
- donnees_papier_QTL_public/phenotypes.csv
- __MACOSX/donnees_papier_QTL_public/._phenotypes.csv
- donnees_papier_QTL_public/QTLs_detection_script.R
- __MACOSX/donnees_papier_QTL_public/._QTLs_detection_script.R
- donnees_papier_QTL_public/semi_landmarks.txt
- __MACOSX/donnees_papier_QTL_public/._semi_landmarks.txt
- donnees_papier_QTL_public/traits.txt
- __MACOSX/donnees_papier_QTL_public/._traits.txt
