# Supplementary material for: Genetic architecture of pollination syndrome transition between hummingbird-specialist and generalist species in the genus Rhytidophyllum (Gesneriaceae)
Source: PeerJ. 2015 Jun 18;3:e1028. doi: 10.7717/peerj.1028 (PMC4476130; doi:10.7717/peerj.1028)
Supplement: Data S1 [file peerj-03-1028-s004.zip › donnees_papier_QTL_public/batch_1.genotypes_20.tsv]

Catalog ID	Marker	Cnt	F	F1_appended	F2_H202	F2_H64	F2_H39	F2_H48	F2_H139	F2_H145	F2_H42	F2_H73	F2_H151	F2_H216	F2_H19	F2_H134	F2_H46	F2_H97	F2_H154	F2_H75	F2_H172	F2_H209	F2_H112	F2_H53	F2_H78	F2_H45	F2_H62	F2_H67	F2_H77	F2_H161	F2_H175	F2_H160	F2_H76	F2_H22	F2_H74	F2_H63	F2_H60	F2_H59	F2_H198	F2_H135	F2_H51	F2_H80	F2_H207	F2_H180	F2_H158	F2_H159	F2_A2	F2_H185	F2_H170
39	aa/bb	182	0.542138	ab	aa	aa	aa	bb	ab	bb	aa	-	ab	ab	aa	ab	ab	ab	-	ab	bb	bb	ab	aa	ab	bb	ab	bb	bb	ab	aa	ab	ab	ab	aa	ab	ab	bb	ab	aa	ab	-	ab	ab	ab	bb	aa	ab	aa
57	aa/bb	75	0.590522	ab	-	-	-	-	-	-	-	-	-	-	-	-	-	-	-	-	-	-	-	-	-	-	-	bb	-	-	-	-	-	-	-	-	-	-	-	bb	-	-	-	-	-	-	-	-	bb
96	aa/bb	95	0.542623	ab	-	-	-	aa	-	-	-	-	-	-	-	-	-	-	-	-	ab	-	-	-	-	-	-	-	-	-	-	bb	-	ab	-	-	-	-	-	ab	-	-	-	-	-	aa	aa	-	ab
102	aa/bb	127	0.533284	ab	ab	ab	ab	aa	-	bb	ab	aa	ab	bb	aa	bb	ab	AB	-	ab	ab	ab	aa	aa	ab	-	-	ab	aa	aa	bb	AB	ab	ab	aa	aa	aa	ab	-	aa	ab	-	-	ab	-	ab	-	ab	ab
199	aa/bb	81	0.593999	ab	-	-	-	-	-	-	-	-	-	-	-	-	-	-	-	-	-	-	-	-	-	-	-	bb	-	-	-	-	-	bb	-	-	-	-	-	-	-	-	-	-	-	bb	-	-	ab
212	aa/bb	64	0.619298	AB	-	bb	-	-	-	-	-	-	-	aa	-	-	-	-	-	-	ab	-	-	-	ab	-	-	-	-	-	-	ab	bb	ab	-	-	-	-	ab	-	-	-	-	-	-	-	aa	-	ab
258	--/ab	77	0	bb	-	-	-	bb	-	bb	-	-	-	bb	-	-	-	-	-	bb	-	-	bb	-	-	-	bb	bb	-	bb	-	-	-	-	-	-	-	bb	bb	-	-	-	-	-	-	bb	-	-	bb
274	aa/bb	51	0.5	aa	-	-	-	-	-	-	-	-	-	-	-	-	-	-	-	-	-	-	-	-	-	-	-	-	-	-	-	-	-	-	-	-	-	-	-	-	-	-	-	-	-	-	-	-	-
277	aa/bb	161	0.580439	ab	bb	aa	ab	AB	-	-	-	ab	bb	bb	-	-	aa	ab	aa	ab	ab	ab	ab	-	ab	bb	ab	ab	bb	ab	-	ab	aa	ab	ab	-	aa	ab	aa	aa	-	-	-	-	-	aa	aa	aa	ab
287	aa/ab	29	0.571429	-	-	-	-	-	-	-	-	-	-	-	-	-	-	-	-	-	-	-	-	-	-	-	-	-	-	-	-	-	-	-	-	-	-	-	-	-	-	-	-	-	-	-	-	-	-
325	aa/bb	120	0.577339	ab	aa	ab	ab	-	-	-	bb	-	aa	ab	-	aa	ab	-	-	aa	aa	ab	ab	-	AB	aa	aa	AB	-	AB	-	aa	ab	bb	-	ab	-	-	aa	aa	-	-	-	aa	ab	-	-	ab	ab
362	aa/bb	95	0.570637	ab	-	-	-	-	-	-	-	bb	-	-	-	-	-	-	-	-	-	-	-	-	-	-	-	ab	-	-	-	bb	bb	ab	-	-	-	-	-	bb	-	-	-	-	-	bb	-	-	AB
400	--/ab	80	1	bb	-	-	bb	-	-	bb	bb	-	bb	bb	-	-	-	-	-	bb	bb	bb	bb	-	-	-	bb	-	-	bb	-	-	-	-	bb	-	-	bb	bb	bb	-	-	-	bb	-	-	-	bb	-
430	aa/bb	82	0.656109	AB	-	-	bb	-	-	-	-	-	-	-	-	-	-	-	-	-	-	-	-	-	-	-	-	-	-	-	-	-	-	-	-	-	-	-	bb	-	-	-	-	-	-	bb	-	-	bb
464	aa/bb	185	0.541479	ab	ab	bb	ab	AB	bb	ab	ab	bb	ab	ab	bb	ab	ab	AB	ab	ab	ab	ab	ab	ab	aa	ab	aa	ab	ab	ab	aa	bb	bb	bb	bb	bb	ab	aa	bb	ab	ab	ab	bb	ab	bb	AB	AB	ab	ab
557	aa/bb	90	0.561923	ab	-	-	-	-	-	-	-	-	-	bb	-	-	-	-	-	-	bb	-	-	-	-	-	-	bb	-	-	-	-	bb	-	-	-	-	-	-	aa	-	-	-	-	-	-	-	-	aa
559	aa/bb	183	0.558787	AB	bb	ab	ab	ab	ab	ab	ab	ab	ab	ab	ab	aa	ab	ab	aa	bb	-	ab	aa	ab	ab	bb	aa	aa	aa	bb	aa	ab	ab	aa	ab	-	AB	aa	ab	ab	-	-	ab	ab	ab	bb	-	aa	bb
562	aa/bb	84	0.54632	ab	-	-	-	-	-	-	bb	-	-	-	-	-	-	-	-	-	-	-	-	-	-	-	-	bb	-	-	-	-	-	bb	-	-	-	-	ab	bb	-	-	-	-	-	aa	-	-	AB
572	aa/bb	69	0.594084	aa	-	-	-	-	-	-	-	aa	-	-	-	-	-	-	-	-	-	-	-	-	-	-	-	-	-	-	-	-	-	-	-	-	-	-	-	aa	-	-	aa	-	-	-	-	-	aa
579	aa/bb	74	0.578692	ab	-	-	-	-	-	-	-	aa	-	-	-	-	-	-	-	-	-	-	-	-	-	-	-	-	-	-	-	-	-	-	-	-	-	-	-	aa	-	-	-	-	-	aa	-	-	aa
611	aa/bb	133	0.545563	AB	aa	bb	-	bb	-	ab	AB	ab	ab	aa	bb	AB	ab	ab	-	AB	-	bb	aa	ab	aa	ab	ab	ab	ab	ab	bb	ab	ab	ab	aa	aa	aa	aa	aa	ab	ab	-	-	-	ab	-	aa	aa	bb
632	aa/bb	79	0.555859	ab	-	-	-	-	-	-	-	-	-	-	-	-	-	-	-	-	aa	-	-	-	-	-	-	-	-	-	-	-	-	bb	-	-	-	-	-	bb	-	-	-	-	-	aa	-	-	-
637	aa/bb	95	0.563939	ab	-	-	-	-	-	-	-	-	-	-	-	-	-	-	-	-	aa	-	-	-	-	-	-	ab	-	bb	-	-	-	ab	-	-	-	-	-	ab	-	-	-	-	-	aa	-	-	aa
721	aa/bb	129	0.554907	ab	ab	AB	aa	-	-	-	bb	-	-	aa	bb	-	bb	-	-	bb	bb	aa	ab	-	aa	aa	aa	ab	bb	bb	-	ab	ab	bb	-	-	-	ab	ab	ab	-	-	-	ab	-	bb	-	-	bb
754	aa/bb	135	0.543187	ab	bb	bb	-	AB	-	-	-	bb	bb	-	-	bb	-	-	-	-	AB	bb	-	-	-	-	-	-	-	AB	-	bb	AB	aa	-	bb	-	-	bb	aa	-	-	bb	-	-	bb	ab	-	ab
812	aa/ab	60	0.576023	aa	-	-	-	-	-	-	-	-	-	-	-	-	-	-	-	-	-	-	-	-	-	-	-	-	-	-	-	-	-	-	-	-	-	-	-	-	-	-	-	-	-	-	-	-	-
829	aa/bb	45	0.635031	aa	-	-	-	-	-	-	-	-	-	-	-	-	-	-	-	-	-	-	-	-	-	-	-	-	-	-	-	-	-	-	-	-	-	-	-	-	-	-	-	-	-	-	-	-	-
885	aa/bb	34	0.589744	ab	-	bb	ab	-	-	-	-	-	-	-	-	-	AB	-	-	ab	-	-	-	-	aa	-	-	AB	ab	-	-	bb	-	-	-	-	AB	-	-	-	-	-	-	ab	-	-	aa	-	ab
947	aa/bb	72	0.609181	aa	-	-	aa	-	-	-	-	-	-	-	-	-	-	-	-	-	aa	-	-	-	-	-	-	-	-	-	-	-	-	-	-	-	-	-	-	-	-	-	-	aa	-	aa	-	-	aa
1007	aa/ab	118	0	aa	-	-	-	aa	-	-	aa	aa	-	aa	-	-	-	-	-	-	aa	-	aa	-	aa	-	-	aa	-	aa	-	-	aa	aa	-	aa	-	aa	aa	aa	-	-	-	-	-	aa	-	-	aa
1020	aa/bb	78	0.536848	ab	-	-	-	-	-	-	-	-	-	-	-	-	-	-	-	-	-	-	-	-	-	-	-	-	-	-	-	-	-	-	-	-	-	-	bb	ab	-	-	-	-	-	bb	-	-	ab
1123	aa/bb	103	0.544813	ab	-	-	-	bb	-	-	-	AB	-	-	-	-	-	-	-	bb	AB	-	-	-	-	-	-	-	-	-	-	-	-	AB	-	-	-	-	-	ab	-	-	-	-	-	ab	-	-	ab
1243	aa/bb	182	0.547475	ab	bb	bb	ab	ab	aa	ab	ab	ab	bb	ab	ab	AB	ab	aa	ab	bb	ab	bb	ab	-	-	ab	bb	ab	ab	ab	aa	aa	ab	ab	ab	ab	bb	ab	ab	aa	bb	AB	AB	-	AB	AB	-	bb	ab
1260	aa/bb	66	0.610994	ab	aa	-	aa	-	-	ab	-	-	ab	ab	-	-	-	-	-	aa	ab	ab	aa	-	-	-	bb	aa	-	bb	-	bb	ab	-	-	ab	aa	-	-	-	-	-	-	bb	-	-	aa	-	bb
1302	aa/bb	52	0.600168	-	aa	bb	ab	-	-	ab	-	-	-	bb	-	-	-	-	-	-	-	-	-	-	-	-	ab	-	-	-	-	-	AB	aa	-	-	-	-	ab	aa	-	-	-	ab	-	-	aa	-	bb
1306	aa/bb	83	0.526377	ab	-	-	-	-	-	-	ab	-	AB	-	-	-	-	-	-	-	ab	bb	-	-	-	-	-	-	-	aa	-	ab	-	ab	-	-	-	-	aa	ab	-	-	-	AB	-	ab	-	-	ab
1336	aa/bb	87	0.57327	ab	-	-	-	bb	-	-	-	-	-	bb	-	-	-	-	-	-	bb	bb	-	-	-	-	-	-	-	-	-	-	-	bb	-	-	-	-	ab	aa	-	-	-	-	-	aa	-	-	aa
1441	aa/bb	135	0.565726	ab	bb	-	aa	aa	-	-	bb	AB	-	-	-	-	-	-	-	aa	ab	ab	bb	-	bb	-	-	AB	-	ab	-	-	aa	bb	-	-	-	-	bb	ab	-	-	aa	-	-	aa	ab	-	ab
1473	aa/bb	84	0.639338	ab	aa	AB	ab	-	-	ab	-	-	-	bb	-	-	ab	-	-	-	bb	-	-	bb	aa	-	-	ab	-	aa	bb	ab	-	-	-	aa	bb	bb	-	ab	-	-	-	AB	bb	-	aa	-	aa
1503	aa/bb	179	0.540528	ab	aa	bb	ab	ab	aa	bb	ab	aa	ab	ab	-	-	ab	ab	aa	aa	aa	bb	aa	-	aa	ab	aa	ab	aa	aa	ab	ab	ab	bb	ab	-	ab	ab	ab	bb	aa	-	aa	aa	-	aa	-	ab	ab
1528	aa/bb	112	0.598958	ab	-	-	-	ab	-	-	-	aa	-	-	-	-	-	-	-	-	ab	-	-	-	bb	-	-	bb	-	bb	-	-	bb	bb	-	-	-	-	bb	ab	-	-	-	-	-	bb	-	-	-
1546	aa/bb	177	0.604788	ab	aa	ab	ab	aa	aa	ab	ab	aa	bb	bb	aa	aa	ab	-	aa	bb	bb	aa	bb	aa	ab	ab	bb	ab	ab	ab	AB	ab	aa	bb	ab	ab	aa	ab	ab	AB	aa	AB	aa	AB	AB	AB	-	AB	bb
1681	aa/bb	110	0.565517	ab	-	-	-	bb	-	-	-	-	-	-	-	-	-	-	-	-	-	bb	-	-	-	-	-	aa	-	bb	-	AB	-	ab	-	-	-	-	AB	ab	-	-	-	-	-	-	-	-	bb
1712	aa/bb	73	0.561728	ab	-	-	-	-	-	-	-	-	-	-	-	-	-	-	-	-	-	-	-	-	-	-	-	-	-	-	-	-	aa	-	-	-	-	-	-	aa	-	-	-	-	-	aa	aa	-	aa
1740	aa/bb	66	0.570768	ab	ab	aa	bb	-	-	ab	ab	-	ab	ab	-	-	ab	-	-	-	-	-	-	aa	-	-	AB	aa	-	-	aa	-	ab	-	-	-	ab	bb	bb	ab	ab	-	-	ab	bb	-	aa	-	-
1747	aa/bb	65	0.58	ab	-	-	-	-	-	-	-	-	-	-	-	-	-	-	-	-	-	-	-	-	-	-	-	-	-	-	-	-	-	-	-	-	-	-	-	ab	-	-	-	-	-	-	-	-	-
1976	aa/bb	111	0.593988	ab	bb	bb	bb	bb	-	bb	-	bb	-	-	-	-	-	-	-	bb	-	-	-	-	-	-	-	-	-	bb	-	bb	bb	ab	-	-	-	-	AB	bb	-	-	-	-	-	aa	-	-	ab
2114	aa/bb	30	0	-	-	-	aa	-	-	-	-	-	-	-	-	aa	-	-	-	-	-	-	-	-	-	-	aa	aa	-	aa	-	-	-	-	-	-	-	-	-	-	-	-	-	aa	-	-	-	-	-
2123	aa/ab	185	0.563114	ab	aa	ab	aa	bb	-	ab	ab	ab	ab	bb	ab	ab	bb	ab	ab	aa	ab	ab	ab	ab	bb	bb	bb	aa	bb	bb	ab	bb	ab	bb	aa	ab	aa	bb	ab	ab	ab	ab	aa	bb	ab	aa	aa	aa	bb
2175	aa/bb	180	0.540519	ab	bb	bb	aa	ab	ab	aa	ab	bb	bb	ab	aa	ab	ab	ab	ab	ab	ab	bb	aa	ab	aa	aa	bb	aa	ab	ab	ab	bb	ab	aa	AB	-	bb	bb	bb	-	AB	aa	-	aa	ab	bb	-	bb	ab
2197	cc/ab	116	0.583112	ac	cc	-	cc	-	-	-	-	cc	ac	ac	-	-	-	-	-	ac	-	aa	ac	-	cc	-	-	-	-	ac	-	AC	AC	ac	-	ac	-	-	cc	-	-	-	AC	cc	-	cc	cc	-	cc
2215	aa/bb	183	0.537915	ab	ab	bb	-	ab	-	aa	ab	bb	-	ab	bb	bb	bb	aa	ab	-	ab	ab	aa	ab	ab	ab	bb	ab	ab	ab	ab	bb	ab	bb	bb	ab	bb	ab	ab	aa	bb	ab	ab	aa	aa	aa	aa	bb	bb
2259	aa/bb	70	0.570557	aa	-	-	-	-	-	-	-	aa	-	-	-	-	-	-	-	-	-	-	-	-	-	-	-	-	-	-	-	-	-	aa	-	-	-	-	-	-	-	-	-	-	-	-	-	-	-
2309	aa/bb	121	0.551858	ab	bb	bb	aa	aa	AB	aa	-	bb	bb	ab	-	ab	ab	-	-	ab	-	-	-	ab	aa	aa	-	aa	ab	ab	ab	bb	ab	aa	-	-	bb	bb	bb	aa	AB	-	-	aa	-	bb	aa	-	ab
2331	aa/bb	134	0.536071	ab	aa	-	AB	bb	-	-	-	aa	-	ab	-	-	bb	-	-	-	aa	bb	-	-	-	ab	-	ab	-	ab	-	ab	ab	bb	-	-	-	ab	ab	ab	-	-	-	aa	-	aa	aa	-	ab
2356	aa/bb	53	0.586486	ab	-	-	-	ab	-	-	-	-	-	-	-	-	-	-	-	-	ab	ab	-	-	-	-	-	-	-	-	-	-	aa	-	-	-	-	-	-	-	-	-	-	-	-	-	-	-	ab
2370	aa/bb	70	0.679956	-	bb	aa	-	-	-	-	aa	AB	bb	bb	-	-	AB	-	-	-	ab	-	-	-	-	-	-	ab	-	-	bb	-	-	ab	-	ab	AB	-	-	aa	-	ab	-	-	-	-	-	-	-
2441	aa/bb	62	0.589744	ab	-	-	-	-	-	-	-	-	-	-	-	-	-	-	-	-	-	-	-	-	-	-	-	-	-	-	-	-	-	-	-	-	-	-	-	-	-	-	-	-	-	-	-	-	-
2488	aa/bb	29	0	aa	aa	-	-	-	-	-	-	-	-	-	-	-	-	-	-	-	-	-	-	-	-	-	-	-	-	-	-	aa	-	-	-	-	-	-	-	aa	-	-	-	-	-	-	-	-	-
2494	aa/bb	58	0.58665	ab	-	-	-	-	-	-	-	-	-	-	-	-	-	-	-	-	-	-	-	-	-	-	-	-	-	-	-	-	-	-	-	-	-	-	-	-	-	-	-	-	-	-	-	-	-
2518	aa/bb	99	0.564403	ab	aa	ab	ab	-	-	ab	aa	-	bb	ab	-	-	aa	-	aa	bb	ab	AB	-	-	aa	aa	-	aa	-	-	-	ab	-	ab	-	aa	aa	ab	ab	ab	aa	-	-	ab	-	-	-	AB	ab
2577	aa/bb	148	0.533408	ab	aa	ab	AB	ab	-	ab	aa	-	aa	ab	ab	AB	bb	ab	ab	ab	ab	ab	-	AB	aa	-	ab	ab	ab	-	-	bb	ab	bb	-	aa	ab	-	ab	ab	-	bb	-	AB	ab	aa	aa	AB	aa
2581	aa/bb	104	0.546144	ab	-	-	-	aa	-	-	-	AB	-	-	-	-	-	-	-	-	aa	AB	bb	-	-	-	-	bb	-	-	-	bb	bb	ab	-	-	-	-	aa	ab	-	-	-	-	-	-	-	-	aa
2610	aa/ab	95	0.618852	ab	-	-	-	ab	-	-	-	bb	-	bb	-	-	-	-	-	AB	-	aa	-	-	-	-	-	bb	-	-	-	ab	ab	-	-	-	-	-	bb	aa	-	-	-	-	-	bb	-	-	bb
2681	aa/bb	131	0.532816	ab	-	-	aa	-	-	-	ab	-	-	aa	-	-	-	aa	-	aa	aa	-	-	-	-	-	-	aa	-	aa	-	AB	aa	ab	-	aa	-	-	AB	AB	-	-	aa	aa	-	aa	aa	-	bb
2682	aa/bb	49	0.581105	ab	-	bb	-	-	-	ab	-	-	ab	AB	-	-	ab	-	-	-	-	-	-	-	-	-	-	-	bb	-	-	-	-	-	-	-	-	-	-	ab	ab	-	-	-	-	-	AB	-	ab
2694	aa/bb	78	0.522831	ab	-	-	-	-	-	-	-	-	-	-	-	-	-	-	-	-	-	-	-	-	-	-	-	-	-	-	-	-	-	-	-	-	-	-	aa	-	-	-	-	-	-	aa	-	-	aa
2700	aa/bb	55	0.5495	-	-	ab	aa	-	-	ab	-	-	AB	-	-	-	ab	-	-	-	-	-	aa	-	-	-	-	-	-	ab	-	aa	-	aa	ab	aa	ab	ab	-	ab	-	-	-	AB	-	-	-	-	-
2779	aa/bb	34	0.588933	AB	-	-	-	-	-	-	-	-	-	-	-	-	-	-	-	-	-	-	-	-	-	-	-	-	-	-	-	-	-	-	-	-	-	-	-	-	-	-	-	-	-	-	-	-	-
2813	--/ab	35	0.553125	-	-	-	-	-	-	-	-	-	-	-	-	-	-	-	-	-	-	-	-	-	-	-	-	-	-	-	-	-	-	-	-	-	-	-	-	-	-	-	-	-	-	-	-	-	aa
2898	aa/ab	162	0	aa	aa	aa	aa	aa	-	aa	aa	aa	aa	aa	aa	-	aa	-	aa	aa	aa	aa	aa	-	aa	aa	aa	aa	-	aa	aa	aa	aa	aa	aa	aa	-	-	aa	aa	aa	-	-	aa	-	aa	aa	aa	aa
2923	aa/bb	81	0.552237	ab	-	-	-	-	-	-	-	-	-	-	-	-	-	-	-	-	AB	-	-	-	-	-	-	-	-	-	-	-	-	-	-	-	-	-	-	AB	-	-	-	-	-	AB	-	-	ab
2961	cc/ab	26	0.678571	-	-	-	-	cc	-	-	-	-	-	aa	-	-	-	-	-	-	-	-	-	-	-	-	-	cc	-	-	-	-	-	aa	-	cc	-	-	-	-	-	-	-	-	-	-	-	-	-
2988	aa/bb	133	0.556279	ab	aa	ab	aa	bb	-	bb	aa	-	aa	bb	-	-	ab	ab	ab	ab	bb	bb	ab	-	AB	-	-	bb	aa	ab	aa	ab	-	ab	-	ab	bb	bb	ab	aa	-	-	aa	ab	ab	aa	aa	ab	aa
2992	aa/bb	139	0.514326	ab	aa	ab	aa	ab	-	ab	-	-	AB	aa	-	-	ab	-	aa	ab	ab	ab	aa	-	aa	ab	-	ab	-	aa	-	ab	AB	ab	aa	-	aa	-	aa	ab	-	-	-	ab	-	ab	aa	-	ab
3008	aa/bb	128	0.58932	ab	aa	ab	aa	bb	-	aa	aa	bb	ab	ab	-	ab	ab	ab	-	-	aa	ab	AB	aa	-	aa	-	bb	-	bb	ab	aa	aa	aa	ab	ab	bb	ab	aa	ab	-	-	ab	aa	-	aa	-	ab	-
3016	--/ab	99	1	bb	-	-	-	bb	-	-	-	bb	-	-	-	-	-	-	-	-	-	-	-	-	-	bb	-	bb	-	bb	-	bb	-	bb	-	-	-	-	bb	bb	-	-	-	-	-	bb	-	-	bb
3076	aa/bb	126	0.626176	ab	-	-	-	aa	-	bb	-	-	-	bb	-	-	-	-	-	bb	ab	-	bb	-	AB	-	bb	ab	-	bb	-	AB	AB	bb	-	-	-	bb	ab	aa	-	-	-	-	-	aa	-	-	ab
3097	aa/bb	168	0.561079	ab	bb	ab	ab	ab	-	bb	aa	bb	bb	bb	-	ab	ab	ab	ab	bb	ab	bb	AB	bb	ab	bb	ab	ab	ab	ab	AB	-	aa	ab	ab	ab	bb	bb	bb	ab	bb	aa	-	ab	ab	aa	AB	ab	aa
3145	--/ab	55	0	bb	-	-	-	-	-	-	-	-	-	-	-	-	-	-	-	-	-	-	-	-	-	-	-	bb	-	-	-	-	-	-	-	-	-	-	-	bb	-	-	-	-	-	bb	-	-	-
3165	aa/bb	87	0.600758	ab	-	-	-	ab	-	-	-	aa	-	-	-	-	-	-	-	-	aa	bb	-	-	-	-	-	-	-	bb	-	ab	-	bb	-	-	-	-	-	ab	-	-	-	-	-	-	aa	-	AB
3200	aa/bb	178	0.564148	ab	bb	bb	ab	ab	ab	bb	-	bb	bb	bb	-	ab	ab	ab	ab	bb	aa	bb	ab	ab	ab	bb	ab	ab	bb	ab	ab	bb	aa	ab	ab	ab	bb	bb	bb	ab	bb	ab	bb	aa	ab	aa	aa	ab	aa
3262	aa/bb	100	0.514934	ab	aa	ab	aa	-	-	ab	ab	ab	ab	aa	-	-	ab	-	aa	-	ab	AB	-	-	aa	ab	bb	-	ab	-	-	ab	ab	ab	-	aa	-	aa	-	ab	-	AB	-	ab	-	ab	aa	ab	-
3284	aa/ab	156	0	aa	aa	aa	aa	aa	-	aa	aa	aa	aa	aa	aa	-	-	aa	aa	aa	aa	aa	aa	-	aa	-	aa	aa	aa	aa	-	aa	aa	aa	-	aa	-	-	aa	aa	-	-	aa	aa	-	aa	aa	-	aa
3287	aa/bb	105	0.556799	ab	aa	ab	aa	bb	-	bb	-	-	ab	ab	-	-	ab	-	-	ab	bb	AB	-	-	-	-	-	bb	-	ab	aa	ab	ab	ab	ab	ab	ab	bb	ab	aa	-	-	-	ab	-	ab	AB	-	aa
3319	aa/bb	89	0.564575	ab	ab	ab	aa	-	-	bb	ab	-	ab	ab	-	-	bb	-	-	-	-	-	-	-	AB	-	-	ab	-	bb	-	-	ab	ab	-	aa	-	AB	ab	bb	-	-	-	ab	-	-	-	-	ab
3345	aa/bb	39	0.597826	aa	bb	-	-	-	-	ab	-	-	ab	ab	-	-	-	ab	-	-	bb	-	-	-	-	-	-	aa	-	-	-	-	-	aa	-	-	-	-	-	-	-	-	-	-	-	-	-	-	bb
3352	aa/bb	188	0.531766	ab	ab	bb	aa	bb	ab	ab	ab	ab	aa	aa	ab	aa	aa	ab	ab	aa	aa	AB	aa	ab	aa	ab	AB	aa	ab	ab	bb	ab	ab	ab	aa	aa	aa	aa	ab	ab	ab	AB	AB	ab	ab	aa	aa	aa	bb
3354	aa/ab	63	0.531969	ab	-	-	-	-	-	-	-	-	-	-	-	-	-	-	-	-	-	-	-	-	-	-	-	-	-	-	-	-	-	bb	-	-	-	-	-	ab	-	-	-	-	-	-	-	-	ab
3380	aa/bb	158	0.547826	ab	ab	bb	ab	-	-	aa	ab	bb	ab	ab	AB	bb	bb	AB	ab	bb	ab	bb	ab	ab	ab	AB	bb	ab	aa	ab	-	bb	ab	AB	bb	ab	bb	ab	bb	ab	bb	-	ab	aa	aa	-	aa	bb	bb
3388	aa/bb	53	0.586806	ab	ab	ab	ab	-	-	ab	-	-	-	ab	-	-	bb	-	bb	-	aa	bb	-	-	-	-	-	-	-	bb	-	aa	bb	ab	-	ab	-	-	-	bb	-	-	-	-	-	-	-	-	aa
3406	aa/bb	131	0.567725	ab	ab	ab	ab	aa	-	ab	-	aa	aa	ab	bb	-	bb	AB	aa	bb	aa	bb	ab	-	ab	-	aa	ab	-	bb	bb	ab	-	ab	aa	ab	aa	ab	bb	bb	bb	ab	-	bb	-	ab	aa	bb	ab
3412	aa/bb	119	0.559453	ab	aa	ab	aa	-	bb	bb	aa	aa	aa	bb	ab	ab	ab	-	ab	ab	bb	bb	-	aa	AB	-	-	bb	-	ab	aa	aa	ab	ab	ab	ab	bb	-	AB	aa	aa	AB	-	ab	-	-	-	-	aa
3435	aa/bb	21	0.648148	ab	-	-	-	-	-	-	-	-	-	-	-	-	-	-	-	-	aa	-	ab	-	-	-	-	-	-	-	-	bb	-	-	-	-	-	-	-	ab	-	-	-	-	-	-	aa	-	ab
3443	aa/bb	21	0.530864	ab	aa	aa	-	-	-	ab	-	-	AB	-	-	-	-	-	-	-	-	-	aa	-	-	-	-	-	-	-	-	-	-	AB	-	aa	-	-	-	-	-	-	-	-	-	-	-	-	ab
3458	aa/ab	48	0.5	aa	aa	-	-	aa	-	-	-	-	aa	aa	-	-	-	-	-	-	aa	-	aa	-	-	-	-	-	-	-	-	aa	-	-	aa	aa	-	-	aa	-	-	-	-	aa	-	-	aa	-	-
3472	aa/bb	130	0.555556	ab	ab	-	-	ab	-	ab	AB	bb	ab	ab	-	-	ab	-	-	ab	ab	ab	AB	-	aa	ab	-	ab	-	ab	aa	AB	bb	bb	-	bb	-	aa	bb	ab	-	-	-	ab	-	-	-	-	AB
3481	aa/bb	38	0.600806	ab	-	-	-	-	-	-	-	-	-	-	-	-	-	-	-	-	-	-	-	-	-	-	-	-	-	-	-	-	-	-	-	-	-	-	-	aa	-	-	-	-	-	-	-	-	-
3526	aa/bb	176	0.541728	ab	bb	bb	ab	ab	ab	ab	ab	ab	bb	ab	ab	ab	ab	-	ab	ab	ab	bb	ab	bb	ab	-	bb	ab	AB	ab	aa	aa	ab	aa	ab	bb	bb	ab	bb	aa	ab	-	-	aa	ab	AB	aa	bb	ab
3530	aa/bb	183	0.528332	ab	aa	AB	aa	ab	AB	ab	aa	ab	ab	aa	AB	ab	ab	-	aa	ab	ab	ab	aa	aa	ab	ab	ab	ab	aa	aa	bb	ab	ab	ab	bb	aa	bb	aa	aa	ab	ab	ab	aa	ab	AB	AB	aa	ab	ab
3538	aa/bb	168	0.552007	ab	aa	aa	bb	aa	ab	ab	ab	-	aa	ab	aa	bb	bb	bb	aa	ab	aa	ab	bb	ab	bb	AB	aa	ab	ab	ab	aa	ab	ab	AB	AB	ab	ab	ab	aa	ab	ab	ab	-	aa	aa	ab	AB	AB	aa
3547	aa/ab	187	0.564694	ab	ab	ab	aa	aa	aa	ab	ab	ab	aa	aa	aa	ab	bb	ab	ab	aa	ab	ab	bb	ab	AB	AB	ab	aa	ab	ab	bb	bb	aa	bb	ab	ab	ab	bb	bb	ab	ab	ab	aa	bb	ab	aa	aa	aa	ab
3550	aa/bb	176	0.561515	ab	aa	ab	aa	bb	ab	aa	aa	ab	bb	ab	ab	ab	aa	aa	aa	bb	aa	bb	ab	aa	ab	aa	-	bb	ab	bb	ab	aa	AB	aa	bb	ab	bb	ab	ab	bb	-	ab	ab	ab	bb	aa	aa	bb	bb
3551	aa/bb	183	0.568257	ab	aa	ab	ab	aa	aa	ab	ab	aa	bb	bb	ab	aa	aa	ab	aa	bb	ab	ab	ab	aa	ab	ab	bb	aa	ab	ab	aa	ab	aa	bb	ab	-	aa	ab	ab	ab	aa	-	aa	ab	aa	aa	aa	ab	ab
3567	aa/bb	183	0.573732	-	bb	aa	ab	ab	ab	bb	aa	ab	bb	bb	ab	ab	-	AB	aa	-	aa	-	ab	aa	ab	bb	ab	ab	bb	ab	ab	bb	aa	ab	ab	ab	ab	bb	aa	aa	bb	ab	bb	aa	AB	aa	aa	aa	ab
3587	--/ab	20	0.5	-	-	-	-	-	-	-	-	-	-	-	-	-	-	-	-	bb	-	-	-	-	-	-	-	-	-	-	-	-	-	-	-	-	-	-	-	-	-	-	-	-	bb	-	-	-	bb
3599	aa/bb	41	0.550909	ab	AB	ab	ab	aa	-	AB	-	-	ab	bb	AB	-	AB	-	-	-	-	-	-	-	-	-	-	-	-	aa	-	-	-	-	ab	AB	-	-	-	-	-	-	-	aa	-	-	aa	-	bb
3615	aa/bb	115	0.576423	ab	ab	AB	ab	ab	-	ab	ab	-	ab	ab	-	-	bb	-	bb	ab	AB	bb	AB	aa	ab	-	-	bb	-	-	ab	ab	bb	AB	aa	ab	ab	aa	bb	-	-	-	-	aa	-	bb	aa	-	aa
3658	aa/bb	124	0.625307	ab	-	-	ab	bb	-	aa	bb	-	aa	ab	AB	bb	aa	ab	bb	ab	-	aa	bb	-	ab	AB	AB	bb	-	AB	bb	-	AB	bb	-	bb	-	-	aa	-	-	bb	bb	-	-	AB	ab	-	-
3667	aa/bb	131	0.600543	ab	bb	aa	bb	-	ab	ab	bb	ab	ab	ab	-	aa	aa	-	-	ab	aa	ab	bb	-	bb	AB	-	ab	ab	bb	-	ab	-	ab	AB	ab	bb	AB	ab	-	bb	-	AB	bb	aa	AB	aa	bb	ab
3682	aa/bb	131	0.578587	ab	bb	aa	ab	-	-	bb	-	ab	ab	bb	-	-	ab	-	aa	ab	ab	bb	-	-	ab	ab	-	ab	ab	aa	bb	ab	aa	aa	aa	ab	aa	ab	ab	aa	AB	ab	bb	aa	-	-	aa	aa	bb
3684	cc/ab	130	0	ac	cc	cc	aa	-	aa	ac	cc	-	cc	ac	-	aa	ac	-	-	aa	ac	-	-	-	cc	-	-	ac	cc	ac	-	aa	aa	ac	aa	aa	-	ac	aa	ac	-	-	-	ac	-	ac	cc	-	ac
3688	aa/bb	160	0.561368	ab	ab	aa	aa	ab	bb	bb	ab	bb	bb	bb	AB	ab	ab	AB	-	aa	AB	ab	bb	aa	bb	-	aa	ab	-	ab	ab	bb	aa	ab	-	ab	bb	aa	ab	ab	ab	bb	-	aa	aa	ab	aa	-	ab
3692	aa/bb	152	0.550234	ab	ab	bb	ab	aa	-	aa	ab	bb	ab	ab	ab	bb	bb	AB	ab	bb	ab	bb	ab	ab	ab	-	bb	ab	ab	ab	-	bb	ab	ab	bb	ab	bb	ab	bb	ab	bb	ab	-	aa	aa	-	-	bb	bb
3695	aa/bb	187	0.556749	ab	ab	ab	ab	aa	ab	ab	ab	aa	aa	ab	-	ab	bb	ab	aa	bb	aa	ab	ab	ab	ab	bb	ab	ab	ab	bb	ab	ab	bb	ab	aa	AB	aa	ab	bb	bb	bb	ab	ab	bb	-	bb	-	bb	ab
3714	aa/bb	125	0.579984	ab	ab	AB	ab	aa	-	-	-	aa	aa	ab	-	-	bb	-	aa	bb	aa	bb	ab	-	ab	-	aa	ab	-	bb	-	ab	-	ab	-	ab	aa	bb	bb	bb	-	-	-	bb	-	ab	aa	-	ab
3733	aa/bb	104	0.857656	AB	-	-	bb	-	-	-	-	AB	bb	bb	-	-	bb	-	-	bb	bb	-	bb	-	bb	-	bb	bb	bb	-	bb	-	-	bb	bb	-	-	-	bb	-	-	bb	-	bb	-	-	-	-	bb
3737	cc/ab	77	-3.08879	bb	cc	bb	-	-	-	bb	bb	-	bc	cc	-	bc	-	-	-	-	bc	bb	cc	-	-	-	-	-	-	-	cc	bb	bc	bc	-	bc	-	-	bb	bc	-	-	-	bb	-	-	cc	bc	bc
3751	aa/ab	81	0.524236	ab	-	-	aa	-	-	-	-	ab	-	aa	-	-	-	-	-	-	ab	-	-	-	-	-	-	ab	-	-	-	ab	-	aa	-	-	-	-	aa	ab	-	-	-	ab	-	AB	aa	-	ab
3757	cc/ab	147	-22.2547	ac	cc	ac	cc	-	-	ac	cc	aa	ac	ac	aa	cc	ac	ac	cc	-	-	ac	cc	-	cc	cc	-	aa	ac	ac	-	-	cc	cc	ac	cc	ac	ac	cc	ac	ac	aa	-	ac	ac	ac	cc	-	ac
3766	aa/bb	81	0.600453	ab	ab	ab	bb	bb	-	AB	-	aa	AB	ab	-	-	-	-	aa	-	bb	ab	-	-	-	-	-	aa	-	ab	-	-	-	-	ab	ab	-	-	-	ab	AB	-	-	AB	-	-	AB	aa	bb
3773	ab/--	23	0.5	-	-	-	-	-	-	-	-	-	-	-	-	-	-	-	-	-	-	-	-	-	-	-	-	-	-	-	-	-	-	-	-	-	-	-	-	-	-	-	-	-	-	-	-	-	-
3787	cc/ab	155	0.54966	ac	ac	cc	cc	ac	-	ac	AC	aa	-	aa	cc	-	ac	cc	AC	cc	cc	cc	-	-	ac	-	-	ac	-	cc	-	ac	ac	ac	ac	ac	-	-	ac	cc	-	cc	-	ac	-	aa	cc	-	aa
3794	aa/bb	78	0.555556	ab	ab	aa	ab	ab	-	ab	-	-	ab	-	-	-	ab	-	-	-	aa	aa	-	-	-	-	-	bb	-	aa	AB	ab	-	bb	bb	ab	ab	-	ab	-	bb	-	-	ab	-	bb	-	-	bb
3799	aa/bb	105	0.555728	ab	ab	ab	ab	aa	-	ab	-	aa	aa	ab	-	ab	ab	aa	-	-	ab	-	bb	-	aa	-	-	ab	-	bb	-	ab	ab	ab	-	ab	ab	ab	ab	AB	bb	-	-	ab	-	-	aa	-	bb
3800	aa/ab	63	0.5	aa	aa	-	aa	aa	-	aa	-	-	aa	aa	-	-	-	-	-	aa	aa	-	aa	-	aa	-	-	-	-	aa	-	aa	-	-	-	-	-	-	-	-	-	-	-	-	-	-	-	-	-
3825	aa/bb	161	0.552813	ab	bb	bb	ab	ab	-	ab	aa	ab	bb	ab	AB	bb	ab	-	ab	bb	ab	ab	ab	aa	bb	-	AB	ab	ab	ab	ab	ab	-	ab	AB	ab	bb	aa	aa	ab	ab	-	-	ab	-	bb	aa	ab	ab
3828	aa/bb	101	0.568982	ab	bb	ab	ab	bb	-	ab	ab	ab	bb	bb	-	aa	AB	-	ab	bb	ab	-	-	-	-	-	-	aa	bb	ab	AB	-	-	ab	-	ab	AB	-	bb	ab	-	-	-	ab	ab	-	aa	-	-
3829	aa/bb	78	0.555008	ab	bb	bb	-	AB	-	ab	-	ab	bb	ab	-	-	ab	-	-	-	ab	-	-	-	-	-	-	ab	-	-	-	aa	ab	-	-	-	-	-	-	aa	-	-	-	aa	-	ab	AB	-	ab
3832	aa/bb	35	0.650588	ab	-	-	-	-	-	-	-	-	-	AB	-	-	-	-	-	-	-	-	-	-	-	-	-	aa	-	bb	-	-	-	aa	-	-	-	-	-	-	-	-	-	-	-	-	-	-	bb
3834	aa/bb	126	0.566274	ab	-	-	AB	aa	-	-	-	ab	-	-	-	-	ab	-	ab	ab	ab	bb	ab	-	-	-	-	aa	-	AB	-	ab	aa	ab	-	ab	-	bb	aa	aa	-	-	-	aa	-	ab	aa	-	aa
3858	aa/bb	100	0.606689	ab	ab	aa	aa	-	-	bb	-	-	aa	ab	-	-	bb	AB	-	bb	-	-	-	-	-	-	-	ab	bb	bb	-	-	ab	bb	bb	-	ab	-	AB	bb	bb	ab	-	ab	-	-	aa	-	ab
3866	aa/bb	85	0.580808	ab	ab	ab	bb	-	-	ab	-	bb	aa	AB	-	AB	-	-	-	AB	aa	-	ab	-	-	-	aa	ab	aa	-	-	bb	-	bb	ab	bb	bb	aa	bb	-	-	-	-	ab	-	ab	AB	-	ab
3876	cc/ab	52	0	bb	-	-	-	-	-	-	-	-	-	cc	-	-	-	-	-	-	-	-	-	-	-	-	-	-	-	bb	-	-	-	-	-	-	-	-	-	bc	-	-	-	-	-	-	-	-	bb
3879	aa/bb	147	0.548889	ab	bb	ab	ab	aa	bb	bb	ab	-	ab	bb	-	-	ab	-	-	ab	ab	aa	-	aa	ab	aa	-	ab	-	aa	-	ab	ab	ab	aa	aa	aa	ab	ab	aa	AB	aa	AB	ab	-	-	aa	ab	ab
3885	aa/ab	124	0.747934	aa	aa	aa	aa	aa	-	aa	aa	-	aa	aa	-	-	aa	-	-	aa	aa	aa	aa	-	aa	-	aa	aa	-	aa	aa	aa	aa	aa	aa	aa	aa	aa	aa	aa	aa	aa	aa	aa	-	aa	aa	aa	aa
3886	aa/bb	31	0.695804	ab	-	ab	aa	-	-	aa	aa	-	-	aa	-	-	ab	-	-	-	-	-	-	-	-	-	-	aa	-	-	-	-	-	AB	-	-	-	ab	-	-	aa	-	-	-	-	aa	-	-	AB
3891	aa/bb	177	0.550924	ab	bb	bb	ab	ab	ab	ab	ab	bb	bb	aa	ab	ab	ab	ab	ab	ab	ab	-	aa	-	aa	aa	bb	aa	ab	ab	-	ab	ab	aa	bb	bb	bb	bb	bb	aa	-	AB	bb	aa	bb	ab	-	-	ab
3930	aa/bb	186	0.542359	ab	bb	ab	aa	ab	ab	aa	aa	bb	bb	aa	aa	ab	ab	ab	ab	ab	aa	ab	ab	-	ab	ab	aa	aa	aa	ab	aa	ab	ab	ab	ab	AB	ab	ab	ab	ab	aa	ab	AB	aa	aa	ab	aa	-	ab
3977	aa/bb	73	0.582183	AB	aa	-	bb	-	ab	ab	bb	-	ab	bb	-	-	-	aa	-	-	aa	-	-	aa	-	-	ab	bb	-	-	bb	aa	ab	aa	-	ab	ab	AB	ab	aa	-	-	-	AB	-	-	-	-	bb
3998	aa/bb	161	0.558333	ab	bb	ab	bb	bb	-	ab	ab	aa	ab	ab	-	ab	aa	-	aa	ab	bb	ab	bb	aa	-	-	-	aa	bb	ab	bb	aa	aa	ab	ab	ab	ab	bb	bb	ab	ab	ab	aa	ab	bb	AB	aa	aa	ab
3999	aa/bb	136	0.553377	ab	ab	AB	bb	ab	-	ab	ab	bb	aa	ab	-	-	ab	aa	-	ab	ab	ab	ab	-	aa	ab	aa	ab	-	ab	aa	bb	bb	bb	ab	bb	-	aa	bb	ab	aa	-	bb	AB	-	ab	aa	-	ab
4013	aa/bb	146	0.564219	ab	bb	aa	bb	bb	aa	-	aa	bb	ab	ab	-	-	aa	ab	aa	ab	aa	AB	ab	-	-	-	-	ab	-	ab	-	ab	ab	ab	aa	ab	bb	-	ab	bb	-	-	-	bb	-	-	aa	-	ab
4030	aa/ab	70	0	aa	aa	aa	aa	-	-	aa	-	-	-	aa	-	-	aa	-	-	aa	aa	aa	aa	-	-	aa	-	aa	-	-	-	aa	-	aa	-	aa	-	aa	aa	aa	aa	-	aa	aa	-	aa	aa	-	aa
4041	aa/bb	187	0.534396	ab	ab	aa	aa	ab	AB	ab	ab	-	aa	ab	bb	AB	bb	ab	bb	bb	ab	ab	ab	ab	ab	ab	ab	ab	bb	ab	ab	ab	bb	ab	bb	-	aa	ab	ab	bb	ab	ab	ab	ab	AB	bb	aa	aa	ab
4046	aa/bb	50	0.592	ab	aa	-	aa	-	-	-	aa	-	-	aa	-	AB	-	-	-	bb	aa	-	-	-	-	-	-	bb	-	-	-	ab	-	-	-	ab	-	bb	-	-	-	-	-	ab	-	aa	aa	-	-
4063	aa/bb	126	0.567539	ab	bb	aa	ab	-	-	bb	aa	-	bb	bb	-	ab	AB	aa	aa	aa	ab	aa	ab	ab	ab	-	ab	ab	bb	ab	bb	ab	aa	ab	aa	-	ab	ab	aa	aa	-	-	bb	aa	ab	aa	AB	ab	bb
4075	aa/bb	125	0.542624	ab	ab	ab	bb	-	-	aa	bb	bb	ab	ab	ab	bb	bb	-	ab	bb	ab	bb	ab	-	ab	-	-	bb	ab	ab	aa	bb	AB	aa	bb	bb	bb	ab	bb	ab	bb	-	-	aa	-	-	-	-	bb
4082	aa/bb	54	0.59596	ab	-	ab	-	aa	-	-	-	-	-	-	-	-	-	-	-	-	bb	-	-	-	-	-	-	-	-	ab	-	ab	aa	bb	-	-	-	-	-	aa	-	-	-	-	-	-	aa	-	bb
4087	aa/ab	166	0.56014	ab	bb	ab	ab	ab	AB	ab	AB	AB	ab	ab	-	ab	ab	ab	aa	AB	ab	ab	aa	-	ab	-	-	aa	aa	bb	aa	ab	ab	aa	ab	bb	ab	aa	ab	ab	ab	ab	AB	ab	ab	-	aa	-	bb
4100	aa/bb	181	0.553089	ab	ab	aa	bb	bb	bb	ab	ab	aa	ab	ab	aa	ab	ab	-	aa	ab	bb	ab	bb	aa	bb	bb	ab	aa	ab	ab	ab	aa	ab	ab	ab	AB	ab	bb	bb	aa	ab	ab	aa	ab	bb	ab	aa	aa	bb
4101	aa/bb	95	0.55604	ab	-	-	-	-	-	-	-	-	-	AB	-	-	-	-	-	bb	AB	AB	ab	-	-	-	-	-	-	bb	-	AB	ab	-	-	-	-	-	-	ab	-	-	-	-	-	bb	aa	-	-
4138	aa/bb	165	0.57244	ab	bb	ab	ab	bb	-	ab	-	ab	bb	bb	ab	-	ab	aa	-	bb	ab	bb	aa	-	AB	ab	aa	aa	AB	aa	-	bb	aa	ab	-	aa	bb	aa	ab	ab	-	bb	-	AB	ab	ab	aa	-	aa
4158	aa/bb	154	0.544166	ab	ab	aa	ab	-	-	ab	AB	bb	ab	bb	-	AB	ab	AB	AB	aa	-	aa	aa	-	ab	-	-	ab	-	aa	AB	ab	ab	ab	ab	ab	-	ab	ab	aa	-	aa	AB	ab	-	-	-	bb	bb
4168	--/ab	105	1	aa	aa	aa	aa	-	aa	aa	-	-	aa	aa	-	aa	aa	-	-	aa	aa	-	-	-	aa	-	-	aa	aa	-	aa	aa	aa	aa	aa	aa	aa	-	-	aa	aa	aa	aa	aa	aa	aa	-	aa	aa
4182	aa/bb	91	0	aa	-	-	-	-	-	-	-	aa	-	-	-	-	-	aa	-	aa	aa	-	-	-	aa	-	-	-	-	-	-	aa	aa	-	-	-	-	-	aa	-	-	-	aa	aa	-	aa	aa	-	aa
4191	aa/bb	170	0.542044	ab	ab	aa	aa	ab	ab	ab	ab	aa	aa	ab	ab	ab	bb	ab	bb	bb	ab	ab	ab	ab	AB	-	aa	ab	bb	ab	AB	ab	bb	ab	bb	aa	aa	ab	ab	bb	ab	AB	ab	ab	ab	bb	aa	aa	ab
4198	aa/bb	181	0.551453	-	ab	aa	ab	bb	ab	ab	aa	aa	ab	bb	aa	bb	ab	-	ab	ab	ab	bb	ab	bb	ab	ab	aa	aa	bb	ab	aa	ab	ab	ab	ab	ab	aa	bb	aa	-	aa	-	bb	aa	AB	ab	aa	aa	ab
4203	aa/bb	108	0.57085	ab	ab	aa	AB	aa	-	ab	ab	aa	aa	aa	-	bb	AB	-	-	aa	ab	ab	bb	-	ab	-	-	ab	-	-	-	bb	aa	bb	ab	ab	AB	-	bb	ab	-	-	-	bb	bb	aa	aa	-	ab
4211	aa/bb	83	0.573185	-	aa	ab	ab	-	-	bb	ab	-	-	ab	-	-	-	-	-	-	ab	bb	-	aa	ab	-	ab	aa	bb	ab	-	-	-	-	-	ab	-	-	aa	ab	-	-	-	bb	-	-	aa	-	ab
4216	aa/bb	137	0.566925	ab	bb	-	aa	bb	-	-	-	ab	ab	ab	-	-	bb	-	bb	-	bb	aa	bb	-	bb	ab	-	ab	-	ab	-	ab	bb	ab	-	ab	-	AB	bb	bb	-	-	-	AB	-	bb	aa	-	ab
4226	aa/bb	179	0.554623	ab	bb	bb	ab	ab	ab	ab	aa	ab	bb	ab	AB	ab	ab	aa	ab	bb	ab	ab	ab	aa	bb	bb	ab	ab	ab	ab	ab	aa	-	ab	ab	ab	bb	ab	aa	ab	ab	bb	bb	ab	ab	-	aa	bb	ab
4228	aa/bb	151	0.556333	ab	bb	bb	aa	AB	-	aa	ab	bb	bb	ab	-	ab	ab	ab	AB	ab	ab	bb	-	ab	-	aa	-	aa	ab	ab	-	bb	ab	aa	bb	AB	bb	bb	bb	aa	AB	aa	bb	aa	ab	bb	aa	bb	ab
4263	aa/bb	182	0.550817	ab	bb	AB	ab	ab	ab	ab	-	ab	ab	AB	ab	ab	ab	aa	aa	bb	ab	ab	ab	-	ab	bb	aa	aa	AB	bb	-	ab	ab	aa	aa	ab	ab	aa	ab	ab	ab	-	-	ab	ab	bb	aa	aa	bb
4276	aa/ab	177	0.543495	ab	ab	bb	ab	ab	bb	ab	ab	bb	ab	ab	bb	ab	ab	-	ab	ab	ab	ab	AB	-	aa	ab	aa	ab	AB	ab	-	bb	bb	bb	bb	-	AB	aa	bb	ab	-	AB	bb	ab	-	ab	aa	ab	ab
4285	aa/bb	131	0.559034	ab	ab	bb	ab	ab	-	ab	-	bb	ab	ab	bb	AB	ab	-	AB	ab	-	ab	ab	-	aa	bb	-	ab	-	ab	-	bb	bb	bb	-	AB	bb	aa	bb	ab	ab	aa	-	ab	-	bb	AB	-	ab
4313	aa/bb	99	0.60462	ab	aa	ab	AB	aa	-	ab	ab	-	ab	ab	-	-	bb	-	-	-	aa	ab	ab	ab	ab	-	bb	ab	bb	bb	-	aa	AB	ab	ab	ab	AB	ab	bb	bb	ab	-	-	bb	aa	-	aa	-	AB
4316	aa/bb	158	0.563422	ab	bb	bb	ab	-	-	bb	aa	bb	bb	bb	AB	-	ab	-	-	ab	aa	bb	ab	-	AB	-	ab	ab	bb	ab	ab	bb	aa	ab	ab	ab	bb	bb	bb	ab	-	ab	-	aa	-	aa	aa	ab	ab
4337	cc/ab	102	0.573561	ac	-	-	-	-	-	-	-	-	-	aa	-	-	-	-	-	-	cc	aa	-	-	-	-	-	-	-	aa	-	aa	cc	ac	-	-	-	-	ac	ac	-	-	-	-	-	cc	-	-	ac
4349	aa/bb	155	0.575844	ab	aa	aa	aa	ab	-	bb	ab	bb	ab	ab	-	aa	ab	AB	ab	aa	ab	ab	bb	aa	bb	bb	aa	ab	bb	ab	AB	bb	aa	ab	ab	ab	bb	aa	ab	ab	-	AB	-	aa	aa	ab	AB	ab	ab
4350	aa/bb	135	0.585317	ab	aa	bb	aa	bb	-	aa	-	-	ab	ab	ab	ab	aa	-	aa	bb	aa	bb	-	aa	bb	aa	bb	bb	aa	bb	ab	ab	ab	ab	bb	ab	bb	bb	ab	bb	bb	AB	aa	ab	bb	-	aa	-	bb
4352	aa/bb	170	0.567883	ab	ab	bb	bb	bb	-	bb	aa	bb	aa	aa	aa	-	ab	-	aa	ab	ab	-	aa	bb	ab	-	aa	aa	aa	ab	AB	ab	bb	AB	bb	ab	bb	aa	ab	bb	ab	AB	aa	ab	ab	aa	aa	aa	ab
4380	aa/ab	99	0.57404	ab	ab	bb	ab	-	-	ab	ab	AB	aa	ab	bb	-	ab	-	ab	-	ab	-	ab	-	ab	-	-	-	bb	AB	aa	bb	ab	-	bb	ab	ab	ab	ab	ab	-	-	-	-	bb	bb	aa	bb	ab
4398	aa/bb	99	0.595301	ab	aa	ab	-	ab	-	ab	-	-	ab	ab	-	-	-	ab	-	-	aa	-	-	-	-	-	bb	-	-	bb	-	-	bb	ab	-	bb	ab	ab	bb	bb	-	-	-	bb	-	-	aa	ab	ab
4401	aa/bb	36	0.573579	ab	-	-	-	-	-	ab	-	-	AB	ab	-	-	-	-	-	ab	-	-	-	-	-	-	-	ab	-	bb	-	-	-	-	-	ab	-	-	-	-	-	-	-	bb	-	bb	aa	-	-
4411	cc/ab	121	0.564827	bc	bb	cc	bc	-	-	bb	cc	bc	bb	bb	cc	bc	bc	-	-	bb	bc	cc	bc	-	BC	-	-	bc	-	bc	-	bc	cc	bc	-	bc	bc	bc	cc	cc	bc	bc	-	cc	-	-	BC	-	bb
4423	aa/bb	77	0.569892	ab	bb	ab	aa	-	-	aa	aa	-	bb	aa	-	-	ab	-	-	-	aa	-	AB	-	-	ab	-	aa	-	-	-	ab	-	-	AB	AB	ab	-	-	ab	aa	-	-	aa	-	-	aa	aa	ab
4446	cc/ab	179	0.571625	bc	bc	bb	bc	cc	-	-	BC	cc	cc	bc	bb	bb	bb	-	cc	bb	BC	bb	bc	-	bc	bc	cc	bc	bb	bb	bb	bc	-	bc	cc	bc	-	bb	bb	bb	bb	bb	-	bb	-	bc	cc	bb	bc
4476	aa/bb	89	0.577898	ab	-	-	-	bb	-	-	-	-	-	-	-	-	-	-	-	-	-	-	-	-	-	-	-	bb	-	-	-	-	-	-	-	-	-	-	-	ab	-	-	-	-	-	bb	-	-	aa
4489	aa/bb	73	0.54384	ab	-	-	-	bb	-	-	-	-	-	-	-	-	-	-	-	-	aa	-	-	-	-	-	-	-	-	AB	-	ab	ab	AB	-	-	-	-	ab	ab	-	-	-	-	-	-	-	-	bb
4513	aa/bb	177	0.554553	ab	aa	aa	aa	bb	-	aa	ab	ab	ab	bb	ab	ab	bb	AB	ab	aa	aa	bb	ab	ab	bb	-	bb	aa	bb	bb	ab	ab	aa	bb	aa	ab	aa	ab	ab	aa	aa	-	aa	bb	ab	aa	-	aa	bb
4520	aa/bb	164	0.545296	ab	aa	ab	-	bb	ab	bb	aa	aa	ab	ab	aa	AB	AB	AB	ab	ab	bb	bb	ab	aa	ab	-	-	-	AB	ab	aa	ab	ab	ab	ab	ab	ab	bb	ab	aa	bb	AB	AB	ab	-	-	-	AB	aa
4538	cc/ab	60	0.559122	bc	bb	-	-	-	-	-	-	cc	-	-	-	-	-	-	-	bb	bb	bc	-	-	-	-	-	cc	-	bb	-	cc	cc	bc	-	-	-	-	bb	bc	-	-	-	-	-	-	cc	-	bc
4582	--/ab	92	0.579038	bb	-	bb	bb	-	bb	-	-	-	-	-	-	-	-	bb	-	-	bb	bb	-	-	-	-	bb	bb	bb	bb	-	-	-	-	-	-	-	-	-	-	-	-	-	-	-	-	-	bb	-
4600	aa/bb	90	0.57529	ab	-	-	-	aa	-	-	-	aa	-	-	-	-	-	-	-	bb	-	-	-	-	-	-	-	aa	-	-	-	-	aa	ab	-	-	-	-	-	aa	-	-	-	-	-	aa	-	-	aa
4603	cc/ab	162	0.551789	ac	ac	ac	ac	cc	cc	ac	ac	aa	ac	aa	-	-	ac	cc	-	ac	cc	cc	ac	-	ac	-	ac	aa	ac	cc	aa	ac	ac	cc	ac	aa	ac	ac	ac	cc	-	ac	cc	cc	ac	aa	cc	aa	aa
4607	aa/bb	126	0.565753	ab	bb	ab	ab	-	-	ab	ab	ab	ab	bb	-	aa	ab	-	-	-	ab	bb	aa	AB	aa	-	aa	aa	-	aa	-	bb	aa	ab	ab	-	ab	ab	ab	ab	AB	-	-	ab	-	ab	aa	-	aa
4616	aa/bb	136	0.552983	ab	aa	-	-	ab	-	ab	-	-	ab	aa	-	-	-	-	aa	bb	ab	bb	aa	-	-	-	-	ab	-	ab	-	bb	ab	ab	-	aa	-	-	ab	ab	-	-	-	bb	-	AB	aa	-	aa
4618	cc/ab	162	0.525275	bc	cc	bc	cc	bc	cc	bc	cc	bb	bc	cc	-	-	bc	bc	cc	bb	bc	bc	cc	-	bc	bc	-	bc	-	cc	cc	bc	bc	bc	bb	cc	bc	cc	cc	bc	cc	-	cc	bc	cc	bc	cc	bc	bc
4690	aa/bb	151	0.558664	ab	aa	aa	ab	aa	-	ab	AB	-	aa	ab	aa	bb	ab	aa	ab	ab	ab	bb	-	AB	bb	-	ab	ab	bb	ab	aa	ab	aa	ab	ab	ab	aa	bb	aa	aa	-	ab	AB	aa	AB	ab	aa	aa	aa
4691	aa/bb	27	0.645749	-	aa	AB	-	aa	-	-	-	-	-	bb	-	-	-	-	-	-	-	-	-	-	-	-	-	ab	-	-	-	ab	-	bb	-	aa	-	-	-	aa	-	-	-	-	-	-	-	-	-
4703	cc/ab	116	0.541535	bc	-	-	-	bb	-	-	-	bc	-	-	-	-	-	cc	-	-	cc	-	bc	-	-	bb	-	-	-	bc	-	-	-	cc	-	-	-	-	-	bb	-	-	-	-	-	bb	cc	-	bc
4718	aa/bb	93	0.602273	AB	AB	AB	AB	-	-	-	-	-	ab	AB	-	aa	AB	aa	-	aa	aa	-	-	-	-	-	-	-	aa	AB	ab	-	-	-	aa	aa	-	AB	-	AB	aa	-	-	aa	-	-	aa	aa	ab
4730	aa/bb	170	0.54264	ab	aa	bb	bb	bb	-	bb	aa	bb	ab	aa	aa	-	ab	ab	aa	AB	ab	aa	aa	-	ab	ab	-	aa	-	ab	-	ab	ab	ab	-	ab	-	aa	ab	bb	-	-	aa	ab	-	aa	aa	-	ab
4740	aa/bb	85	0.563158	ab	-	-	-	-	-	-	-	-	-	-	-	-	-	-	-	-	-	-	-	-	-	-	-	aa	-	AB	-	-	-	-	-	-	-	-	bb	ab	-	-	-	-	-	ab	aa	-	ab
4749	cc/ab	49	0.591699	ac	cc	ac	-	-	-	-	-	-	-	ac	-	-	ac	-	-	-	-	-	-	-	cc	-	-	aa	-	ac	-	cc	-	-	-	cc	-	-	cc	-	-	-	-	-	-	-	-	-	ac
4753	aa/bb	147	0.558533	ab	bb	-	bb	bb	-	AB	ab	bb	ab	AB	-	-	aa	-	-	ab	aa	ab	ab	-	-	bb	-	ab	-	ab	-	ab	AB	ab	-	AB	-	aa	ab	bb	-	AB	-	bb	-	-	aa	bb	ab
4754	aa/bb	64	0.564969	ab	-	-	-	-	-	-	-	-	-	-	-	-	-	-	-	-	-	-	-	-	-	-	-	-	-	-	-	-	-	-	-	-	-	-	-	-	-	-	-	-	-	-	-	-	-
4766	aa/bb	157	0.55271	ab	aa	aa	AB	aa	-	ab	ab	aa	aa	ab	-	bb	bb	ab	-	ab	aa	ab	bb	-	bb	ab	aa	ab	-	ab	aa	ab	ab	ab	AB	ab	ab	AB	aa	ab	ab	ab	aa	aa	-	ab	-	-	aa
4771	aa/bb	118	0.56109	ab	ab	ab	ab	aa	-	ab	-	-	aa	ab	-	-	ab	-	-	bb	aa	aa	bb	-	aa	bb	-	ab	-	-	-	ab	-	ab	aa	ab	-	-	ab	ab	-	aa	-	ab	-	-	aa	-	bb
4779	aa/bb	77	0.558824	ab	bb	bb	-	-	-	ab	aa	ab	bb	ab	-	bb	AB	-	-	bb	-	-	ab	-	-	-	-	ab	-	-	aa	-	-	bb	-	ab	-	ab	-	-	-	-	-	ab	-	-	-	AB	ab
4782	cc/ab	117	0.571019	bc	bc	bb	bc	bb	-	bc	bc	bc	bc	bc	-	-	bc	-	bc	bc	-	-	bc	-	cc	-	-	bc	-	bc	cc	bb	bb	bb	bb	bb	-	cc	bb	bc	-	bc	-	bc	bb	-	cc	-	bc
4791	aa/bb	23	0.65	ab	-	aa	-	-	-	-	-	-	aa	-	-	-	ab	-	-	-	-	-	-	-	-	-	-	AB	-	-	-	-	-	-	-	-	-	-	-	-	-	-	-	-	-	-	-	-	-
4805	aa/ab	97	0.554144	ab	aa	ab	ab	aa	-	ab	-	-	ab	ab	-	aa	aa	-	aa	ab	ab	-	bb	-	-	-	-	aa	ab	ab	-	ab	aa	-	-	-	aa	ab	ab	ab	aa	-	-	ab	-	-	aa	ab	AB
4815	aa/bb	139	0.581525	-	aa	aa	-	aa	-	-	ab	aa	aa	-	aa	bb	bb	AB	-	ab	-	-	AB	-	bb	AB	-	ab	-	ab	aa	-	aa	ab	-	ab	aa	bb	aa	-	ab	aa	-	aa	aa	-	aa	-	aa
4818	cc/ab	149	0.577548	ac	-	-	-	aa	-	-	aa	cc	ac	ac	-	-	-	-	-	-	aa	ac	aa	-	-	aa	-	cc	-	ac	-	cc	-	ac	-	ac	-	aa	aa	ac	-	-	cc	ac	-	ac	-	cc	aa
4820	aa/bb	110	0.5	aa	-	-	aa	aa	-	-	aa	aa	-	aa	-	-	aa	aa	aa	-	aa	aa	-	-	-	-	-	aa	aa	aa	-	aa	-	aa	-	aa	-	-	aa	aa	-	aa	-	aa	-	-	aa	-	aa
4826	aa/bb	98	0.619531	AB	-	-	aa	-	-	-	aa	aa	-	aa	-	-	-	aa	-	-	aa	aa	-	-	-	-	-	aa	-	-	-	aa	-	aa	-	-	-	-	aa	-	-	-	-	-	-	-	-	-	aa
4858	aa/bb	162	0.563636	ab	bb	aa	bb	bb	-	ab	bb	bb	ab	ab	bb	-	aa	aa	ab	ab	aa	ab	bb	-	bb	bb	aa	ab	ab	bb	ab	ab	ab	ab	aa	ab	bb	ab	ab	bb	-	bb	-	bb	-	bb	-	-	ab
4874	aa/ab	77	1	aa	-	-	-	aa	-	aa	-	aa	aa	aa	-	-	-	-	-	-	aa	-	-	-	-	-	-	aa	-	aa	-	aa	-	-	-	aa	-	aa	aa	-	-	-	-	aa	-	-	aa	aa	aa
4880	aa/bb	24	0.78	ab	-	bb	-	-	-	aa	-	-	-	-	-	-	-	-	-	-	-	-	-	-	-	-	-	-	-	-	-	bb	-	-	-	-	-	-	-	-	-	-	-	-	-	-	-	-	bb
4889	cc/ab	79	0.598958	ac	ac	-	-	-	-	ac	AC	-	ac	ac	-	aa	-	AC	-	ac	-	aa	-	-	-	-	-	aa	ac	ac	-	cc	-	-	-	ac	aa	-	-	ac	-	-	-	cc	-	-	AC	-	ac
4912	aa/bb	20	0.622378	ab	-	-	-	-	-	-	-	-	bb	-	-	-	ab	-	-	-	-	-	-	-	-	-	-	-	-	-	-	-	-	-	-	-	-	-	bb	-	-	-	-	-	-	-	-	-	-
4926	aa/bb	33	0.5	ab	AB	-	-	-	-	-	-	-	-	aa	-	-	-	-	-	-	aa	-	-	-	-	-	-	aa	-	-	-	AB	-	AB	-	aa	-	-	-	AB	-	-	-	-	-	-	aa	-	-
4932	aa/bb	122	0.581105	ab	aa	ab	ab	-	aa	aa	bb	-	aa	ab	-	ab	ab	AB	aa	aa	aa	-	AB	-	aa	-	aa	AB	ab	aa	-	aa	ab	bb	-	AB	aa	-	aa	aa	aa	-	-	aa	-	-	aa	-	ab
4971	aa/bb	129	0.556344	ab	aa	aa	-	ab	-	bb	AB	bb	-	AB	-	-	-	-	AB	aa	ab	ab	AB	-	-	-	-	-	-	ab	-	ab	aa	ab	-	ab	-	-	aa	ab	-	-	-	-	-	ab	aa	-	ab
5011	aa/bb	34	0.614035	-	-	-	AB	-	-	-	-	-	AB	AB	-	AB	-	-	-	-	-	-	-	-	-	-	-	-	-	bb	-	-	-	AB	-	bb	ab	aa	-	ab	-	-	-	ab	-	-	-	-	bb
5014	aa/bb	53	0.56875	ab	-	-	-	bb	-	-	-	-	-	-	-	-	-	-	-	-	-	ab	-	-	-	-	-	-	-	ab	-	aa	AB	-	-	-	-	-	-	aa	-	-	-	-	-	-	-	-	ab
5020	cc/ab	99	0.615079	bc	bb	bb	bc	-	-	bc	bc	-	bb	bc	-	bb	-	-	bc	-	bc	bb	-	-	-	-	-	bc	-	bc	-	BC	bc	cc	bb	-	bb	-	bb	-	BC	cc	bb	cc	BC	-	-	bb	bc
5040	aa/bb	166	0.569034	ab	ab	aa	ab	aa	-	ab	bb	aa	aa	ab	aa	bb	ab	-	ab	ab	ab	bb	ab	AB	bb	ab	ab	ab	bb	ab	aa	ab	aa	ab	bb	ab	aa	bb	aa	aa	bb	-	-	aa	ab	-	aa	aa	aa
5048	aa/ab	112	0.587087	ab	bb	bb	ab	ab	-	ab	aa	ab	bb	ab	-	AB	aa	-	-	bb	-	ab	-	-	bb	bb	ab	ab	-	ab	-	aa	-	ab	-	ab	bb	ab	AB	-	-	ab	-	ab	AB	bb	ab	-	ab
5052	aa/bb	149	0.549269	ab	bb	ab	aa	ab	ab	aa	aa	-	bb	aa	aa	AB	ab	-	ab	-	-	AB	ab	ab	AB	ab	aa	aa	aa	ab	AB	ab	ab	ab	AB	AB	ab	ab	ab	ab	aa	-	-	aa	aa	bb	AB	aa	ab
5060	aa/bb	64	0.651032	-	aa	ab	aa	bb	-	-	ab	-	aa	ab	-	AB	-	-	aa	-	ab	ab	-	-	-	-	-	aa	-	-	-	bb	ab	-	-	ab	-	bb	-	-	ab	-	-	bb	-	-	-	aa	bb
5067	aa/bb	184	0.55335	ab	aa	-	ab	bb	bb	bb	ab	aa	bb	ab	ab	bb	bb	ab	ab	ab	-	bb	ab	-	ab	ab	ab	aa	bb	ab	ab	bb	ab	ab	bb	ab	bb	bb	aa	ab	ab	AB	ab	bb	aa	ab	aa	bb	ab
5069	aa/bb	88	0.609778	ab	-	-	-	AB	-	-	-	ab	ab	-	-	-	-	-	-	-	aa	-	-	-	-	-	-	-	-	-	-	ab	ab	AB	-	-	-	-	-	aa	-	-	-	-	-	bb	-	-	bb
5075	aa/bb	159	0.575203	ab	ab	ab	aa	bb	ab	ab	ab	ab	aa	ab	bb	AB	bb	ab	bb	-	bb	-	-	ab	ab	-	ab	ab	bb	ab	ab	ab	bb	ab	bb	aa	ab	ab	ab	bb	aa	ab	bb	ab	AB	bb	aa	aa	ab
5079	aa/ab	65	0.554825	ab	ab	-	-	bb	-	ab	-	-	ab	aa	-	ab	aa	-	-	-	-	-	-	AB	-	-	-	aa	-	AB	bb	-	-	ab	-	aa	aa	-	ab	-	AB	-	-	ab	-	-	aa	-	-
5089	aa/bb	66	0.893333	aa	-	-	-	-	-	-	-	-	-	-	-	-	-	-	-	-	-	-	-	-	aa	-	-	-	-	-	-	-	ab	-	-	-	-	-	-	-	-	-	-	-	-	-	-	-	aa
5105	aa/bb	56	0.547847	ab	aa	-	-	-	-	-	-	-	-	-	-	-	-	-	-	-	-	-	-	-	-	-	-	ab	-	-	-	ab	-	ab	-	-	-	-	-	AB	-	-	-	AB	-	-	aa	-	AB
5114	aa/bb	119	0.577068	ab	bb	aa	bb	bb	-	ab	bb	bb	ab	ab	-	ab	aa	AB	-	ab	aa	ab	-	-	bb	bb	-	ab	aa	-	ab	AB	ab	AB	aa	ab	-	ab	aa	-	-	ab	ab	bb	-	-	aa	-	ab
5134	aa/bb	182	0.544838	ab	ab	bb	ab	ab	bb	ab	ab	bb	ab	ab	bb	ab	ab	aa	ab	ab	-	ab	ab	ab	aa	bb	ab	ab	ab	ab	aa	bb	bb	bb	bb	-	-	aa	bb	ab	ab	AB	bb	ab	bb	bb	-	ab	ab
5138	aa/bb	134	0.564286	ab	ab	ab	-	aa	-	ab	ab	aa	aa	ab	bb	ab	bb	-	-	bb	aa	aa	-	-	ab	-	-	ab	ab	bb	AB	AB	ab	ab	aa	ab	aa	ab	bb	bb	bb	-	-	bb	-	bb	aa	bb	ab
5147	aa/bb	165	0.568357	ab	bb	bb	ab	ab	-	ab	ab	ab	bb	ab	-	ab	ab	-	ab	ab	ab	bb	aa	bb	ab	-	bb	ab	aa	-	aa	aa	ab	aa	bb	-	bb	ab	bb	aa	ab	-	-	aa	ab	ab	AB	bb	ab
5149	aa/ab	181	0.5	aa	aa	aa	aa	aa	aa	aa	aa	aa	aa	aa	aa	aa	aa	aa	aa	-	aa	-	aa	aa	aa	aa	aa	aa	aa	aa	aa	aa	aa	aa	aa	aa	aa	aa	aa	aa	aa	aa	aa	aa	aa	aa	aa	aa	aa
5160	aa/bb	51	0.659722	aa	-	-	aa	-	-	aa	-	-	-	aa	-	-	-	-	-	-	aa	-	-	-	-	-	-	aa	-	-	-	aa	-	-	aa	aa	-	-	aa	aa	aa	-	-	aa	-	-	aa	-	aa
5201	aa/bb	84	0.571227	ab	-	aa	-	AB	-	aa	-	AB	aa	aa	-	-	-	-	-	bb	-	aa	-	-	aa	-	-	ab	-	bb	-	ab	-	-	-	AB	-	-	ab	ab	-	-	-	ab	-	AB	aa	-	bb
5249	aa/bb	49	0.58284	-	AB	-	-	-	-	-	-	-	-	bb	-	-	-	-	-	-	-	-	-	-	-	-	-	-	-	aa	-	-	-	-	-	aa	-	-	-	aa	-	-	-	-	-	-	-	-	-
5258	aa/bb	91	0.593872	ab	bb	bb	AB	-	-	aa	ab	-	bb	aa	ab	-	ab	-	ab	-	-	-	-	-	-	-	bb	aa	-	-	-	ab	-	aa	-	AB	-	bb	bb	aa	-	aa	-	aa	-	-	-	-	AB
5264	aa/bb	181	0.572578	ab	bb	aa	ab	aa	ab	bb	aa	-	bb	bb	-	ab	ab	ab	aa	ab	ab	aa	ab	-	ab	ab	aa	ab	bb	ab	bb	ab	aa	ab	aa	ab	ab	ab	aa	aa	bb	ab	-	aa	ab	aa	aa	ab	bb
5270	aa/bb	133	0.564143	ab	AB	ab	ab	aa	-	AB	-	AB	ab	aa	-	aa	aa	-	-	bb	ab	ab	ab	-	ab	ab	AB	ab	-	ab	-	ab	ab	ab	bb	ab	-	AB	ab	ab	-	-	-	ab	-	-	aa	aa	bb
5277	aa/ab	122	0.590909	ab	bb	aa	aa	AB	aa	ab	ab	aa	aa	aa	aa	bb	ab	AB	-	ab	ab	ab	bb	-	aa	-	bb	ab	-	ab	-	bb	aa	ab	bb	ab	AB	bb	bb	ab	-	ab	-	bb	-	-	aa	ab	AB
5279	aa/bb	186	0.535818	ab	ab	bb	ab	ab	bb	ab	ab	bb	ab	ab	aa	ab	ab	-	ab	bb	aa	aa	ab	aa	ab	ab	ab	ab	ab	ab	ab	ab	ab	ab	ab	ab	ab	ab	ab	ab	bb	bb	bb	ab	ab	bb	aa	bb	ab
5280	aa/ab	108	0.583571	ab	bb	ab	ab	ab	-	ab	-	ab	ab	ab	-	-	AB	ab	-	bb	ab	ab	ab	-	-	bb	aa	aa	aa	bb	-	-	-	aa	-	bb	ab	aa	ab	ab	-	-	AB	ab	-	-	aa	-	bb
5289	aa/bb	48	0.574074	AB	bb	ab	-	-	-	-	ab	-	bb	bb	-	-	ab	-	-	-	ab	bb	-	-	-	-	-	ab	-	-	AB	AB	-	-	-	-	ab	-	-	ab	-	-	-	-	-	-	aa	-	-
5290	aa/bb	131	0.566055	ab	bb	bb	ab	ab	-	ab	AB	ab	bb	AB	-	bb	-	-	ab	bb	bb	ab	AB	-	-	bb	-	ab	-	ab	AB	-	bb	ab	-	ab	bb	aa	-	ab	-	bb	bb	ab	-	bb	-	-	ab
5294	aa/bb	58	0.557447	ab	-	-	-	-	-	-	-	-	-	-	-	-	-	-	-	bb	aa	-	-	-	-	aa	-	-	-	-	-	-	aa	-	-	-	-	-	-	ab	-	-	-	bb	-	-	-	-	ab
5301	aa/bb	47	0.637097	ab	aa	-	-	-	-	AB	-	ab	aa	ab	-	-	-	-	-	bb	bb	-	-	-	-	-	-	ab	-	-	-	-	-	-	-	aa	-	-	ab	-	-	-	-	AB	-	-	aa	-	ab
5312	aa/bb	140	0.562115	ab	ab	ab	ab	-	-	aa	ab	bb	ab	ab	-	bb	bb	-	-	bb	ab	bb	ab	ab	ab	-	-	ab	ab	ab	ab	bb	bb	ab	bb	ab	bb	ab	bb	ab	bb	AB	-	aa	-	-	aa	-	bb
5328	aa/bb	130	0.54643	ab	-	-	-	ab	-	-	-	-	AB	ab	-	-	-	-	-	AB	ab	ab	-	-	aa	-	-	-	-	ab	-	bb	bb	bb	-	-	-	-	bb	ab	-	-	-	ab	-	aa	aa	-	ab
5346	aa/bb	88	0.587445	ab	ab	aa	AB	-	-	ab	-	-	aa	ab	-	AB	ab	-	-	-	ab	bb	-	-	bb	-	-	AB	-	ab	-	ab	aa	ab	-	AB	aa	-	aa	aa	-	-	-	aa	-	-	aa	-	-
5350	aa/bb	180	0.545186	ab	aa	aa	aa	ab	-	bb	ab	bb	ab	ab	ab	ab	ab	AB	ab	aa	ab	ab	ab	aa	ab	bb	aa	ab	bb	ab	AB	ab	aa	ab	aa	ab	bb	aa	aa	ab	ab	AB	aa	ab	aa	ab	aa	ab	ab
5359	aa/bb	121	0.593555	ab	bb	aa	ab	-	-	bb	AB	-	bb	bb	-	-	ab	-	-	ab	ab	aa	ab	-	ab	-	AB	ab	-	ab	bb	ab	-	-	aa	ab	ab	ab	aa	aa	ab	AB	-	aa	-	aa	aa	ab	bb
5360	aa/bb	33	0.565051	ab	aa	-	aa	-	-	AB	-	-	-	aa	-	-	ab	-	-	-	-	-	-	-	-	-	-	-	-	-	-	-	-	-	-	-	-	-	aa	ab	-	-	-	-	-	-	AB	-	-
5361	aa/ab	29	0.688462	ab	-	-	-	-	-	bb	-	-	aa	bb	-	-	-	-	-	-	-	-	-	-	-	-	-	bb	-	-	-	-	-	-	aa	-	bb	-	-	-	-	-	-	ab	-	-	-	-	-
5363	aa/bb	87	0.545617	ab	-	-	-	AB	-	-	-	bb	-	-	-	-	-	-	-	-	aa	-	-	-	-	-	-	-	-	-	-	-	-	ab	-	-	-	-	-	ab	-	-	-	-	-	ab	-	-	ab
5365	aa/ab	99	0.506274	ab	aa	ab	ab	aa	-	AB	aa	-	ab	ab	-	-	aa	-	-	ab	ab	-	ab	-	-	-	ab	aa	-	AB	-	AB	-	ab	-	aa	aa	ab	aa	ab	-	-	-	ab	aa	aa	aa	-	AB
5369	aa/ab	99	0.506212	ab	aa	AB	AB	ab	ab	ab	-	-	ab	ab	-	AB	ab	-	-	-	ab	ab	AB	-	-	AB	ab	-	ab	-	-	ab	-	aa	AB	ab	ab	-	aa	ab	ab	-	-	ab	-	-	aa	ab	-
5371	aa/bb	20	0	aa	aa	-	-	-	-	-	-	-	-	AB	-	-	aa	-	-	-	-	-	-	-	-	-	-	-	-	aa	-	-	-	-	-	-	-	-	AB	-	-	-	-	aa	-	-	-	-	-
5380	aa/bb	84	0.571469	ab	bb	bb	-	-	-	bb	-	bb	bb	bb	-	-	ab	-	-	-	aa	-	ab	ab	-	-	-	ab	-	-	bb	AB	-	ab	bb	ab	ab	bb	-	AB	-	-	-	-	AB	-	aa	-	ab
5400	cc/ab	100	0.542667	bc	-	-	cc	-	-	-	-	bc	-	-	-	-	-	-	-	-	BC	-	-	-	-	-	-	-	-	bc	-	cc	-	cc	-	-	-	-	cc	bc	-	-	-	-	-	cc	-	-	bc
5433	aa/bb	129	0.528677	ab	aa	bb	aa	-	AB	ab	ab	ab	AB	aa	-	AB	ab	-	ab	aa	ab	bb	aa	-	aa	-	-	ab	-	aa	-	ab	ab	ab	aa	aa	aa	aa	aa	ab	-	ab	-	ab	ab	-	aa	-	AB
5448	--/ab	39	0.556217	-	-	-	-	-	-	-	aa	aa	-	-	-	aa	-	-	aa	bb	-	bb	bb	-	-	aa	-	aa	-	-	-	-	aa	-	-	-	aa	-	-	-	-	-	-	-	-	-	aa	-	-
5455	aa/bb	83	0.591425	ab	-	ab	ab	-	-	-	-	-	ab	ab	-	-	-	-	-	-	aa	-	-	-	bb	-	ab	AB	-	AB	ab	ab	-	bb	-	ab	bb	ab	bb	ab	-	ab	-	aa	AB	-	AB	-	ab
5469	aa/bb	23	0.5625	-	-	-	-	-	-	ab	-	-	-	-	-	-	AB	-	-	-	-	ab	-	-	-	-	-	-	-	-	-	-	-	-	-	-	-	aa	-	-	-	-	-	ab	-	-	aa	-	-
5475	aa/bb	153	0.579501	ab	bb	aa	ab	ab	-	bb	aa	ab	bb	bb	-	-	-	-	aa	ab	AB	bb	ab	-	ab	bb	-	ab	-	ab	AB	bb	aa	ab	AB	aa	-	bb	aa	aa	-	-	bb	aa	-	aa	AB	-	ab
5481	aa/bb	173	0.546405	ab	ab	bb	-	bb	ab	ab	ab	ab	aa	aa	bb	aa	aa	ab	AB	aa	aa	-	aa	AB	aa	-	ab	aa	ab	ab	bb	ab	ab	ab	aa	aa	aa	aa	ab	ab	-	-	ab	ab	ab	aa	aa	aa	bb
5483	aa/bb	88	0.602886	ab	-	bb	bb	ab	-	bb	-	bb	-	bb	-	-	ab	-	AB	-	-	bb	AB	-	-	-	-	ab	-	ab	-	bb	-	ab	-	ab	bb	-	bb	AB	-	-	-	-	-	aa	aa	-	aa
5515	aa/bb	79	0.589439	ab	bb	-	-	-	-	-	-	-	-	-	-	-	-	-	-	bb	-	-	bb	-	-	-	-	-	-	ab	-	aa	bb	ab	-	aa	-	-	ab	aa	-	-	-	ab	-	ab	aa	-	ab
5520	aa/bb	171	0.595166	ab	aa	ab	aa	aa	-	aa	ab	bb	bb	bb	aa	aa	ab	aa	ab	-	bb	aa	bb	-	bb	-	ab	-	ab	aa	AB	ab	aa	bb	ab	ab	ab	aa	ab	-	aa	aa	-	ab	ab	-	aa	ab	bb
5521	aa/ab	174	0.561224	ab	bb	ab	aa	bb	aa	ab	bb	ab	ab	ab	bb	-	bb	ab	ab	bb	bb	aa	bb	-	ab	ab	aa	ab	-	ab	aa	ab	bb	bb	-	ab	aa	ab	bb	bb	aa	-	-	AB	ab	bb	aa	ab	ab
5522	aa/bb	165	0.571148	ab	ab	ab	ab	aa	-	ab	AB	aa	aa	AB	bb	ab	bb	ab	aa	bb	-	bb	ab	AB	-	ab	aa	ab	ab	bb	bb	ab	AB	AB	aa	ab	aa	ab	bb	bb	bb	AB	-	bb	AB	bb	-	bb	ab
5527	aa/bb	184	0.524854	ab	aa	ab	aa	ab	aa	ab	aa	ab	ab	aa	ab	ab	ab	ab	aa	ab	ab	ab	aa	ab	ab	AB	ab	ab	aa	aa	bb	ab	ab	ab	bb	aa	bb	aa	aa	ab	AB	ab	aa	ab	ab	ab	aa	ab	ab
5544	aa/bb	109	0.575612	ab	bb	aa	bb	bb	-	ab	aa	-	ab	ab	-	AB	aa	-	-	ab	-	-	-	-	-	-	aa	ab	-	ab	-	ab	ab	ab	aa	ab	-	-	ab	bb	-	-	bb	bb	AB	-	aa	-	ab
5573	aa/bb	76	0.563973	ab	-	-	-	aa	-	-	-	-	-	aa	-	-	-	-	-	-	-	-	-	-	-	-	-	-	-	ab	-	-	-	-	-	-	-	-	-	aa	-	-	-	-	-	-	-	-	ab
5580	aa/bb	77	0.585561	ab	bb	aa	bb	-	-	ab	-	-	ab	ab	-	-	aa	ab	-	AB	aa	ab	-	-	AB	-	-	ab	-	-	-	ab	ab	ab	-	ab	-	ab	AB	bb	bb	-	-	-	-	-	aa	-	ab
5585	cc/ab	167	-27.5956	ac	cc	cc	cc	ac	-	aa	-	aa	-	ac	-	-	cc	ac	ac	cc	ac	ac	cc	-	aa	aa	cc	ac	-	ac	ac	ac	cc	ac	-	ac	-	cc	cc	ac	-	-	-	cc	-	ac	cc	-	ac
5618	aa/bb	165	0.533725	ab	aa	bb	ab	ab	-	ab	ab	bb	ab	ab	-	ab	ab	aa	ab	bb	AB	-	ab	aa	ab	ab	ab	ab	-	ab	bb	ab	ab	aa	ab	ab	ab	ab	ab	ab	bb	-	-	ab	ab	bb	aa	bb	ab
5622	aa/bb	44	0.629076	AB	-	-	-	-	-	-	-	-	-	-	-	-	-	-	-	-	-	AB	-	-	-	-	-	-	-	-	-	-	-	-	-	-	-	-	aa	AB	-	-	-	-	-	-	-	-	AB
5630	aa/ab	23	0	aa	-	-	-	-	-	aa	-	-	-	aa	-	-	-	aa	-	-	-	-	-	-	-	-	-	-	-	-	-	-	-	-	-	aa	-	-	aa	-	-	-	-	-	-	-	-	-	-
5633	aa/bb	180	0.545703	ab	ab	bb	aa	bb	ab	ab	ab	ab	aa	aa	bb	aa	aa	ab	ab	-	-	bb	aa	AB	aa	ab	ab	aa	ab	AB	bb	ab	ab	AB	aa	aa	aa	aa	ab	ab	ab	AB	-	ab	ab	-	aa	aa	bb
5645	aa/bb	135	0.558781	ab	ab	ab	ab	aa	-	aa	-	bb	ab	ab	-	-	bb	-	-	bb	ab	bb	ab	-	ab	-	-	AB	-	ab	-	bb	ab	ab	bb	AB	bb	AB	bb	ab	bb	-	-	aa	-	ab	aa	bb	bb
5656	aa/bb	59	0.60566	ab	aa	aa	-	-	-	aa	aa	-	aa	aa	-	aa	-	-	aa	-	-	-	aa	-	-	-	-	AB	-	-	-	aa	-	-	-	aa	-	aa	aa	ab	-	-	-	-	-	-	aa	-	-
5664	aa/bb	81	0.541565	ab	-	-	-	-	-	-	-	-	-	-	-	-	-	-	-	-	-	-	-	-	-	-	-	-	-	-	-	-	-	-	-	-	-	-	-	aa	-	-	-	-	-	ab	-	-	ab
5716	aa/bb	79	0.570922	ab	bb	ab	bb	-	-	ab	ab	-	ab	ab	-	-	aa	-	aa	AB	bb	-	-	-	-	-	-	aa	-	-	-	-	-	bb	ab	ab	-	bb	bb	ab	-	-	-	AB	bb	ab	ab	-	ab
5719	aa/bb	39	0.588889	ab	-	-	aa	-	-	bb	aa	-	aa	-	-	-	ab	-	-	-	bb	-	ab	-	-	-	-	-	-	-	-	-	-	ab	-	ab	bb	-	-	-	-	-	-	ab	-	-	-	-	aa
5732	aa/bb	30	0.679739	ab	bb	-	-	AB	-	ab	-	-	bb	ab	-	-	aa	-	-	-	-	-	-	-	-	-	-	-	-	aa	-	-	-	-	-	-	-	-	-	bb	-	-	-	ab	AB	bb	-	-	-
5750	cc/ab	115	0.575188	ac	cc	ac	ac	cc	-	ac	-	cc	aa	ac	-	-	-	-	-	aa	ac	ac	ac	-	aa	-	aa	cc	-	ac	cc	ac	cc	ac	-	cc	-	ac	ac	ac	-	-	-	ac	-	cc	cc	-	-
5770	aa/bb	105	0.566117	ab	aa	bb	-	bb	-	bb	-	aa	AB	AB	ab	-	bb	-	aa	aa	aa	bb	aa	-	-	-	aa	ab	AB	ab	-	ab	ab	bb	-	AB	-	ab	ab	ab	-	-	-	aa	-	aa	-	-	ab
5773	aa/bb	68	0.661538	aa	-	aa	-	-	-	-	-	aa	aa	aa	-	-	-	-	-	-	-	aa	-	-	-	-	-	aa	-	-	-	aa	-	aa	-	aa	-	-	-	aa	-	-	aa	-	-	-	aa	-	aa
5776	aa/bb	68	0.545113	ab	aa	-	-	-	-	aa	AB	-	ab	aa	-	-	-	-	aa	-	-	ab	aa	-	-	-	ab	AB	-	aa	ab	ab	AB	-	-	-	-	-	-	ab	-	-	-	-	-	-	-	-	ab
5796	aa/bb	43	0.604683	ab	bb	ab	-	-	-	ab	-	-	bb	bb	-	-	ab	-	-	-	AB	bb	-	-	-	-	-	ab	-	AB	-	-	-	-	-	ab	ab	-	bb	AB	-	-	-	-	-	-	-	-	aa
5801	aa/bb	109	0.549474	ab	aa	ab	ab	ab	-	ab	aa	-	ab	aa	-	ab	ab	-	aa	-	AB	ab	-	-	ab	-	-	aa	-	ab	-	ab	AB	-	bb	aa	bb	aa	aa	AB	ab	bb	-	ab	AB	-	aa	-	ab
5845	aa/bb	128	0.557895	ab	aa	-	-	-	-	-	-	aa	-	bb	-	-	ab	-	-	ab	bb	AB	-	-	-	-	-	bb	-	aa	-	ab	AB	ab	-	-	-	-	ab	ab	-	ab	-	AB	-	aa	aa	-	aa
5848	aa/bb	152	0.564352	-	bb	ab	bb	bb	-	ab	ab	aa	ab	ab	-	-	aa	-	-	ab	bb	ab	bb	-	bb	ab	-	aa	ab	ab	-	aa	aa	ab	ab	ab	ab	bb	bb	ab	-	AB	-	ab	bb	-	aa	aa	ab
5850	aa/bb	89	0.747093	aa	-	aa	aa	-	-	aa	aa	aa	-	-	-	-	aa	-	-	-	aa	-	aa	-	aa	-	-	aa	-	aa	-	-	aa	-	-	aa	-	aa	-	aa	-	-	-	aa	-	aa	aa	-	aa
5860	aa/bb	172	0.606854	-	aa	ab	aa	bb	-	AB	aa	aa	aa	-	ab	ab	ab	aa	aa	ab	-	bb	ab	aa	AB	aa	ab	bb	AB	aa	aa	-	-	ab	aa	aa	bb	-	ab	ab	aa	ab	aa	AB	-	aa	aa	aa	aa
5865	aa/bb	100	0.569824	ab	ab	ab	ab	aa	-	ab	ab	aa	aa	ab	bb	-	bb	-	-	bb	-	AB	-	-	-	-	-	ab	-	bb	-	ab	ab	ab	-	ab	aa	ab	bb	bb	-	-	-	bb	-	bb	aa	-	ab
5893	cc/ab	29	0.67301	AC	-	AC	-	-	-	-	-	-	cc	ac	-	-	-	-	-	aa	-	-	-	-	-	-	-	-	-	-	-	-	-	-	-	-	-	-	-	-	-	-	-	cc	-	-	-	-	ac
5898	aa/bb	20	0.622378	aa	-	-	-	aa	-	-	-	-	-	-	-	-	-	-	-	-	-	-	-	-	-	-	-	-	-	-	-	-	-	-	-	-	-	-	-	-	-	-	-	-	-	-	-	-	-
5908	aa/bb	105	0.596869	ab	AB	ab	bb	-	-	ab	ab	aa	ab	aa	ab	aa	aa	-	-	-	-	bb	-	aa	bb	-	-	AB	bb	-	-	ab	-	ab	bb	ab	ab	-	bb	ab	-	bb	-	ab	-	-	aa	ab	bb
5909	aa/bb	80	0.558929	ab	ab	ab	bb	-	-	aa	-	-	-	ab	-	-	bb	-	-	bb	ab	bb	-	-	-	-	-	bb	-	-	-	bb	-	ab	-	-	-	-	bb	ab	-	-	-	aa	-	AB	-	-	bb
5924	aa/bb	158	0.580645	ab	aa	ab	ab	aa	-	ab	ab	aa	bb	bb	-	aa	ab	aa	aa	bb	ab	aa	AB	-	ab	-	-	ab	AB	ab	-	ab	aa	bb	ab	aa	aa	ab	ab	aa	aa	ab	-	ab	-	aa	aa	-	ab
5943	aa/bb	21	0.543269	ab	-	-	AB	-	-	-	-	-	bb	-	-	-	-	-	-	ab	-	-	-	-	-	-	-	-	-	-	-	-	-	-	-	-	ab	AB	-	-	-	-	-	-	-	-	-	-	-
5980	aa/bb	154	0.571618	ab	aa	ab	ab	bb	-	bb	aa	aa	ab	ab	aa	ab	ab	-	aa	ab	bb	aa	bb	-	ab	-	ab	aa	ab	AB	aa	ab	ab	ab	AB	ab	ab	bb	bb	ab	ab	-	ab	ab	-	bb	aa	bb	bb
5993	aa/bb	73	0.558757	ab	aa	aa	bb	-	-	ab	-	-	aa	ab	-	bb	-	-	-	-	aa	-	-	-	-	-	-	ab	-	ab	-	ab	-	-	-	ab	aa	bb	aa	ab	-	-	AB	aa	aa	-	aa	-	aa
6030	aa/ab	156	0.597386	aa	aa	aa	aa	aa	-	aa	aa	aa	aa	aa	aa	aa	aa	-	-	aa	aa	aa	-	aa	-	-	aa	aa	aa	aa	aa	aa	aa	aa	-	aa	aa	aa	aa	aa	aa	-	aa	aa	aa	aa	aa	aa	aa
6035	aa/ab	62	0.5	aa	aa	-	-	-	-	-	-	-	aa	aa	-	-	-	-	-	aa	-	-	-	-	-	-	aa	-	-	-	-	aa	-	aa	-	-	aa	aa	aa	aa	-	-	-	aa	-	-	-	-	aa
6037	aa/bb	118	0.578488	ab	bb	bb	aa	ab	-	aa	-	AB	bb	ab	-	-	ab	-	AB	ab	ab	bb	aa	-	-	-	-	aa	-	ab	ab	-	ab	aa	bb	bb	bb	bb	bb	aa	ab	-	bb	aa	-	ab	-	bb	-
6081	aa/bb	52	0.630178	AB	-	-	-	-	-	-	-	-	aa	ab	-	-	ab	ab	-	-	-	-	-	-	-	-	-	ab	-	aa	-	-	-	-	-	aa	aa	-	aa	-	aa	-	-	aa	-	-	aa	-	-
6090	aa/bb	116	0.590517	ab	bb	-	-	ab	-	-	-	ab	bb	bb	-	-	-	-	-	AB	aa	bb	AB	-	bb	bb	-	ab	-	-	-	bb	aa	ab	-	-	-	-	-	aa	-	-	-	aa	-	aa	-	-	ab
6095	aa/bb	181	0.5525	ab	aa	bb	ab	bb	aa	ab	ab	aa	aa	ab	AB	ab	bb	ab	aa	aa	ab	bb	ab	aa	aa	-	aa	ab	ab	ab	aa	ab	ab	bb	bb	ab	aa	ab	ab	ab	aa	-	-	aa	bb	aa	aa	ab	ab
6105	aa/bb	83	0.570165	ab	aa	-	aa	-	-	-	-	AB	ab	ab	-	-	-	-	-	-	ab	AB	-	-	AB	-	-	bb	-	ab	-	AB	aa	AB	aa	ab	-	-	-	-	-	-	-	ab	-	ab	-	-	ab
6133	cc/ab	159	0.548526	bc	bc	bc	cc	bc	-	bc	bb	bb	cc	bc	bb	bc	bb	cc	bc	-	-	-	cc	bb	cc	cc	cc	bc	bc	bb	bb	bc	bc	bb	bc	bc	BC	bc	bc	bc	-	-	-	bc	-	-	cc	-	bb
6134	aa/bb	72	0.571603	ab	-	-	-	aa	-	-	-	-	-	-	-	-	-	-	aa	-	ab	-	-	-	-	-	-	-	-	-	-	AB	-	-	-	aa	-	-	ab	aa	-	-	-	-	-	-	-	-	-
6143	aa/ab	107	0.570896	ab	bb	ab	ab	-	-	ab	ab	-	bb	bb	-	aa	ab	-	-	AB	ab	bb	aa	bb	bb	-	-	aa	ab	aa	-	bb	-	ab	ab	AB	ab	ab	ab	ab	-	AB	-	AB	AB	ab	aa	-	aa
6144	aa/bb	130	0.587203	ab	bb	-	ab	bb	-	aa	ab	-	bb	bb	-	aa	ab	-	-	bb	AB	bb	-	-	ab	-	-	aa	-	aa	-	bb	aa	AB	-	aa	ab	-	ab	ab	-	-	-	-	-	ab	aa	-	aa
6169	aa/ab	117	0.5	aa	aa	aa	-	-	-	aa	-	aa	aa	aa	-	aa	aa	aa	aa	aa	aa	aa	aa	-	-	-	aa	aa	aa	aa	-	aa	aa	aa	aa	aa	aa	aa	-	aa	aa	aa	-	aa	-	aa	aa	aa	aa
6172	cc/ab	37	0.605035	ac	ac	-	-	-	-	-	-	-	-	-	-	-	-	-	-	-	-	aa	cc	-	-	-	-	-	-	-	-	aa	-	ac	-	-	-	-	-	-	-	-	-	-	-	-	cc	-	ac
6179	aa/bb	150	0.559669	ab	bb	ab	aa	ab	-	aa	-	bb	bb	aa	-	ab	ab	ab	aa	ab	-	ab	ab	-	bb	-	aa	aa	-	ab	aa	ab	ab	-	ab	bb	ab	ab	ab	ab	aa	-	-	aa	-	-	aa	aa	ab
6193	aa/bb	57	0.58168	ab	aa	-	-	-	-	-	-	-	-	-	-	-	-	-	-	bb	-	bb	-	-	-	-	-	bb	-	bb	-	-	-	aa	-	-	-	bb	-	bb	-	-	-	-	-	-	-	-	bb
6201	aa/bb	41	0.681488	ab	aa	bb	aa	-	-	ab	-	-	AB	aa	-	-	aa	-	-	aa	aa	AB	-	-	-	-	-	-	-	-	-	-	-	-	aa	aa	-	-	-	-	-	-	-	ab	-	-	aa	-	bb
6210	aa/bb	187	0.559197	ab	ab	aa	ab	bb	aa	ab	ab	aa	ab	bb	-	ab	ab	aa	aa	ab	bb	ab	bb	aa	ab	bb	AB	aa	ab	ab	aa	ab	ab	ab	ab	ab	ab	bb	bb	aa	ab	ab	aa	ab	ab	bb	-	-	bb
6236	aa/bb	72	0.546321	ab	aa	ab	AB	-	-	ab	aa	AB	ab	ab	-	-	ab	ab	-	-	ab	ab	-	-	-	-	-	aa	AB	-	-	-	-	-	-	aa	aa	-	-	ab	-	-	-	ab	-	-	-	ab	ab
6246	aa/bb	50	0.6	ab	bb	bb	-	-	-	ab	-	-	bb	-	-	-	ab	-	-	-	-	-	-	-	-	-	-	-	-	ab	-	-	AB	-	-	ab	bb	-	aa	ab	ab	-	-	-	-	-	aa	-	ab
6254	aa/bb	71	0.595	ab	bb	bb	-	-	-	AB	-	AB	bb	ab	-	ab	-	-	-	-	-	AB	-	-	bb	-	-	ab	-	-	-	aa	-	-	-	ab	-	-	AB	AB	AB	-	-	ab	-	-	aa	-	ab
6261	aa/bb	33	0.625604	AB	aa	ab	-	-	-	ab	-	-	bb	ab	-	-	-	-	-	-	-	-	-	-	-	-	-	-	-	-	-	-	-	-	-	bb	-	-	-	AB	-	-	-	-	-	-	aa	bb	bb
6266	aa/bb	50	0.589189	ab	-	-	-	ab	-	-	-	-	-	-	-	-	-	-	-	-	-	-	-	-	-	-	-	-	-	-	-	-	-	ab	-	-	-	-	-	aa	-	-	-	-	-	-	aa	-	ab
6279	aa/bb	67	0.559621	ab	ab	ab	ab	ab	-	ab	ab	-	ab	AB	-	bb	bb	-	-	AB	-	ab	-	-	-	-	-	-	-	-	-	-	bb	-	-	ab	AB	ab	-	-	ab	-	-	bb	-	ab	AB	bb	-
6314	aa/bb	183	0.568676	ab	aa	ab	aa	bb	aa	aa	ab	ab	ab	bb	-	ab	bb	-	ab	aa	ab	AB	ab	bb	bb	-	bb	-	bb	bb	ab	bb	-	bb	aa	ab	aa	ab	ab	aa	ab	ab	aa	bb	ab	aa	aa	aa	bb
6336	aa/bb	27	0.570313	ab	-	-	-	-	-	-	-	-	-	-	-	-	bb	-	-	-	-	-	ab	-	-	-	-	ab	-	-	-	AB	AB	bb	-	-	-	-	-	-	-	-	-	-	-	-	-	-	-
6338	aa/bb	187	0.546843	ab	ab	ab	ab	aa	ab	ab	ab	aa	aa	ab	ab	ab	bb	ab	aa	bb	aa	aa	ab	aa	aa	bb	ab	ab	ab	bb	aa	aa	ab	ab	aa	ab	aa	ab	ab	bb	bb	ab	ab	ab	aa	bb	aa	bb	bb
6341	aa/bb	43	0.536008	ab	-	-	-	-	-	-	-	-	-	-	-	-	-	-	-	-	aa	-	-	-	-	-	-	-	-	ab	-	ab	-	ab	-	-	-	-	-	ab	-	-	-	-	-	aa	-	-	bb
6346	aa/bb	67	0.550223	ab	ab	ab	ab	-	-	ab	-	-	ab	ab	-	-	ab	-	-	-	aa	-	ab	-	-	aa	-	-	AB	-	-	AB	bb	-	-	ab	-	ab	bb	ab	-	-	-	aa	-	-	aa	-	ab
6353	aa/bb	95	0.552432	ab	-	ab	ab	aa	-	ab	aa	-	ab	ab	-	aa	aa	ab	-	-	ab	-	-	-	ab	-	ab	aa	-	ab	-	-	aa	-	ab	aa	aa	ab	ab	AB	aa	ab	-	AB	-	AB	aa	ab	-
6355	aa/ab	61	0.595408	ab	aa	ab	-	aa	-	aa	bb	-	AB	ab	-	-	bb	-	-	-	AB	AB	-	-	-	-	bb	bb	-	-	aa	bb	-	-	-	bb	ab	-	bb	ab	-	-	-	aa	-	-	aa	bb	bb
6358	aa/bb	94	0.579753	ab	ab	aa	-	aa	-	ab	-	-	aa	ab	-	bb	AB	-	-	-	AB	bb	-	-	bb	-	-	ab	-	ab	aa	ab	aa	-	bb	ab	aa	bb	aa	aa	-	ab	-	aa	ab	-	aa	AB	aa
6382	aa/bb	107	0.578947	-	-	bb	-	bb	-	bb	-	-	-	-	-	-	bb	-	-	-	-	bb	-	-	-	-	-	ab	-	bb	-	ab	-	bb	-	bb	-	-	ab	ab	-	-	-	-	-	-	-	-	AB
6395	aa/bb	77	0.547284	AB	aa	ab	AB	-	-	ab	-	-	-	bb	-	ab	-	aa	-	-	AB	-	ab	-	-	-	AB	-	AB	aa	-	ab	-	aa	-	-	AB	-	-	aa	-	-	-	aa	-	-	aa	-	bb
6421	aa/ab	181	0.551119	ab	ab	aa	ab	aa	-	ab	ab	ab	ab	aa	ab	aa	ab	aa	aa	bb	ab	ab	ab	aa	ab	AB	ab	ab	ab	bb	ab	ab	ab	ab	ab	ab	ab	aa	ab	ab	ab	ab	bb	ab	ab	bb	aa	-	bb
6434	aa/bb	186	0.547786	ab	ab	bb	AB	ab	bb	ab	ab	bb	bb	ab	ab	AB	ab	aa	-	bb	ab	aa	ab	aa	bb	bb	AB	ab	bb	ab	ab	ab	bb	ab	ab	ab	bb	aa	ab	ab	bb	-	bb	ab	ab	-	aa	ab	ab
6447	aa/bb	72	0.559259	ab	aa	-	-	bb	-	bb	aa	-	aa	ab	-	-	ab	-	-	-	-	-	-	-	-	-	ab	-	-	-	-	ab	ab	AB	ab	ab	ab	bb	-	aa	-	-	-	ab	-	-	aa	aa	aa
6463	aa/bb	173	0.550815	ab	bb	ab	ab	ab	ab	bb	aa	ab	bb	bb	aa	ab	ab	-	aa	-	aa	bb	ab	aa	AB	bb	ab	ab	bb	ab	ab	bb	aa	ab	ab	ab	ab	bb	ab	ab	bb	-	-	aa	AB	-	aa	aa	ab
6473	aa/bb	177	0.544755	ab	ab	aa	ab	ab	-	ab	ab	bb	ab	bb	ab	ab	ab	-	-	aa	aa	aa	aa	aa	ab	ab	ab	bb	bb	-	-	ab	ab	ab	ab	ab	bb	ab	ab	aa	bb	ab	-	ab	ab	bb	aa	bb	bb
6491	aa/bb	180	0.534869	ab	ab	aa	ab	bb	bb	aa	bb	aa	aa	ab	-	aa	aa	aa	ab	ab	aa	aa	ab	-	ab	ab	aa	-	-	ab	AB	aa	ab	bb	aa	ab	ab	ab	aa	aa	aa	AB	-	aa	ab	ab	AB	aa	bb
6540	aa/bb	152	1	aa	aa	aa	aa	aa	-	aa	aa	aa	aa	aa	aa	aa	aa	aa	aa	aa	aa	aa	aa	-	aa	aa	aa	aa	aa	aa	aa	aa	aa	aa	aa	aa	aa	aa	aa	aa	-	AB	-	aa	aa	aa	aa	aa	aa
6551	aa/bb	128	0.5875	-	bb	ab	aa	aa	-	bb	aa	ab	-	bb	aa	-	AB	-	aa	ab	aa	-	AB	-	-	-	AB	-	-	-	-	bb	aa	-	-	AB	-	-	ab	aa	-	-	-	aa	-	aa	aa	aa	ab
6561	aa/bb	145	0.557113	ab	-	-	aa	AB	aa	aa	aa	-	-	aa	aa	-	-	aa	-	aa	ab	-	aa	-	aa	aa	-	aa	-	aa	-	-	aa	aa	-	-	-	-	bb	aa	-	-	-	aa	-	bb	aa	-	ab
6568	aa/bb	182	0.555165	ab	ab	aa	aa	ab	bb	bb	ab	bb	bb	bb	ab	ab	ab	AB	ab	aa	ab	ab	bb	aa	bb	bb	aa	ab	bb	ab	ab	bb	aa	ab	ab	ab	bb	aa	ab	ab	ab	AB	aa	aa	aa	ab	aa	ab	ab
6591	aa/bb	43	0	aa	-	-	aa	-	-	-	-	aa	aa	aa	-	-	-	-	-	aa	-	-	-	-	-	-	-	aa	-	-	-	-	-	-	-	-	-	-	-	aa	-	-	-	-	-	aa	aa	-	aa
6629	aa/bb	62	0.537415	ab	-	-	-	-	-	-	-	-	-	-	-	-	-	-	-	AB	ab	-	-	-	-	-	-	-	-	ab	-	bb	ab	-	-	-	-	-	bb	aa	-	-	-	-	-	-	-	-	AB
6639	aa/bb	84	0.574885	ab	-	-	-	ab	-	-	-	-	-	-	-	-	-	-	-	bb	aa	bb	ab	-	-	-	-	-	-	ab	-	bb	-	ab	-	AB	-	-	bb	ab	-	-	-	-	-	-	aa	-	ab
6641	aa/bb	121	0.589901	ab	-	ab	ab	-	-	aa	bb	aa	aa	ab	-	aa	AB	-	-	aa	aa	-	ab	ab	ab	-	-	ab	-	ab	AB	aa	AB	bb	bb	ab	aa	ab	aa	aa	aa	AB	-	aa	bb	aa	aa	AB	ab
6676	aa/bb	185	0.542729	ab	ab	bb	ab	ab	bb	ab	ab	bb	bb	ab	ab	ab	ab	aa	ab	bb	ab	ab	ab	aa	bb	bb	-	ab	bb	ab	ab	ab	bb	ab	ab	ab	bb	aa	aa	ab	ab	-	bb	ab	ab	bb	aa	ab	ab
6693	aa/bb	84	0.577456	ab	aa	aa	ab	aa	-	ab	-	aa	aa	ab	-	-	ab	-	-	-	AB	-	ab	-	-	-	-	AB	-	ab	aa	ab	-	-	aa	ab	aa	-	-	aa	-	-	-	-	ab	-	aa	-	aa
6723	aa/bb	156	0.574482	ab	ab	aa	aa	ab	-	ab	-	aa	aa	aa	aa	bb	ab	-	-	ab	ab	aa	-	AB	aa	-	AB	ab	ab	ab	bb	bb	aa	ab	ab	ab	ab	bb	bb	ab	ab	-	-	bb	ab	aa	AB	ab	ab
6782	aa/bb	118	0.57037	ab	aa	ab	bb	AB	-	ab	AB	-	aa	ab	-	ab	ab	-	-	bb	aa	-	ab	-	-	ab	aa	ab	-	ab	aa	bb	bb	ab	AB	bb	bb	ab	bb	ab	-	ab	-	ab	-	-	aa	bb	ab
6792	aa/bb	54	0.5	aa	-	-	aa	-	-	-	-	-	-	-	-	-	-	-	-	-	-	-	-	-	-	-	-	-	-	-	-	-	-	-	-	-	-	-	-	aa	-	-	-	-	-	-	-	-	-
6806	aa/bb	135	0.560985	-	aa	ab	bb	ab	-	ab	bb	bb	aa	ab	AB	-	ab	-	-	bb	aa	ab	ab	AB	ab	-	-	ab	aa	ab	aa	bb	-	ab	bb	AB	ab	ab	bb	ab	AB	aa	AB	-	AB	AB	-	AB	ab
6817	aa/bb	122	0.555336	ab	bb	bb	aa	ab	-	aa	-	bb	bb	ab	-	-	ab	ab	aa	ab	ab	bb	-	-	-	aa	bb	aa	-	ab	-	bb	ab	aa	bb	-	bb	bb	bb	-	-	-	-	aa	-	-	-	bb	ab
6844	aa/bb	171	0.547932	ab	bb	ab	aa	bb	-	ab	bb	ab	ab	ab	-	ab	bb	AB	ab	-	bb	aa	bb	bb	ab	-	aa	ab	bb	ab	ab	ab	bb	bb	bb	ab	ab	ab	bb	bb	aa	AB	-	ab	ab	bb	aa	ab	ab
6851	aa/bb	124	0.545253	ab	-	-	-	ab	-	-	-	bb	bb	AB	-	-	-	-	-	bb	aa	bb	-	-	aa	-	-	aa	-	ab	-	bb	ab	-	-	-	-	-	bb	-	-	-	-	-	-	bb	aa	-	AB
6873	aa/ab	50	0	aa	-	-	-	-	-	aa	-	aa	-	-	-	-	-	-	-	-	-	-	-	-	-	-	-	aa	-	-	-	aa	-	-	-	-	-	-	-	-	-	-	-	aa	-	-	-	-	aa
6879	aa/bb	187	0.540445	ab	ab	bb	ab	ab	-	ab	ab	bb	ab	ab	bb	AB	ab	-	ab	ab	bb	ab	ab	ab	aa	bb	ab	ab	ab	ab	aa	bb	bb	bb	bb	bb	ab	aa	bb	ab	ab	ab	bb	ab	bb	bb	AB	ab	ab
6880	aa/ab	85	0.568418	ab	-	-	-	-	-	-	-	-	-	-	-	-	-	-	-	-	aa	-	-	-	-	-	-	-	-	-	-	-	-	ab	-	-	-	-	-	ab	-	-	-	-	-	aa	-	-	ab
6962	aa/bb	77	0.519231	ab	-	-	-	ab	-	-	-	aa	-	-	-	-	-	-	-	-	-	-	-	-	-	-	-	-	-	-	-	-	-	-	-	-	-	-	-	ab	-	-	-	-	-	-	-	-	ab
6968	aa/bb	47	0.595238	ab	-	ab	-	-	-	ab	-	-	-	ab	-	-	ab	-	-	-	-	-	bb	-	-	AB	-	ab	-	-	-	ab	-	bb	-	-	aa	AB	AB	-	-	-	-	-	-	-	-	-	-
6985	aa/bb	108	0.591968	ab	aa	-	aa	-	-	-	-	-	aa	-	-	-	-	-	-	aa	-	ab	aa	-	-	-	-	-	-	aa	-	aa	aa	AB	-	-	-	-	aa	ab	aa	-	-	aa	-	-	aa	-	ab
7020	aa/bb	65	0.5	AB	-	-	-	-	-	-	-	-	-	-	-	-	-	-	-	-	-	-	-	-	-	-	-	-	-	-	-	-	-	aa	-	-	-	-	-	-	-	-	-	-	-	-	-	-	-
7029	aa/bb	93	0.578704	ab	-	-	AB	-	-	-	-	-	aa	ab	-	-	aa	aa	-	-	ab	bb	-	-	aa	bb	bb	ab	-	ab	-	bb	-	bb	-	ab	-	-	ab	ab	-	-	-	AB	-	-	aa	-	AB
7049	aa/bb	86	0.566	ab	-	-	-	bb	-	-	-	-	-	-	-	-	-	-	-	-	bb	-	-	-	-	-	-	-	-	-	-	-	-	-	-	-	-	-	bb	bb	-	-	-	-	-	bb	-	-	AB
7055	cc/ab	95	0.567208	ac	-	-	-	aa	-	-	-	-	-	-	-	-	-	-	-	-	-	-	-	-	aa	-	-	-	-	-	-	-	-	AC	-	-	-	-	aa	cc	-	-	ac	-	-	aa	-	-	AC
7056	aa/bb	127	0.55438	ab	bb	bb	AB	-	-	bb	aa	-	bb	bb	-	ab	ab	ab	aa	ab	aa	-	AB	ab	-	-	ab	ab	bb	ab	ab	bb	-	ab	AB	ab	ab	bb	bb	ab	bb	-	-	aa	ab	-	aa	-	ab
7069	aa/bb	49	0.526357	ab	aa	ab	-	-	-	ab	-	aa	aa	-	AB	-	ab	-	-	-	-	-	ab	-	-	-	-	ab	-	-	-	ab	-	bb	-	ab	-	ab	-	-	-	-	-	-	-	-	aa	-	-
7077	aa/bb	177	0.532245	ab	aa	bb	aa	bb	AB	ab	ab	ab	ab	aa	AB	ab	aa	AB	ab	-	aa	bb	aa	ab	aa	ab	ab	ab	ab	ab	-	ab	ab	ab	aa	aa	aa	aa	aa	ab	ab	ab	-	ab	-	AB	aa	aa	bb
7101	aa/bb	73	0	aa	aa	aa	-	aa	-	aa	-	-	aa	aa	-	-	aa	-	aa	-	aa	-	-	-	-	-	aa	-	aa	-	-	-	-	-	-	-	-	aa	-	aa	-	-	-	aa	-	-	aa	-	aa
7122	aa/bb	59	0.569686	ab	bb	ab	-	AB	-	ab	-	-	aa	aa	-	-	ab	-	-	-	ab	-	-	-	-	-	-	-	-	-	bb	-	-	-	-	AB	ab	-	-	ab	-	-	-	bb	-	aa	-	-	-
7125	aa/bb	181	0.536734	ab	aa	bb	ab	bb	-	ab	aa	-	ab	aa	ab	ab	ab	ab	aa	ab	ab	aa	aa	-	ab	ab	ab	aa	aa	ab	bb	ab	ab	ab	bb	aa	bb	aa	aa	ab	ab	AB	AB	ab	ab	aa	aa	-	ab
7132	cc/ab	115	0.586804	bc	bc	cc	cc	-	cc	bc	bc	-	bc	bb	-	bc	bc	bc	-	-	cc	bc	-	-	-	-	bb	cc	bb	bc	-	bc	cc	bb	cc	bc	bc	cc	bc	cc	-	-	-	bb	-	cc	BC	cc	bb
7135	aa/bb	115	0.747768	aa	aa	aa	aa	-	-	aa	aa	-	-	aa	-	-	-	aa	aa	aa	aa	aa	aa	-	aa	-	-	aa	-	aa	aa	aa	-	aa	aa	aa	aa	aa	aa	aa	-	aa	-	-	-	aa	aa	-	aa
7173	aa/bb	76	0.581997	ab	ab	bb	ab	-	-	ab	-	bb	bb	ab	-	ab	-	-	-	bb	AB	ab	-	-	-	-	-	ab	-	-	-	ab	bb	-	-	-	bb	aa	-	-	ab	-	-	ab	AB	-	aa	ab	AB
7181	cc/ab	110	0.538916	ac	cc	ac	cc	ac	-	cc	cc	-	cc	ac	-	ac	cc	-	cc	-	-	ac	aa	cc	ac	-	-	-	cc	-	-	cc	cc	cc	cc	-	-	ac	cc	-	-	-	-	cc	cc	cc	cc	-	cc
7186	aa/bb	180	0.556682	ab	aa	bb	ab	ab	-	ab	bb	bb	-	bb	ab	AB	ab	aa	ab	ab	aa	-	ab	aa	ab	ab	ab	-	ab	ab	AB	aa	-	aa	ab	ab	ab	ab	ab	aa	bb	AB	ab	ab	ab	-	aa	bb	bb
7188	aa/bb	65	0.967187	-	-	-	-	-	-	bb	bb	-	bb	bb	-	-	-	-	-	-	-	-	-	-	bb	-	-	-	-	-	-	bb	-	-	bb	-	-	-	-	-	-	-	-	-	-	-	-	-	-
7205	aa/bb	39	0.5	aa	-	aa	aa	-	-	aa	-	-	-	-	-	-	-	-	-	-	aa	-	-	-	-	-	-	aa	-	-	-	-	-	-	-	-	aa	aa	-	aa	-	-	-	-	-	-	-	-	-
7213	aa/bb	140	0.560764	-	bb	-	ab	ab	-	-	aa	ab	-	ab	-	-	-	AB	AB	bb	ab	ab	-	-	-	-	-	aa	-	ab	-	aa	AB	bb	-	ab	-	-	aa	ab	-	bb	-	ab	-	bb	AB	-	ab
7249	aa/bb	74	0.608696	ab	AB	AB	-	-	-	aa	-	-	bb	aa	-	aa	-	ab	-	-	-	ab	AB	-	aa	-	-	aa	-	ab	-	ab	AB	ab	-	AB	ab	ab	bb	ab	-	-	-	aa	-	-	aa	aa	ab
7264	aa/bb	157	0.548754	ab	bb	bb	AB	ab	-	ab	aa	bb	ab	aa	aa	-	-	ab	-	ab	AB	ab	-	-	-	ab	-	aa	-	ab	aa	ab	ab	aa	aa	ab	-	aa	ab	ab	aa	-	AB	aa	aa	ab	aa	-	bb
7277	aa/bb	154	0.535039	ab	ab	bb	ab	ab	-	ab	ab	bb	ab	ab	ab	-	ab	aa	ab	bb	aa	aa	ab	-	ab	-	-	ab	ab	ab	ab	ab	ab	ab	ab	ab	ab	ab	ab	ab	bb	ab	bb	ab	ab	bb	AB	-	ab
7286	aa/bb	108	0.614886	ab	aa	ab	aa	bb	-	aa	ab	-	ab	bb	-	ab	bb	ab	AB	-	ab	ab	-	-	-	-	-	aa	bb	bb	ab	bb	-	bb	-	ab	aa	AB	-	ab	AB	-	-	bb	ab	aa	aa	aa	bb
7296	aa/bb	66	0.604938	ab	-	bb	-	-	-	-	-	-	ab	aa	-	-	-	-	-	aa	-	-	aa	-	aa	-	-	aa	-	ab	-	-	ab	ab	-	aa	-	-	-	ab	-	-	-	-	-	-	aa	-	bb
7314	aa/bb	133	0.576701	ab	bb	ab	ab	bb	-	ab	ab	-	bb	bb	ab	aa	ab	aa	bb	bb	ab	bb	aa	AB	-	ab	-	aa	ab	aa	AB	bb	aa	ab	ab	AB	ab	ab	ab	ab	bb	AB	-	ab	-	ab	aa	ab	aa
7355	aa/bb	65	0.530797	ab	-	-	-	-	-	-	-	-	-	-	-	-	-	-	-	-	-	-	-	-	-	-	-	-	-	-	-	-	-	-	-	-	-	-	-	-	-	-	-	-	-	ab	-	-	-
7378	aa/ab	172	0.5	aa	aa	aa	aa	aa	aa	aa	aa	aa	aa	aa	aa	aa	aa	aa	aa	aa	aa	aa	aa	aa	aa	aa	-	aa	aa	aa	aa	aa	aa	aa	aa	aa	aa	aa	aa	aa	aa	aa	aa	aa	aa	-	aa	aa	aa
7386	aa/bb	159	0.554106	ab	aa	ab	aa	bb	-	ab	aa	-	aa	bb	ab	ab	ab	AB	AB	ab	bb	bb	ab	AB	ab	ab	ab	bb	ab	aa	aa	aa	ab	ab	aa	aa	-	bb	-	ab	-	bb	aa	ab	-	AB	aa	aa	aa
7392	aa/bb	145	0.586791	ab	aa	-	aa	bb	-	aa	-	bb	bb	ab	-	-	ab	ab	-	-	aa	bb	ab	-	ab	aa	bb	bb	-	bb	-	aa	ab	aa	-	ab	bb	ab	aa	ab	bb	-	-	AB	-	-	aa	-	bb
7402	aa/bb	117	0.546312	ab	aa	ab	aa	ab	-	ab	aa	bb	ab	ab	AB	aa	ab	ab	aa	-	aa	AB	aa	aa	ab	aa	aa	bb	ab	ab	-	aa	aa	aa	-	-	ab	AB	aa	ab	AB	AB	-	ab	ab	aa	aa	AB	ab
7416	aa/bb	54	0.568543	ab	ab	-	bb	-	-	aa	-	-	ab	ab	-	-	-	-	-	-	-	ab	-	-	ab	-	-	-	-	-	-	-	-	-	-	bb	-	ab	-	ab	-	-	-	-	-	-	-	-	bb
7427	aa/bb	79	0.584635	ab	aa	-	aa	-	-	aa	-	ab	aa	ab	-	-	-	-	-	bb	aa	bb	-	-	-	-	-	bb	-	bb	aa	-	-	aa	-	-	-	-	ab	bb	-	-	-	ab	-	-	aa	-	-
7432	aa/bb	179	0.543864	ab	ab	bb	ab	ab	AB	ab	ab	ab	ab	ab	bb	ab	ab	-	ab	ab	ab	ab	ab	-	aa	bb	ab	ab	AB	ab	-	bb	bb	bb	bb	-	ab	aa	bb	ab	ab	ab	ab	ab	bb	bb	AB	bb	ab
7438	aa/bb	57	0.5	aa	-	-	-	aa	-	-	-	-	-	-	-	-	-	-	-	-	-	-	-	-	-	-	-	-	-	-	-	-	-	-	-	-	-	-	-	aa	-	-	-	-	-	aa	-	-	-
7460	aa/bb	79	0.637363	ab	ab	aa	aa	-	-	ab	-	ab	aa	aa	-	-	ab	-	-	aa	ab	-	bb	-	ab	AB	-	AB	AB	AB	bb	-	aa	bb	AB	ab	ab	-	bb	-	-	-	-	bb	-	-	aa	-	AB
7475	aa/bb	188	0.546905	ab	bb	ab	ab	bb	aa	ab	ab	ab	bb	bb	aa	ab	ab	ab	ab	bb	ab	bb	ab	bb	ab	bb	ab	ab	ab	ab	ab	bb	-	ab	ab	ab	ab	ab	bb	ab	bb	ab	bb	ab	ab	ab	aa	AB	aa
7570	cc/ab	144	0.625477	bc	cc	bc	cc	-	-	cc	bc	-	bc	bb	bb	bc	bb	BC	bc	cc	bc	-	BC	bc	bb	-	bb	cc	bb	bb	-	bb	bc	bb	cc	cc	cc	bc	-	cc	bc	BC	-	bb	bc	BC	cc	-	bb
7601	--/ab	92	0	-	-	aa	aa	-	-	aa	aa	-	aa	aa	aa	-	aa	aa	-	aa	aa	-	aa	-	-	-	-	aa	-	-	-	aa	-	-	aa	-	aa	-	aa	aa	aa	-	-	aa	-	aa	aa	-	aa
7614	aa/bb	185	0.570641	ab	aa	ab	-	AB	bb	bb	ab	-	ab	ab	bb	ab	bb	ab	ab	bb	ab	ab	bb	bb	ab	ab	ab	ab	AB	bb	aa	ab	ab	ab	AB	-	ab	ab	ab	bb	bb	AB	ab	ab	AB	ab	-	aa	bb
7639	aa/bb	22	0.602273	ab	-	-	-	-	-	aa	-	-	aa	ab	-	-	-	-	-	-	aa	-	-	-	-	-	-	-	-	-	-	-	ab	-	-	-	-	-	aa	-	-	-	-	ab	-	-	-	-	-
7666	aa/bb	107	0.566116	ab	aa	aa	aa	-	-	bb	AB	-	ab	ab	-	-	ab	AB	-	aa	AB	ab	ab	-	ab	bb	-	ab	-	ab	ab	ab	aa	ab	aa	ab	bb	aa	aa	AB	ab	-	-	ab	-	-	aa	ab	ab
7675	aa/bb	169	0.55642	ab	bb	aa	bb	bb	-	ab	ab	bb	ab	ab	-	-	aa	aa	ab	ab	aa	ab	ab	-	bb	bb	aa	ab	ab	AB	ab	ab	AB	ab	aa	ab	-	bb	ab	bb	bb	-	bb	bb	-	bb	aa	-	ab
7679	aa/bb	135	0.552599	ab	AB	ab	ab	-	bb	ab	aa	ab	bb	ab	-	ab	aa	ab	-	ab	-	bb	-	aa	ab	-	ab	ab	-	-	bb	ab	ab	AB	bb	ab	bb	-	aa	bb	AB	-	ab	bb	-	bb	aa	bb	ab
7684	aa/bb	182	0.550483	ab	aa	ab	aa	bb	bb	ab	aa	aa	aa	bb	ab	ab	ab	AB	ab	ab	bb	-	ab	ab	ab	ab	ab	bb	ab	aa	aa	aa	ab	ab	aa	aa	bb	bb	ab	-	aa	ab	aa	ab	bb	aa	-	aa	aa
7688	aa/ab	187	0.540009	ab	ab	aa	ab	ab	ab	ab	ab	bb	ab	bb	aa	AB	ab	aa	ab	aa	aa	aa	aa	aa	ab	ab	ab	bb	ab	aa	ab	ab	ab	ab	ab	ab	ab	ab	ab	aa	bb	aa	aa	ab	aa	-	-	bb	bb
7696	aa/bb	67	0.659884	ab	-	-	aa	-	-	aa	AB	-	bb	bb	-	-	-	-	-	-	bb	-	-	-	-	-	-	bb	ab	aa	-	ab	-	bb	-	-	-	-	-	aa	-	-	-	-	-	-	-	AB	bb
7710	aa/bb	139	0.588341	ab	aa	bb	aa	bb	-	aa	-	-	ab	ab	-	ab	aa	-	aa	bb	aa	bb	ab	aa	bb	aa	-	bb	-	bb	AB	ab	ab	aa	bb	ab	bb	bb	ab	bb	bb	AB	aa	ab	-	aa	aa	-	bb
7728	aa/bb	143	0.563918	ab	aa	aa	ab	-	-	ab	ab	aa	aa	ab	-	-	ab	ab	ab	ab	-	bb	AB	ab	bb	ab	-	ab	bb	ab	-	ab	aa	AB	ab	ab	aa	bb	aa	aa	bb	AB	-	aa	-	AB	aa	aa	aa
7758	--/ab	23	0.594044	-	-	-	aa	-	-	aa	-	-	bb	aa	-	-	-	-	-	-	aa	-	-	-	-	-	-	-	-	-	-	-	-	-	-	-	-	-	-	-	-	-	-	aa	-	-	aa	-	aa
7761	aa/bb	152	0.568299	ab	ab	ab	ab	bb	aa	ab	aa	-	bb	ab	-	ab	aa	-	-	AB	aa	ab	AB	-	AB	bb	-	ab	ab	ab	bb	ab	ab	aa	ab	AB	bb	bb	aa	-	ab	ab	-	bb	-	bb	-	bb	AB
7763	aa/bb	59	0.582927	ab	-	-	-	-	-	AB	-	-	-	bb	-	-	-	-	-	-	-	-	-	-	-	-	-	-	-	ab	-	bb	-	ab	-	ab	-	AB	-	ab	-	-	-	-	-	-	aa	-	aa
7796	aa/bb	98	0.56091	ab	aa	ab	aa	-	-	ab	aa	-	ab	ab	-	aa	ab	-	-	ab	aa	-	-	-	-	-	ab	bb	ab	-	ab	aa	aa	-	ab	aa	aa	AB	aa	ab	bb	-	-	ab	AB	aa	aa	AB	ab
7825	aa/bb	178	0.548387	ab	aa	bb	ab	ab	-	ab	bb	AB	ab	bb	AB	ab	ab	AB	AB	bb	aa	AB	ab	aa	ab	-	ab	ab	ab	ab	bb	aa	ab	aa	ab	ab	ab	ab	ab	aa	bb	ab	-	ab	ab	bb	AB	bb	ab
7830	aa/bb	164	0.698583	AB	aa	bb	bb	AB	AB	ab	bb	bb	AB	bb	AB	ab	AB	-	bb	bb	AB	-	-	aa	-	ab	ab	AB	ab	bb	bb	aa	bb	aa	-	AB	ab	AB	bb	-	bb	bb	bb	AB	bb	bb	ab	bb	AB
7835	aa/bb	47	0.586735	ab	aa	-	AB	bb	-	AB	aa	-	-	bb	-	-	-	-	-	ab	bb	-	-	-	ab	-	-	-	-	aa	-	-	ab	ab	-	-	-	-	-	ab	-	-	-	ab	-	-	aa	-	aa
7849	aa/bb	21	0.565359	ab	-	-	-	-	-	-	-	-	-	aa	-	-	-	-	-	-	-	-	-	-	-	-	-	-	-	-	-	-	-	-	-	-	-	aa	-	-	-	-	-	ab	-	-	-	-	ab
7850	aa/ab	141	0.5	aa	-	-	aa	aa	-	aa	aa	-	aa	aa	aa	-	aa	-	-	aa	aa	aa	-	-	-	aa	-	aa	-	aa	-	aa	aa	aa	-	aa	-	-	aa	aa	-	-	-	aa	-	aa	aa	aa	aa
7862	aa/bb	112	0.572765	ab	aa	ab	aa	bb	-	aa	-	ab	ab	ab	-	ab	aa	-	-	-	aa	-	ab	aa	-	-	bb	bb	-	bb	-	aa	-	-	bb	ab	bb	ab	ab	bb	-	-	-	ab	-	aa	aa	-	bb
7863	aa/bb	26	0.923077	-	-	-	-	-	-	-	bb	-	-	-	-	bb	-	-	-	-	aa	-	-	-	-	-	-	ab	-	bb	-	-	-	-	-	-	-	-	-	-	-	-	-	-	-	-	aa	-	-
7868	aa/bb	172	0.544209	ab	bb	bb	aa	ab	ab	aa	ab	bb	bb	ab	AB	ab	ab	ab	-	ab	ab	bb	aa	ab	aa	aa	bb	aa	ab	ab	bb	bb	ab	aa	bb	AB	bb	bb	bb	aa	ab	AB	-	aa	ab	bb	AB	bb	ab
7870	aa/bb	151	0.591781	AB	AB	-	-	AB	-	aa	AB	-	ab	-	aa	AB	-	AB	aa	-	aa	AB	AB	ab	AB	-	aa	aa	aa	-	aa	ab	AB	aa	-	ab	aa	aa	AB	AB	aa	aa	aa	AB	-	-	-	aa	-
7891	aa/bb	38	0.657143	ab	aa	-	-	-	-	ab	-	-	-	bb	-	-	-	-	-	-	-	-	-	-	-	-	-	bb	-	AB	-	-	-	aa	-	AB	-	-	-	aa	-	-	-	-	-	-	-	-	bb
7892	aa/bb	48	0.629032	ab	aa	aa	-	-	-	-	-	-	aa	-	-	-	bb	-	-	-	-	-	-	-	-	-	-	AB	-	-	-	-	-	-	-	AB	-	-	-	ab	-	AB	-	aa	-	-	aa	-	-
7955	aa/bb	115	0.554256	ab	aa	aa	aa	-	-	bb	-	aa	-	ab	-	AB	ab	-	-	ab	AB	bb	-	-	ab	-	-	bb	-	ab	-	AB	AB	ab	aa	ab	ab	bb	-	ab	ab	-	-	ab	-	AB	aa	-	aa
7957	aa/bb	161	0.542676	ab	ab	aa	aa	ab	-	ab	ab	aa	aa	ab	ab	ab	bb	ab	-	bb	ab	ab	ab	AB	-	-	aa	ab	bb	ab	ab	ab	bb	ab	bb	aa	aa	ab	ab	bb	-	AB	-	ab	-	bb	-	aa	ab
7980	aa/bb	133	0.565335	ab	ab	bb	-	bb	-	ab	ab	AB	ab	aa	-	AB	aa	ab	ab	aa	aa	AB	-	-	aa	ab	-	aa	-	ab	bb	ab	ab	ab	aa	aa	aa	aa	ab	ab	-	-	ab	-	-	aa	aa	-	bb
7984	aa/bb	93	0.607759	ab	aa	-	AB	-	-	ab	-	-	aa	aa	-	-	-	-	-	aa	ab	-	bb	ab	ab	-	-	aa	-	ab	-	bb	-	bb	ab	ab	aa	bb	bb	ab	ab	-	-	bb	-	-	aa	-	AB
8004	aa/bb	44	0.743902	aa	-	-	-	-	-	-	aa	-	aa	aa	-	-	-	-	aa	-	-	-	aa	-	aa	-	-	aa	-	-	-	aa	-	-	-	-	-	-	-	-	-	-	-	aa	-	-	aa	-	-
8016	cc/ab	27	0.574303	bc	-	-	-	-	-	-	-	-	bc	bb	-	-	-	-	-	-	-	-	-	-	-	-	-	-	-	-	-	-	-	-	-	-	-	-	-	cc	-	-	-	-	-	-	-	-	-
8017	aa/bb	127	0.548431	ab	-	-	-	ab	-	-	-	ab	-	-	-	-	-	-	-	bb	ab	bb	-	-	-	bb	-	ab	-	bb	-	bb	ab	ab	-	-	-	-	ab	ab	-	-	aa	bb	-	ab	-	-	aa
8045	aa/bb	93	0.867347	ab	aa	aa	aa	-	-	-	-	-	-	-	-	-	aa	-	-	-	-	aa	-	-	-	-	aa	-	-	-	-	-	-	AB	aa	-	-	aa	-	-	-	-	-	aa	-	-	aa	aa	aa
8067	aa/bb	75	0.612337	ab	aa	ab	aa	-	-	ab	-	aa	ab	AB	-	-	-	-	-	aa	ab	AB	-	-	bb	-	-	aa	-	-	bb	-	-	-	-	-	aa	-	ab	-	-	-	-	bb	-	-	-	-	-
8088	aa/ab	25	0.5	aa	aa	-	-	-	-	aa	-	-	-	-	-	-	-	-	-	-	-	-	-	-	-	-	-	aa	-	aa	-	aa	-	-	-	aa	-	aa	aa	-	-	-	-	-	-	-	-	-	-
8123	aa/bb	75	0.597919	ab	-	-	-	-	-	-	-	-	-	-	-	-	-	-	-	-	-	-	-	-	-	-	-	-	-	-	-	-	-	-	-	-	-	-	-	aa	-	-	-	-	-	aa	-	-	ab
8152	aa/bb	171	0.552965	ab	ab	bb	ab	ab	ab	ab	ab	AB	ab	ab	bb	ab	ab	ab	AB	ab	ab	ab	ab	ab	aa	bb	ab	ab	ab	ab	aa	bb	bb	bb	bb	-	ab	aa	bb	ab	ab	ab	-	ab	bb	bb	aa	bb	ab
8155	aa/bb	96	0.566495	AB	aa	bb	ab	-	-	ab	bb	-	ab	bb	-	-	ab	-	-	-	-	aa	-	aa	ab	-	-	AB	ab	ab	-	aa	-	aa	ab	ab	ab	-	ab	AB	-	-	-	ab	-	bb	aa	bb	bb
8168	aa/bb	56	0.563953	ab	ab	-	-	-	-	-	-	-	-	bb	-	-	-	-	-	-	AB	-	-	-	-	-	-	-	-	ab	-	ab	ab	-	-	-	-	bb	-	ab	-	-	-	-	-	-	-	-	AB
8186	aa/bb	120	0.554427	ab	-	-	aa	bb	-	AB	-	aa	ab	ab	-	-	-	-	-	AB	bb	bb	bb	-	-	-	-	bb	-	ab	-	ab	ab	ab	-	-	-	-	ab	aa	-	-	AB	AB	AB	AB	aa	ab	aa
8192	aa/bb	108	0.570221	ab	bb	bb	ab	AB	-	ab	AB	-	-	ab	-	-	ab	-	-	bb	ab	-	-	-	bb	-	ab	AB	ab	ab	AB	ab	bb	-	ab	ab	bb	aa	aa	AB	-	-	-	AB	-	-	-	-	AB
8199	aa/bb	135	0.547145	ab	aa	aa	-	bb	-	-	AB	aa	aa	aa	-	-	-	-	-	-	aa	aa	aa	-	bb	ab	-	ab	-	AB	-	aa	ab	bb	-	-	-	-	aa	aa	-	-	ab	AB	-	ab	aa	-	ab
8215	aa/bb	129	0.556682	ab	aa	-	aa	bb	-	-	-	-	-	-	-	-	-	-	-	aa	bb	-	ab	-	bb	-	-	bb	-	ab	-	AB	ab	ab	-	bb	-	-	ab	aa	-	-	ab	-	-	ab	aa	-	aa
8224	--/ab	23	0.50719	-	bb	-	-	-	-	-	-	-	-	-	-	-	-	-	-	-	-	-	bb	-	-	-	-	-	-	-	-	-	-	-	-	-	bb	-	-	-	-	-	-	-	-	-	-	-	-
8227	aa/ab	77	0	aa	aa	aa	aa	-	-	aa	aa	-	aa	aa	-	-	aa	aa	-	aa	aa	-	aa	-	aa	-	aa	aa	-	aa	-	aa	aa	aa	-	aa	-	-	aa	aa	-	-	-	aa	-	aa	-	-	aa
8241	aa/bb	145	0.562382	ab	bb	ab	ab	bb	-	AB	ab	AB	bb	bb	-	-	-	AB	-	bb	AB	bb	ab	-	ab	bb	-	ab	-	AB	-	bb	AB	ab	-	ab	-	ab	bb	bb	-	ab	bb	-	-	ab	aa	-	aa
8248	aa/bb	182	0.548592	ab	ab	aa	aa	bb	AB	ab	ab	aa	aa	ab	ab	ab	bb	aa	bb	bb	bb	AB	ab	-	ab	bb	ab	ab	bb	ab	AB	ab	bb	ab	bb	aa	ab	ab	ab	bb	ab	ab	bb	ab	ab	bb	aa	aa	ab
8266	aa/ab	107	0.768041	bb	bb	AB	-	bb	-	ab	-	bb	bb	-	-	-	bb	-	-	bb	bb	bb	-	-	-	bb	-	AB	-	bb	-	AB	bb	-	-	bb	-	-	-	bb	-	-	-	ab	-	bb	-	-	bb
8273	cc/ab	181	0.57089	bc	bb	cc	bc	cc	bc	bb	cc	bc	bb	bb	cc	bc	bc	-	cc	bc	bc	cc	bc	cc	bc	bc	bc	bc	bb	bc	bb	bc	cc	bc	cc	bc	bc	bc	cc	cc	bb	bc	bb	cc	bc	cc	-	bc	bb
8275	aa/bb	168	0.571222	ab	aa	ab	ab	ab	-	bb	bb	aa	ab	ab	AB	-	ab	-	aa	-	ab	aa	bb	aa	ab	-	ab	ab	AB	ab	aa	ab	ab	ab	ab	ab	ab	ab	ab	ab	ab	-	ab	ab	aa	bb	aa	bb	bb
8312	cc/ab	126	-9.10497	bc	bc	bc	bc	-	-	bc	-	bb	bc	bb	-	bc	bc	-	bc	bc	cc	cc	bc	cc	-	-	bc	bb	bb	cc	-	bc	bc	cc	bc	-	bc	bc	bc	cc	bb	cc	cc	cc	-	bb	cc	bb	bb
8313	aa/bb	50	0.602339	ab	ab	-	ab	aa	-	ab	-	-	-	aa	-	-	-	-	-	bb	-	-	ab	-	ab	-	AB	AB	-	ab	-	AB	-	ab	AB	-	-	-	-	ab	-	-	-	AB	-	-	-	-	bb
8317	aa/bb	147	0.572524	ab	bb	bb	aa	bb	-	aa	ab	bb	bb	ab	aa	-	AB	AB	-	ab	AB	bb	-	ab	aa	-	-	aa	ab	ab	AB	bb	aa	-	-	-	bb	bb	bb	aa	ab	AB	bb	aa	AB	-	-	bb	ab
8322	aa/bb	130	0.562991	ab	-	-	ab	ab	-	-	ab	ab	-	bb	-	-	-	aa	-	bb	AB	bb	-	-	-	bb	-	bb	-	bb	-	aa	ab	ab	-	AB	-	bb	ab	aa	-	aa	-	-	-	ab	aa	-	ab
8338	aa/bb	167	0.565374	ab	aa	ab	ab	-	-	ab	ab	ab	ab	ab	-	bb	bb	ab	bb	ab	-	ab	ab	ab	ab	AB	bb	ab	bb	bb	ab	aa	bb	ab	ab	ab	ab	ab	bb	ab	-	aa	-	bb	-	ab	-	ab	ab
8383	cc/ab	60	0.541083	ac	-	-	-	-	-	-	-	-	-	-	-	-	-	-	-	-	-	-	-	-	-	-	-	-	-	-	-	-	-	-	-	-	-	-	-	AC	-	-	-	-	-	-	-	-	-
8386	aa/bb	135	0.554272	ab	bb	bb	ab	ab	ab	aa	ab	bb	bb	ab	-	bb	ab	ab	ab	ab	ab	bb	aa	bb	aa	-	bb	aa	AB	-	-	ab	ab	aa	bb	AB	bb	bb	bb	-	ab	-	-	aa	ab	-	ab	-	ab
8395	aa/bb	65	0.55472	ab	-	-	-	-	-	-	-	-	-	-	-	-	-	-	-	-	-	-	-	-	-	-	-	-	-	-	-	-	-	-	-	-	-	-	-	-	-	-	-	-	-	bb	-	-	-
8396	aa/bb	145	0.590443	ab	ab	AB	ab	ab	-	ab	ab	-	ab	ab	aa	-	AB	-	-	ab	aa	bb	ab	aa	bb	aa	-	bb	aa	bb	-	ab	bb	bb	aa	ab	-	ab	bb	ab	ab	-	-	aa	-	bb	-	aa	ab
8397	aa/bb	94	0.54697	ab	-	-	-	-	-	-	bb	bb	-	-	-	-	-	-	-	-	bb	-	-	-	-	-	-	bb	-	-	-	-	bb	bb	-	-	-	-	bb	bb	-	-	bb	-	-	bb	-	-	bb
8451	aa/bb	148	0.560829	AB	ab	AB	-	AB	-	AB	ab	-	AB	bb	aa	ab	AB	aa	-	ab	aa	aa	-	aa	ab	-	-	bb	ab	aa	-	AB	AB	aa	ab	ab	AB	AB	AB	aa	-	-	aa	aa	aa	-	aa	-	bb
8482	aa/bb	184	0.536109	ab	aa	AB	aa	ab	ab	ab	aa	-	ab	ab	AB	aa	ab	ab	aa	ab	aa	ab	aa	-	ab	aa	ab	bb	AB	ab	AB	aa	aa	aa	ab	aa	AB	AB	aa	ab	ab	ab	-	ab	ab	aa	aa	ab	ab
8526	aa/bb	25	0.729412	ab	-	-	-	-	-	-	aa	-	-	-	-	-	-	-	-	-	-	-	-	-	-	-	-	-	-	-	-	-	-	-	-	-	-	-	-	-	-	-	-	-	-	-	-	-	-
8542	aa/bb	23	0.58	ab	aa	-	-	-	-	-	-	-	-	-	-	-	-	-	-	-	-	-	-	-	-	-	-	ab	-	-	-	-	-	-	-	-	-	-	-	-	-	-	ab	-	-	-	-	-	-
8546	aa/bb	164	0.559752	ab	ab	ab	ab	aa	-	AB	ab	aa	aa	ab	-	AB	bb	-	aa	bb	aa	aa	-	aa	aa	bb	ab	ab	AB	bb	-	aa	ab	ab	aa	ab	aa	ab	AB	bb	AB	AB	-	ab	-	bb	aa	bb	bb
8549	cc/ab	180	0.536742	ac	cc	-	cc	aa	ac	aa	cc	cc	ac	ac	-	-	-	ac	ac	ac	aa	aa	ac	cc	ac	aa	ac	aa	ac	ac	cc	ac	ac	ac	cc	ac	ac	aa	ac	cc	ac	AC	ac	ac	ac	ac	cc	ac	cc
8557	aa/ab	124	0.589986	ab	-	-	AB	aa	-	aa	AB	bb	-	aa	-	-	-	-	-	-	AB	aa	ab	-	-	-	-	aa	-	ab	-	ab	-	ab	-	bb	-	-	bb	ab	-	-	-	aa	-	aa	AB	-	ab
8587	aa/ab	154	0.5	aa	aa	aa	aa	aa	-	aa	aa	aa	aa	aa	-	aa	aa	-	-	aa	aa	aa	aa	-	aa	-	-	aa	aa	aa	-	aa	aa	aa	aa	aa	aa	aa	aa	aa	aa	aa	-	AB	aa	aa	aa	aa	aa
8602	--/ab	42	0.5	bb	bb	bb	-	-	-	bb	-	bb	bb	bb	-	-	-	-	-	-	-	-	-	-	-	-	-	-	-	-	-	-	bb	bb	-	bb	-	bb	bb	bb	-	-	-	bb	-	-	-	-	bb
8628	aa/bb	92	0.607843	ab	ab	-	-	ab	-	-	-	-	bb	-	-	-	ab	-	-	ab	aa	ab	AB	-	-	-	-	aa	-	ab	-	bb	-	AB	-	-	-	-	bb	ab	-	-	-	aa	-	-	aa	-	ab
8644	cc/ab	64	0.54925	bc	-	-	-	-	-	-	-	-	-	-	-	-	-	-	bb	-	bb	-	-	-	-	-	-	-	-	-	-	-	-	-	-	-	-	-	-	bc	-	-	-	-	-	bb	-	-	bc
8657	aa/ab	82	0	aa	aa	aa	aa	aa	-	aa	-	-	aa	aa	-	aa	aa	-	-	-	-	-	aa	aa	-	-	-	aa	-	aa	-	aa	-	aa	-	aa	-	-	-	aa	-	-	-	aa	-	-	aa	-	aa
8678	aa/bb	178	0.548718	ab	ab	ab	bb	aa	-	aa	bb	bb	ab	ab	ab	-	-	ab	ab	bb	ab	bb	ab	-	ab	ab	bb	bb	AB	ab	-	bb	bb	ab	bb	bb	-	ab	bb	ab	-	AB	AB	aa	aa	ab	aa	-	bb
8694	aa/bb	180	0.55155	ab	aa	bb	ab	bb	-	bb	ab	aa	ab	ab	ab	ab	bb	-	aa	aa	aa	AB	aa	aa	aa	ab	aa	ab	bb	ab	aa	ab	ab	bb	bb	AB	aa	ab	ab	ab	aa	aa	ab	aa	-	AB	aa	ab	ab
8717	aa/bb	95	0.528398	ab	aa	ab	-	-	-	ab	ab	-	ab	aa	AB	AB	ab	ab	-	ab	ab	ab	-	-	-	-	-	ab	-	aa	-	ab	-	-	aa	AB	ab	aa	aa	-	-	-	-	ab	ab	AB	aa	ab	-
8740	aa/ab	27	0.5	aa	-	-	-	-	-	-	-	-	-	aa	-	-	-	-	-	-	aa	-	aa	-	-	-	-	-	-	-	-	-	-	aa	-	-	-	-	-	-	-	-	-	-	-	-	-	-	aa
8782	aa/bb	74	0.568627	ab	ab	-	aa	-	-	ab	-	-	aa	-	-	-	-	-	bb	bb	ab	-	ab	-	-	-	-	ab	-	-	-	ab	-	-	-	-	-	-	ab	bb	-	-	-	-	-	-	aa	-	-
8785	aa/bb	126	0.546491	ab	-	-	-	bb	-	-	-	aa	-	aa	-	-	-	-	-	aa	AB	bb	aa	-	aa	-	-	aa	-	ab	-	ab	ab	ab	-	AB	-	-	AB	ab	-	aa	-	-	-	aa	aa	-	bb
8793	aa/bb	163	0.570714	ab	bb	ab	bb	bb	-	ab	ab	aa	-	-	-	ab	aa	AB	aa	ab	bb	ab	bb	-	bb	ab	AB	aa	-	ab	bb	aa	aa	ab	ab	ab	ab	bb	bb	ab	-	-	AB	ab	-	ab	aa	aa	ab
8803	aa/bb	53	0.546667	aa	-	-	-	-	-	-	-	-	-	-	-	-	-	-	-	-	-	-	-	-	-	-	-	-	-	-	-	-	-	-	-	-	-	-	-	-	-	-	-	-	-	-	-	-	-
8825	aa/bb	174	0.562037	ab	aa	ab	aa	bb	AB	aa	aa	bb	ab	ab	-	ab	ab	ab	aa	bb	aa	ab	ab	aa	ab	aa	bb	bb	ab	bb	ab	aa	aa	aa	ab	ab	bb	ab	aa	ab	bb	ab	bb	aa	-	aa	aa	bb	bb
8827	aa/bb	152	0.569439	ab	aa	bb	ab	bb	-	ab	ab	-	aa	ab	-	-	bb	-	-	aa	aa	-	ab	-	aa	-	aa	ab	bb	ab	aa	ab	ab	bb	bb	ab	aa	aa	ab	ab	aa	aa	ab	aa	-	aa	AB	ab	ab
8854	aa/bb	88	0.546838	ab	-	-	-	-	-	-	-	-	-	-	-	-	-	-	-	-	-	-	-	-	-	-	-	AB	-	bb	-	AB	bb	-	-	-	-	-	-	bb	-	-	-	bb	-	bb	-	-	ab
8875	aa/bb	84	0.595062	ab	aa	bb	ab	-	-	ab	-	-	ab	aa	-	-	ab	-	-	bb	ab	-	aa	bb	-	-	-	ab	-	-	ab	bb	AB	-	bb	ab	aa	ab	-	ab	aa	AB	-	bb	bb	-	aa	-	aa
8908	aa/bb	44	0.568	ab	-	-	-	-	-	-	-	-	-	ab	-	-	-	-	-	-	-	-	-	-	-	AB	-	AB	-	ab	-	bb	-	ab	-	-	-	-	-	ab	-	-	-	-	-	-	-	-	AB
8917	aa/bb	101	0.577427	ab	aa	-	-	-	-	-	aa	aa	-	ab	-	-	aa	-	-	bb	ab	aa	bb	-	bb	-	-	ab	-	ab	-	ab	-	ab	-	AB	-	-	-	ab	-	-	-	-	-	bb	AB	-	bb
8928	aa/bb	23	0.606952	-	-	-	-	-	-	ab	-	-	AB	aa	-	-	-	-	-	-	-	-	-	-	-	-	-	-	-	-	-	-	-	-	-	ab	-	-	-	ab	-	-	-	aa	-	-	aa	-	-
8930	aa/bb	86	0.551487	ab	-	-	-	bb	-	-	-	bb	-	-	-	-	-	-	-	-	-	-	-	-	-	bb	-	-	-	-	-	-	-	bb	-	-	-	-	-	AB	-	-	-	-	-	bb	-	-	AB
8991	--/ab	21	0.571014	-	-	-	-	-	-	-	-	-	-	-	-	-	-	-	-	-	-	-	-	-	-	-	-	-	-	-	-	-	-	-	-	-	-	-	aa	-	-	-	-	-	-	-	-	-	-
9000	aa/ab	51	0	aa	-	-	-	aa	-	-	-	-	-	-	-	-	-	-	-	-	-	aa	-	-	-	-	-	-	-	-	-	aa	-	-	-	-	-	-	-	aa	-	-	-	-	-	aa	-	-	aa
9006	aa/bb	86	0.559524	ab	-	-	-	-	-	-	-	-	-	-	-	-	-	-	-	-	bb	-	-	-	-	-	-	ab	-	-	-	-	-	-	-	-	-	-	bb	bb	-	-	-	-	-	bb	-	-	ab
9012	--/ab	24	0.592199	-	-	-	-	-	-	-	-	bb	-	bb	-	-	-	-	-	-	-	bb	-	-	-	-	-	bb	-	bb	-	-	-	-	-	-	-	-	-	-	-	-	-	bb	-	-	-	-	-
9022	aa/bb	66	0.539958	ab	-	-	-	-	-	-	-	-	-	-	-	-	-	-	-	-	aa	-	-	-	-	-	-	-	-	-	-	-	-	-	-	-	-	-	-	ab	-	-	-	-	-	ab	-	-	ab
9037	aa/bb	186	0.555345	ab	ab	aa	aa	ab	bb	bb	ab	bb	bb	bb	AB	ab	ab	AB	ab	aa	ab	ab	bb	aa	bb	bb	aa	ab	bb	ab	AB	bb	aa	ab	ab	ab	bb	aa	ab	ab	ab	-	aa	aa	aa	ab	-	ab	ab
9043	aa/bb	72	0.604348	ab	-	-	-	-	-	-	-	-	-	-	-	-	-	-	-	-	-	-	-	-	-	-	-	aa	-	-	-	-	-	-	-	-	-	-	aa	-	-	-	-	-	-	-	-	-	aa
9058	ab/--	46	0.512363	-	aa	-	-	bb	-	-	-	-	-	-	-	-	-	-	-	-	-	-	-	-	-	-	-	-	bb	-	-	-	-	-	-	-	bb	bb	-	bb	-	-	-	-	-	-	-	-	-
9072	cc/ab	73	0.528133	bc	cc	bc	cc	bc	-	bc	cc	BC	bc	cc	-	-	bc	-	cc	-	bc	-	-	-	bc	-	-	bc	-	-	-	-	-	bc	-	cc	-	cc	-	bc	BC	-	-	bc	-	-	cc	-	bc
9089	aa/bb	162	0.561916	ab	aa	aa	ab	bb	AB	ab	-	aa	aa	bb	ab	-	ab	-	-	ab	bb	ab	ab	-	aa	ab	-	ab	AB	aa	AB	ab	-	ab	aa	aa	-	bb	ab	ab	aa	-	-	ab	-	aa	aa	-	aa
9144	aa/bb	81	0.598352	ab	aa	-	aa	-	-	aa	aa	-	ab	ab	-	-	aa	-	-	-	aa	bb	-	-	bb	-	-	bb	-	-	-	ab	-	aa	bb	-	bb	bb	-	bb	-	-	-	ab	-	aa	aa	-	-
9148	aa/bb	92	0.5	aa	aa	-	aa	aa	-	aa	aa	aa	aa	aa	-	aa	aa	-	aa	aa	aa	-	aa	-	-	-	-	aa	aa	-	-	-	-	aa	-	aa	aa	aa	-	-	-	-	-	aa	-	-	aa	-	-
9151	aa/bb	73	0.746429	aa	aa	aa	-	aa	-	aa	-	-	aa	aa	aa	aa	aa	aa	aa	-	-	-	-	aa	-	-	-	aa	-	aa	aa	aa	-	aa	-	aa	aa	-	-	-	-	-	-	aa	-	aa	aa	aa	-
9163	cc/ab	165	0.557284	ac	cc	ac	ac	aa	-	cc	aa	cc	cc	ac	aa	cc	ac	cc	aa	cc	cc	aa	ac	-	ac	AC	cc	ac	ac	ac	ac	cc	ac	aa	aa	ac	cc	ac	cc	-	cc	-	cc	cc	ac	-	-	ac	ac
9180	cc/ab	149	0.542667	bc	bb	bc	cc	bc	-	bc	-	-	bc	cc	cc	-	bc	bc	bc	bc	bc	bc	-	-	bc	bb	cc	cc	cc	bc	-	bc	bc	cc	-	BC	-	cc	bc	bc	cc	BC	-	cc	-	bc	cc	-	bb
9184	aa/bb	172	0.581774	ab	aa	ab	ab	aa	aa	ab	ab	aa	bb	bb	-	aa	ab	aa	aa	bb	-	aa	bb	ab	ab	-	bb	bb	ab	ab	ab	ab	aa	bb	ab	ab	aa	ab	ab	aa	aa	ab	-	ab	ab	-	aa	ab	bb
9212	aa/bb	76	0.602315	AB	-	-	-	AB	-	-	-	-	-	bb	-	-	-	-	-	bb	-	-	-	-	-	-	-	-	-	ab	-	-	bb	bb	-	-	-	-	-	aa	-	-	-	-	-	ab	-	-	ab
9229	aa/bb	178	0.555147	ab	aa	ab	bb	-	bb	ab	bb	bb	aa	ab	-	-	ab	ab	ab	bb	aa	ab	ab	ab	ab	AB	ab	ab	aa	ab	aa	bb	bb	ab	bb	AB	ab	ab	bb	ab	ab	aa	aa	ab	AB	ab	-	bb	ab
9234	aa/bb	129	0.545029	ab	aa	ab	-	ab	AB	ab	ab	-	AB	aa	-	ab	ab	-	-	bb	ab	AB	-	-	aa	-	-	ab	ab	aa	AB	AB	ab	ab	-	-	aa	aa	aa	ab	ab	AB	-	ab	AB	ab	aa	-	ab
9244	aa/bb	96	0.546588	ab	bb	ab	aa	AB	-	-	-	ab	-	ab	-	-	-	AB	-	bb	bb	aa	-	-	-	-	-	AB	-	ab	AB	bb	-	bb	-	bb	-	-	AB	ab	-	-	-	AB	-	bb	aa	-	bb
9265	aa/bb	35	0.581871	-	-	-	-	-	-	-	-	-	-	-	-	-	-	-	-	-	-	-	-	-	-	-	-	-	-	aa	-	-	-	-	-	-	-	-	-	ab	-	-	-	-	-	-	-	-	ab
9272	cc/ab	70	0.563228	ac	-	-	-	-	-	-	-	-	-	-	-	-	-	-	-	-	-	-	-	-	-	-	-	-	-	-	-	-	-	-	-	-	-	-	-	AC	-	-	-	-	-	-	-	-	-
9290	aa/bb	107	0.575869	ab	-	-	-	bb	-	-	-	-	bb	bb	-	-	-	-	-	-	-	bb	bb	-	-	-	-	-	-	bb	-	AB	-	aa	-	-	-	-	-	ab	-	-	bb	-	-	-	aa	-	bb
9300	aa/bb	173	0.540142	ab	aa	ab	aa	ab	ab	ab	aa	bb	ab	ab	-	aa	ab	-	aa	AB	aa	ab	aa	aa	AB	-	ab	bb	ab	ab	AB	aa	aa	aa	ab	-	aa	ab	aa	ab	ab	ab	ab	ab	-	-	-	ab	ab
9319	aa/bb	61	0.563425	ab	-	-	-	bb	-	ab	aa	-	ab	bb	-	-	-	-	-	-	AB	-	bb	-	aa	-	-	ab	-	-	bb	ab	-	-	-	ab	ab	-	AB	ab	aa	-	-	aa	-	-	aa	-	ab
9347	aa/bb	137	0.558386	ab	aa	aa	ab	aa	-	-	ab	ab	aa	ab	-	-	ab	ab	-	AB	ab	bb	ab	-	bb	-	-	ab	-	ab	-	-	aa	ab	bb	ab	aa	bb	aa	aa	-	-	ab	aa	-	aa	AB	-	aa
9376	aa/bb	176	0.554765	ab	ab	bb	ab	ab	-	ab	ab	AB	ab	ab	bb	bb	ab	aa	AB	AB	ab	bb	ab	AB	aa	bb	ab	ab	AB	ab	aa	bb	bb	bb	bb	-	ab	aa	bb	ab	ab	ab	ab	ab	bb	bb	aa	bb	ab
9400	aa/bb	21	0.604167	ab	-	-	-	-	-	-	-	-	aa	ab	-	-	-	-	-	bb	-	-	-	-	-	-	-	ab	-	-	-	-	-	-	-	ab	-	-	-	ab	-	-	-	-	-	-	-	-	-
9406	aa/bb	125	0.59103	ab	bb	ab	ab	AB	-	ab	ab	AB	aa	aa	-	bb	ab	-	ab	-	ab	ab	-	AB	-	aa	ab	ab	ab	ab	bb	bb	-	ab	-	bb	ab	bb	bb	ab	ab	-	AB	bb	ab	-	AB	-	ab
9438	aa/bb	144	0.677273	ab	bb	bb	ab	-	-	ab	aa	AB	-	ab	-	-	aa	aa	-	bb	AB	ab	-	-	bb	bb	ab	ab	-	AB	-	ab	bb	AB	ab	ab	-	aa	aa	-	-	-	-	ab	ab	bb	AB	AB	AB
9460	aa/bb	169	0.551678	ab	bb	ab	aa	-	-	ab	bb	ab	ab	ab	bb	bb	bb	-	ab	bb	bb	aa	bb	bb	aa	ab	aa	ab	bb	ab	ab	ab	bb	bb	ab	ab	ab	ab	ab	ab	aa	AB	-	ab	ab	-	-	ab	ab
9518	aa/ab	138	1	-	aa	aa	aa	-	-	aa	aa	-	aa	aa	-	-	aa	-	-	aa	aa	-	aa	aa	aa	-	-	aa	aa	aa	aa	aa	-	aa	aa	aa	aa	-	-	aa	aa	aa	aa	aa	aa	aa	aa	aa	aa
9563	aa/bb	162	0.540006	ab	aa	ab	ab	aa	-	ab	aa	aa	ab	ab	ab	aa	AB	-	aa	ab	ab	AB	ab	-	AB	-	ab	aa	ab	AB	aa	ab	aa	ab	ab	aa	aa	AB	ab	AB	aa	-	ab	ab	ab	-	aa	ab	AB
9586	aa/bb	46	0.5875	ab	aa	bb	ab	-	-	bb	-	aa	AB	ab	-	-	ab	-	-	-	aa	-	-	-	-	-	-	ab	-	aa	-	ab	-	bb	-	-	ab	-	aa	-	-	-	-	-	-	-	aa	-	-
9601	aa/bb	78	0.551724	ab	-	-	-	-	-	-	-	-	-	-	-	-	-	-	-	-	-	-	-	-	-	-	-	-	-	-	-	-	-	-	-	-	-	-	bb	-	-	-	-	-	-	bb	-	-	bb
9604	aa/bb	147	0.577811	ab	-	ab	ab	ab	-	bb	ab	aa	AB	ab	bb	-	bb	AB	-	bb	aa	AB	bb	-	AB	bb	bb	ab	bb	ab	-	ab	ab	ab	-	AB	-	-	ab	ab	-	-	AB	AB	-	bb	aa	-	bb
9615	aa/bb	92	0.582111	ab	ab	aa	AB	-	-	ab	ab	AB	aa	ab	-	bb	ab	-	-	ab	-	bb	-	ab	bb	-	-	ab	-	-	-	ab	-	ab	bb	ab	aa	bb	aa	aa	-	-	-	aa	ab	-	aa	-	aa
9618	aa/bb	134	0.552429	ab	aa	AB	-	bb	-	-	-	AB	ab	ab	-	-	-	-	-	ab	bb	bb	AB	-	ab	bb	-	bb	-	ab	-	ab	bb	ab	bb	ab	-	bb	ab	aa	bb	-	-	AB	-	AB	aa	-	aa
9624	aa/bb	120	0.569158	ab	aa	-	-	aa	-	-	-	AB	-	-	-	-	-	-	-	ab	ab	bb	AB	-	-	ab	-	AB	-	ab	-	ab	aa	ab	-	-	-	-	aa	aa	-	-	-	aa	-	AB	-	-	aa
9650	aa/bb	95	0.569444	ab	AB	-	-	aa	-	-	-	-	-	-	-	-	-	-	-	bb	-	bb	ab	-	-	-	-	bb	-	AB	-	bb	bb	-	-	ab	-	-	bb	ab	-	-	-	-	-	ab	-	-	bb
9655	--/ab	22	0.643223	-	aa	-	-	-	-	-	-	-	aa	-	-	-	-	-	-	-	-	-	-	-	-	-	-	-	-	-	-	-	-	-	-	-	aa	-	-	-	-	-	-	-	-	-	-	-	bb
9683	cc/ab	35	0.735577	AC	cc	-	-	-	-	cc	-	-	-	AC	-	-	-	-	-	-	-	-	-	-	-	-	-	-	-	-	-	cc	-	cc	-	cc	-	-	cc	AC	-	-	-	-	-	-	-	-	aa
9690	aa/bb	42	0.569892	ab	-	AB	-	bb	-	-	-	-	-	ab	-	ab	-	-	-	-	-	-	-	-	-	-	-	bb	-	-	ab	-	-	-	-	ab	bb	-	aa	-	-	-	-	-	-	-	-	-	bb
9697	aa/bb	188	0.556592	ab	bb	ab	ab	bb	aa	ab	ab	ab	bb	bb	AB	aa	ab	aa	bb	bb	ab	bb	aa	ab	ab	-	aa	aa	ab	aa	ab	bb	aa	ab	ab	aa	ab	ab	ab	ab	bb	-	bb	ab	ab	ab	aa	ab	aa
9706	cc/ab	82	0.552239	bc	-	-	-	-	-	-	-	-	-	-	-	-	-	-	-	-	-	-	-	-	-	-	-	-	-	bb	-	-	-	bb	-	-	-	-	-	bc	-	-	-	bb	-	bb	-	-	bb
9709	aa/bb	130	0	aa	aa	aa	-	aa	-	aa	-	-	aa	aa	aa	-	-	-	-	-	aa	aa	aa	aa	aa	-	aa	-	aa	aa	aa	-	-	aa	-	-	aa	aa	-	aa	aa	aa	-	aa	-	-	aa	-	aa
9710	aa/bb	100	0.582328	ab	AB	-	-	-	-	ab	-	ab	-	ab	-	-	-	-	aa	ab	aa	ab	-	-	-	-	-	ab	-	ab	-	ab	-	aa	-	-	-	-	aa	bb	-	-	-	bb	-	bb	aa	-	ab
9714	aa/ab	26	0.552795	AB	-	AB	-	-	-	bb	-	-	-	bb	-	-	-	-	-	-	bb	-	-	-	-	-	-	-	-	-	-	-	ab	-	-	-	-	-	-	-	-	-	-	-	-	-	-	-	bb
9726	aa/bb	49	0.536946	ab	-	-	-	-	-	-	-	aa	-	bb	-	-	-	-	-	-	-	-	-	-	aa	-	-	-	-	-	-	aa	-	bb	-	-	-	-	AB	-	-	-	-	-	-	-	aa	-	ab
9731	aa/bb	80	0.613095	ab	AB	-	aa	AB	-	bb	-	bb	-	bb	-	-	-	-	bb	-	ab	-	bb	-	bb	-	-	-	bb	AB	-	bb	-	-	-	ab	bb	-	-	-	-	-	-	-	-	-	AB	-	-
9735	aa/bb	106	0.577922	ab	-	-	-	aa	-	-	-	aa	-	-	-	-	-	-	-	-	ab	ab	-	-	-	-	-	ab	-	-	-	ab	-	bb	-	-	-	-	ab	ab	-	-	-	-	-	aa	aa	-	ab
9739	cc/ab	77	-11.5	bc	bc	bc	-	-	-	bc	bc	-	bc	bc	-	bc	bc	-	-	cc	-	-	-	cc	-	-	-	bb	-	-	-	bc	bb	bb	-	bc	bb	bc	bb	bc	-	-	-	cc	-	-	cc	bc	cc
9758	aa/bb	108	0.556158	ab	bb	-	-	bb	-	-	-	-	-	-	-	-	-	-	bb	bb	bb	-	-	-	-	-	-	-	-	ab	-	ab	bb	ab	-	-	-	-	AB	bb	-	-	-	-	-	bb	-	-	ab
9768	aa/bb	174	0.572222	ab	aa	ab	aa	bb	-	aa	ab	ab	ab	bb	ab	ab	bb	ab	ab	aa	ab	ab	ab	-	bb	bb	bb	-	bb	bb	ab	bb	ab	bb	aa	ab	aa	bb	ab	ab	ab	ab	-	bb	ab	aa	AB	aa	bb
9777	aa/bb	82	0.590662	ab	aa	ab	ab	-	-	ab	aa	-	aa	bb	-	-	ab	-	-	-	-	AB	-	-	aa	-	-	ab	-	aa	ab	ab	-	-	aa	aa	bb	ab	ab	ab	-	-	-	ab	-	aa	aa	bb	aa
9805	aa/bb	179	0.565355	ab	-	bb	ab	ab	-	bb	aa	bb	bb	bb	AB	ab	ab	ab	ab	bb	aa	bb	ab	aa	ab	AB	ab	ab	bb	ab	AB	bb	aa	ab	-	ab	bb	bb	bb	ab	bb	-	bb	aa	ab	aa	-	ab	aa
9817	aa/bb	73	0.545791	ab	-	-	-	-	-	-	-	-	-	-	-	-	-	-	-	-	-	-	-	-	-	-	-	bb	-	-	-	-	-	bb	-	-	-	-	-	-	-	-	-	-	-	-	-	-	bb
9818	aa/bb	25	0.596491	ab	aa	-	-	bb	-	bb	-	-	-	-	-	-	-	-	-	-	-	-	-	-	-	-	-	aa	-	-	-	-	ab	-	-	aa	-	-	-	-	-	-	-	-	-	-	-	-	-
9821	aa/bb	96	0.6001	ab	bb	aa	ab	-	-	bb	-	-	bb	bb	-	-	ab	-	-	AB	ab	-	AB	-	ab	-	-	ab	-	-	-	ab	-	AB	-	ab	ab	ab	-	aa	bb	-	-	aa	-	-	aa	-	-
9835	aa/bb	174	0.544429	ab	aa	aa	aa	bb	-	bb	aa	aa	ab	ab	aa	ab	ab	ab	ab	ab	ab	bb	ab	aa	ab	bb	ab	bb	bb	ab	aa	ab	ab	ab	aa	ab	ab	bb	ab	ab	ab	bb	ab	ab	ab	ab	aa	ab	aa
9847	aa/bb	184	0.526652	ab	aa	ab	ab	aa	aa	ab	aa	aa	ab	ab	AB	aa	aa	AB	aa	bb	ab	-	ab	aa	ab	aa	bb	aa	ab	ab	aa	ab	aa	ab	ab	aa	aa	ab	ab	ab	aa	ab	ab	ab	ab	aa	aa	ab	ab
9856	aa/bb	83	0.58913	bb	-	-	-	bb	-	-	-	-	-	-	-	-	-	-	-	-	-	-	-	-	-	bb	-	-	-	-	-	-	bb	-	-	-	-	-	-	bb	-	-	-	-	-	-	-	-	bb
9877	cc/ab	86	0.565392	ac	cc	ac	ac	-	cc	ac	-	-	ac	ac	-	-	cc	-	-	aa	ac	ac	-	-	-	-	-	cc	-	AC	-	ac	-	ac	-	cc	cc	ac	-	ac	-	-	-	ac	-	-	cc	-	ac
9886	aa/bb	100	0.550541	ab	ab	ab	aa	ab	-	ab	bb	bb	aa	ab	-	ab	bb	-	-	bb	bb	aa	aa	-	aa	-	aa	ab	-	bb	ab	ab	-	-	-	ab	ab	ab	ab	ab	-	-	aa	ab	-	-	aa	bb	-
9890	cc/ab	185	0.555517	bc	bc	cc	cc	cc	-	bc	bc	cc	cc	cc	cc	bb	bc	bc	bc	-	bc	bc	bb	bc	cc	bc	bc	bc	bc	bc	bb	bb	cc	bc	bc	bc	bc	bb	bb	bc	bc	cc	cc	bb	bc	cc	-	bc	bc
9919	aa/bb	105	0.569295	ab	bb	AB	-	bb	-	ab	bb	-	bb	bb	-	-	AB	ab	bb	bb	ab	bb	-	bb	AB	-	ab	-	ab	-	AB	bb	-	ab	AB	-	AB	ab	ab	ab	bb	-	-	ab	-	-	-	ab	aa
9924	aa/bb	98	0.576471	ab	aa	AB	aa	ab	-	ab	-	ab	-	aa	-	AB	bb	-	-	ab	AB	bb	-	-	ab	-	-	AB	-	aa	-	bb	ab	ab	aa	aa	bb	aa	-	ab	-	-	aa	AB	ab	AB	aa	ab	ab
9927	aa/bb	53	0.632432	ab	-	aa	-	bb	-	AB	aa	-	ab	bb	-	bb	ab	-	-	ab	-	-	AB	-	-	AB	-	AB	-	-	-	AB	-	aa	-	ab	-	-	-	aa	-	-	-	aa	-	-	-	-	ab
10015	aa/bb	55	0.552533	ab	-	-	-	-	-	-	-	-	-	-	-	-	-	-	-	-	-	-	-	-	-	-	-	-	-	-	-	-	-	-	-	-	-	-	-	-	-	-	-	-	-	-	-	-	-
10059	aa/bb	143	0.554924	ab	ab	bb	ab	ab	bb	ab	ab	-	bb	ab	ab	ab	ab	-	-	bb	aa	aa	aa	-	ab	-	-	ab	-	ab	ab	ab	ab	ab	bb	ab	ab	aa	ab	ab	bb	bb	-	ab	ab	-	aa	bb	ab
10075	aa/bb	68	0.55102	ab	-	-	-	-	-	-	-	aa	-	-	-	-	-	-	-	-	-	-	-	-	-	-	-	-	-	-	-	aa	-	-	-	-	-	-	-	aa	-	-	-	-	-	-	-	-	aa
10110	aa/ab	62	0	aa	-	-	-	-	-	-	-	-	-	-	-	-	-	-	-	-	-	-	-	-	-	-	-	-	-	-	-	-	-	-	-	-	-	-	-	-	-	-	-	-	-	-	-	-	-
10157	aa/ab	61	0	aa	-	-	-	-	-	-	-	-	-	-	-	-	-	-	-	-	-	-	-	-	-	-	-	-	-	-	-	-	-	-	-	-	-	-	-	-	-	-	-	-	-	-	-	-	-
10244	aa/bb	56	0.580972	ab	aa	ab	-	-	-	ab	-	-	ab	ab	-	-	bb	-	-	-	aa	-	ab	-	ab	-	-	-	bb	-	-	-	bb	ab	-	ab	-	ab	-	-	aa	-	-	bb	-	AB	-	-	AB
10254	aa/bb	80	0.559524	ab	ab	ab	ab	-	-	ab	ab	-	aa	ab	-	-	bb	ab	-	bb	aa	-	-	-	AB	-	-	ab	-	-	-	aa	-	ab	aa	ab	-	-	-	bb	bb	-	-	-	-	bb	AB	-	ab
10257	aa/bb	154	0.576291	AB	-	AB	ab	aa	-	bb	AB	AB	AB	bb	aa	AB	AB	ab	aa	ab	ab	aa	aa	-	ab	aa	aa	AB	aa	aa	-	-	ab	AB	aa	aa	aa	AB	AB	aa	-	aa	-	AB	ab	aa	aa	ab	-
10260	aa/bb	104	0.573579	ab	ab	ab	-	aa	-	ab	ab	-	ab	aa	-	aa	aa	aa	-	bb	ab	ab	ab	aa	ab	-	ab	ab	ab	ab	-	ab	-	AB	bb	AB	AB	ab	ab	ab	bb	bb	-	ab	bb	-	AB	-	bb
10261	aa/bb	165	0.566616	ab	bb	aa	ab	ab	-	AB	aa	ab	bb	bb	-	ab	ab	ab	aa	ab	aa	bb	ab	aa	ab	-	ab	ab	-	ab	ab	bb	aa	ab	AB	ab	ab	-	aa	aa	-	ab	bb	aa	aa	aa	aa	aa	ab
10280	aa/bb	121	0.564444	ab	AB	ab	ab	ab	-	-	bb	-	-	-	-	-	-	-	-	ab	aa	bb	ab	-	-	-	-	bb	-	bb	-	ab	bb	bb	-	ab	bb	-	bb	ab	-	-	-	aa	-	bb	-	-	aa
10283	aa/bb	47	0.559646	ab	ab	-	-	-	-	aa	-	-	ab	ab	-	bb	bb	-	-	-	aa	-	-	-	-	-	-	-	-	ab	-	-	-	-	-	-	-	-	ab	aa	-	-	-	-	-	-	aa	-	-
10285	aa/bb	122	0.674099	ab	aa	-	AB	bb	-	AB	-	-	aa	bb	bb	-	AB	bb	bb	bb	bb	bb	-	-	-	-	bb	ab	-	-	bb	-	bb	bb	-	-	bb	bb	bb	ab	aa	bb	AB	-	bb	-	aa	bb	-
10305	aa/ab	169	0.576231	ab	-	ab	aa	aa	AB	-	aa	bb	bb	aa	aa	-	ab	ab	ab	AB	aa	ab	ab	ab	ab	ab	aa	aa	-	ab	-	ab	ab	ab	AB	bb	AB	ab	bb	ab	-	ab	-	aa	-	aa	-	aa	ab
10307	aa/bb	41	0.65625	ab	-	-	-	aa	-	-	-	-	-	-	-	-	-	-	-	-	aa	-	-	-	-	-	-	-	-	bb	-	-	-	-	-	-	-	-	-	ab	-	-	-	aa	-	-	-	-	bb
10311	aa/bb	134	0.5875	ab	ab	aa	bb	bb	-	ab	AB	-	ab	ab	-	ab	ab	AB	aa	ab	bb	AB	bb	-	ab	-	ab	aa	-	ab	aa	ab	-	AB	-	ab	ab	bb	bb	aa	ab	AB	-	ab	-	ab	aa	-	bb
10324	aa/bb	177	0.577724	-	bb	ab	ab	ab	aa	ab	ab	ab	ab	aa	aa	bb	ab	AB	ab	ab	ab	ab	bb	aa	aa	aa	ab	ab	ab	-	-	aa	aa	aa	ab	ab	bb	bb	bb	ab	-	-	-	bb	-	aa	aa	-	ab
10336	aa/bb	146	0.56175	ab	aa	ab	AB	aa	-	bb	-	-	aa	ab	-	-	ab	-	-	bb	aa	aa	bb	-	aa	bb	-	ab	-	-	-	ab	ab	ab	aa	ab	bb	ab	ab	ab	-	-	-	AB	-	bb	-	-	bb
10354	aa/ab	183	0.5	aa	aa	aa	aa	aa	aa	aa	aa	aa	aa	aa	aa	aa	aa	aa	aa	aa	aa	aa	aa	aa	aa	aa	aa	aa	aa	aa	aa	aa	aa	aa	aa	aa	aa	aa	aa	aa	aa	aa	aa	aa	aa	aa	aa	aa	aa
10367	--/ab	63	1	bb	-	-	-	-	-	-	bb	-	bb	bb	-	-	bb	-	-	bb	bb	-	bb	bb	bb	-	bb	bb	bb	-	bb	-	-	bb	-	bb	bb	-	-	-	-	-	-	bb	-	-	-	bb	bb
10385	aa/ab	156	0.522817	ab	ab	ab	ab	bb	-	ab	ab	bb	bb	ab	ab	bb	bb	ab	ab	ab	aa	ab	AB	bb	-	bb	bb	ab	AB	ab	ab	-	bb	ab	ab	ab	ab	ab	ab	ab	bb	-	ab	bb	ab	AB	aa	bb	aa
10400	aa/bb	189	0.540236	ab	bb	ab	ab	bb	aa	ab	ab	ab	bb	bb	ab	AB	ab	ab	ab	bb	ab	bb	ab	bb	ab	bb	ab	ab	ab	ab	ab	bb	-	ab	ab	ab	ab	ab	bb	ab	bb	ab	bb	ab	ab	ab	aa	ab	aa
10403	aa/bb	98	0.567658	ab	ab	ab	ab	bb	-	ab	aa	-	bb	ab	-	-	ab	-	AB	ab	-	bb	ab	aa	ab	-	-	ab	-	ab	-	ab	ab	ab	bb	ab	bb	bb	-	ab	-	-	-	bb	-	-	aa	bb	ab
10408	ab/cc	37	0.656863	aa	aa	-	aa	-	-	-	-	-	-	-	-	-	-	-	-	aa	-	-	-	-	-	-	-	-	aa	aa	-	-	-	-	-	aa	-	-	-	-	-	-	-	ab	-	-	-	-	-
10419	aa/bb	180	0.532926	ab	aa	aa	bb	aa	-	ab	ab	aa	aa	ab	aa	bb	bb	ab	ab	ab	aa	ab	ab	AB	bb	ab	ab	ab	ab	ab	aa	ab	aa	ab	ab	ab	aa	bb	aa	ab	ab	ab	-	aa	aa	ab	aa	ab	-
10435	aa/bb	151	0.615293	ab	aa	-	aa	aa	-	aa	ab	-	bb	bb	-	-	ab	-	ab	bb	bb	-	bb	-	bb	ab	bb	bb	AB	aa	bb	ab	aa	bb	-	ab	ab	-	ab	aa	-	-	-	AB	-	aa	aa	-	bb
10450	aa/bb	35	0.563492	ab	aa	-	aa	bb	-	-	-	-	ab	AB	-	-	-	-	-	-	-	-	-	-	-	-	-	aa	-	bb	-	ab	-	-	-	ab	-	-	-	aa	-	-	-	-	-	-	-	-	bb
10477	aa/bb	147	0.564872	ab	bb	ab	ab	ab	-	ab	aa	-	ab	ab	ab	-	AB	-	aa	bb	ab	ab	aa	-	ab	bb	aa	aa	-	bb	-	ab	ab	aa	ab	AB	-	aa	ab	ab	-	AB	-	ab	ab	bb	aa	-	bb
10491	aa/bb	179	0.547752	ab	ab	aa	ab	bb	-	ab	aa	aa	ab	bb	aa	bb	ab	-	ab	ab	ab	bb	ab	-	ab	-	aa	aa	bb	ab	AB	ab	ab	ab	ab	ab	aa	bb	ab	aa	aa	ab	-	aa	AB	ab	aa	aa	ab
10499	aa/bb	51	0.60625	ab	ab	bb	bb	-	-	bb	-	-	aa	aa	-	ab	-	-	-	-	-	-	-	-	-	ab	-	-	-	bb	-	-	-	-	-	ab	ab	aa	ab	bb	-	-	-	ab	-	-	-	-	AB
10508	cc/ab	184	-31.7986	ac	ac	aa	cc	aa	-	ac	ac	ac	ac	cc	ac	cc	cc	cc	ac	cc	cc	aa	cc	aa	cc	ac	ac	cc	-	ac	aa	ac	cc	ac	-	cc	cc	cc	ac	ac	ac	cc	ac	ac	ac	cc	cc	cc	aa
10513	aa/bb	154	0.549846	ab	aa	aa	ab	aa	-	ab	ab	AB	aa	ab	-	bb	AB	ab	-	ab	ab	ab	ab	ab	bb	ab	ab	AB	ab	AB	aa	ab	aa	ab	ab	ab	aa	bb	aa	ab	AB	-	-	aa	-	ab	aa	ab	-
10514	aa/bb	109	0.5	aa	aa	-	-	aa	-	aa	aa	aa	-	aa	-	-	-	aa	-	aa	aa	-	-	-	-	aa	-	-	-	-	-	aa	-	-	-	-	-	-	-	aa	aa	-	-	aa	-	-	aa	-	aa
10521	aa/bb	20	0.653846	ab	-	-	-	-	-	-	-	-	ab	-	-	-	-	-	-	-	-	-	-	-	-	-	-	-	-	-	-	-	-	bb	-	-	AB	-	-	ab	-	-	-	AB	-	-	-	-	AB
10523	aa/bb	156	0.544379	ab	bb	ab	AB	aa	-	bb	ab	ab	ab	bb	aa	bb	ab	-	-	AB	ab	aa	aa	aa	ab	aa	aa	ab	-	aa	-	ab	ab	ab	-	aa	aa	ab	ab	aa	ab	aa	AB	ab	ab	aa	-	AB	ab
10530	aa/bb	148	0.539141	ab	aa	ab	ab	aa	-	ab	aa	aa	ab	ab	-	-	-	aa	-	bb	AB	ab	ab	-	ab	aa	bb	aa	ab	ab	aa	ab	aa	ab	-	aa	aa	ab	ab	ab	aa	ab	aa	ab	-	aa	aa	ab	ab
10537	aa/bb	186	0.549388	ab	bb	bb	ab	ab	ab	ab	aa	ab	bb	ab	ab	ab	aa	aa	ab	bb	ab	ab	ab	ab	bb	bb	ab	ab	ab	ab	ab	aa	-	ab	ab	ab	bb	ab	ab	aa	aa	ab	bb	ab	aa	bb	aa	bb	ab
10540	aa/ab	156	0.54386	ab	aa	bb	aa	bb	-	ab	-	ab	ab	aa	-	-	aa	ab	AB	AB	aa	bb	aa	-	aa	-	AB	aa	-	ab	-	ab	ab	ab	aa	aa	-	aa	aa	ab	-	-	ab	ab	-	-	aa	-	bb
10568	aa/bb	85	0.581653	ab	-	ab	ab	bb	-	ab	-	-	bb	ab	ab	-	bb	AB	-	aa	-	-	-	bb	-	-	-	ab	-	-	bb	ab	bb	ab	ab	bb	-	-	-	ab	bb	-	-	bb	-	-	aa	-	aa
10587	aa/bb	26	0.55102	ab	-	-	-	-	-	-	-	-	-	-	-	-	-	-	-	-	ab	-	-	-	-	-	-	-	-	-	-	-	-	-	-	-	-	-	-	ab	-	-	-	-	-	-	-	-	bb
10593	aa/bb	56	0.555488	ab	aa	-	aa	-	-	-	-	aa	ab	ab	-	-	ab	-	-	-	-	-	-	-	AB	-	-	-	-	ab	-	-	-	ab	-	ab	AB	bb	-	aa	-	-	-	ab	-	-	AB	-	aa
10596	aa/bb	46	0.56167	ab	aa	aa	aa	-	-	bb	-	-	-	ab	-	-	ab	-	-	-	-	-	-	-	-	-	-	bb	-	ab	-	-	-	-	aa	ab	-	-	-	-	-	-	-	ab	-	-	aa	-	ab
10612	aa/bb	71	0.569444	ab	ab	ab	-	-	-	ab	-	-	bb	ab	-	AB	-	-	-	-	-	-	bb	-	-	-	-	ab	ab	-	bb	-	ab	-	-	aa	-	-	aa	-	-	-	-	bb	-	-	aa	-	ab
10620	aa/bb	42	0.615912	ab	ab	-	-	-	-	aa	-	-	-	ab	-	-	bb	-	-	-	-	-	-	-	-	-	-	bb	-	-	-	-	-	-	-	ab	-	AB	-	-	-	-	-	-	-	-	-	-	-
10646	aa/bb	159	0.559813	ab	ab	ab	ab	aa	-	ab	ab	aa	aa	ab	-	ab	bb	-	-	bb	aa	bb	ab	-	-	-	ab	ab	ab	bb	-	ab	ab	ab	aa	ab	aa	ab	bb	AB	bb	ab	ab	bb	aa	bb	aa	bb	ab
10651	aa/bb	136	0.6946	-	aa	bb	AB	AB	-	bb	-	-	ab	ab	bb	-	-	-	-	AB	-	bb	-	-	-	-	AB	ab	-	-	bb	-	-	bb	AB	bb	-	ab	bb	bb	-	-	-	bb	-	-	-	-	AB
10664	aa/bb	118	0.578488	ab	-	-	-	ab	-	-	-	ab	ab	ab	-	-	-	-	bb	ab	aa	ab	ab	-	ab	-	-	AB	-	bb	-	aa	bb	ab	-	AB	-	-	bb	ab	-	-	-	bb	-	AB	aa	-	ab
10668	aa/bb	184	0.525442	ab	aa	ab	ab	aa	aa	ab	aa	aa	bb	ab	ab	aa	aa	ab	aa	bb	ab	ab	ab	ab	aa	aa	bb	aa	ab	ab	aa	ab	aa	ab	ab	aa	aa	ab	ab	ab	aa	AB	ab	ab	aa	aa	aa	ab	ab
10698	aa/ab	94	0.795142	ab	aa	-	aa	aa	-	aa	-	-	aa	-	-	-	-	-	-	-	-	-	-	-	aa	-	aa	-	-	-	-	-	-	-	-	-	aa	-	-	aa	aa	-	-	-	-	bb	aa	-	bb
10701	aa/bb	138	0.595238	ab	ab	aa	aa	bb	aa	aa	-	ab	aa	bb	-	ab	aa	AB	-	-	AB	ab	-	-	-	bb	-	aa	-	ab	-	AB	aa	bb	ab	AB	ab	aa	aa	aa	aa	AB	aa	bb	ab	-	-	aa	-
10755	aa/bb	143	0.567403	ab	bb	-	-	bb	-	ab	AB	aa	AB	ab	-	-	-	-	aa	ab	bb	ab	bb	-	bb	ab	-	aa	-	ab	-	aa	-	ab	-	-	-	bb	bb	ab	-	-	-	AB	-	ab	-	-	ab
10757	aa/bb	174	0.550505	ab	aa	ab	AB	bb	bb	bb	aa	aa	ab	bb	aa	AB	ab	ab	ab	ab	bb	bb	ab	-	ab	bb	bb	bb	ab	ab	aa	ab	ab	ab	ab	ab	bb	bb	ab	aa	aa	-	aa	ab	-	aa	aa	ab	aa
10765	aa/bb	150	0.577143	ab	ab	aa	ab	bb	ab	ab	aa	-	ab	bb	-	ab	ab	-	AB	ab	ab	bb	AB	bb	-	-	aa	aa	bb	-	-	ab	ab	bb	bb	ab	aa	bb	AB	ab	aa	AB	aa	aa	-	-	-	ab	ab
10783	aa/bb	151	0.575703	ab	aa	ab	ab	bb	bb	ab	aa	aa	aa	bb	ab	aa	ab	aa	ab	-	bb	AB	ab	-	aa	-	ab	ab	bb	aa	aa	ab	AB	ab	aa	aa	bb	bb	AB	ab	aa	AB	-	AB	-	aa	aa	aa	aa
10785	aa/bb	161	0.557071	ab	aa	-	ab	aa	-	ab	ab	bb	aa	ab	-	bb	ab	ab	ab	ab	ab	bb	-	-	bb	ab	ab	ab	-	ab	aa	ab	aa	ab	bb	ab	-	bb	-	aa	bb	-	ab	aa	-	ab	aa	-	aa
10798	aa/bb	186	0.565275	ab	aa	ab	aa	aa	aa	ab	ab	ab	aa	aa	aa	ab	-	ab	ab	aa	ab	ab	bb	ab	ab	ab	ab	-	aa	ab	bb	bb	ab	bb	ab	ab	aa	bb	ab	ab	ab	ab	aa	bb	ab	aa	-	aa	aa
10805	aa/bb	182	0.533019	-	ab	ab	ab	aa	-	bb	ab	aa	ab	bb	AB	bb	ab	ab	aa	ab	ab	ab	aa	aa	-	aa	aa	ab	aa	aa	bb	ab	ab	ab	aa	aa	aa	ab	ab	aa	ab	AB	ab	ab	aa	AB	aa	ab	ab
10816	aa/ab	162	0.574213	ab	aa	ab	-	bb	-	aa	ab	AB	ab	bb	ab	ab	bb	ab	-	aa	ab	AB	ab	ab	bb	-	bb	aa	bb	bb	ab	bb	ab	bb	aa	ab	aa	ab	ab	ab	ab	ab	-	bb	ab	aa	aa	aa	bb
10825	aa/bb	144	0.558649	ab	-	-	aa	AB	-	aa	-	AB	aa	ab	-	-	-	-	-	bb	bb	aa	ab	-	aa	AB	aa	ab	-	bb	-	ab	ab	bb	-	ab	aa	ab	ab	ab	-	-	ab	aa	-	bb	aa	-	bb
10826	aa/ab	105	1	aa	aa	aa	aa	-	-	aa	aa	-	aa	aa	-	aa	aa	-	-	-	aa	aa	aa	-	-	aa	aa	aa	aa	aa	aa	aa	-	aa	-	aa	aa	-	aa	aa	-	aa	-	aa	-	-	aa	-	aa
10827	aa/bb	182	0.544472	ab	bb	ab	aa	bb	AB	ab	ab	-	aa	ab	bb	ab	bb	ab	bb	bb	bb	aa	bb	ab	ab	ab	ab	ab	-	ab	ab	ab	bb	ab	bb	aa	ab	ab	bb	bb	aa	ab	bb	ab	AB	bb	aa	aa	ab
10832	aa/ab	167	0.664634	aa	aa	-	aa	aa	-	aa	aa	aa	aa	aa	aa	-	aa	aa	aa	aa	aa	aa	aa	-	aa	aa	-	aa	-	aa	aa	aa	aa	aa	aa	aa	-	aa	aa	aa	aa	aa	-	aa	aa	aa	aa	-	aa
10846	aa/ab	185	0	aa	aa	aa	aa	aa	aa	aa	aa	aa	aa	aa	aa	aa	aa	aa	aa	aa	aa	aa	aa	aa	aa	aa	aa	aa	aa	aa	aa	aa	aa	aa	aa	aa	aa	aa	aa	aa	aa	aa	aa	aa	aa	aa	aa	aa	aa
10859	aa/bb	187	0.537258	ab	ab	ab	ab	aa	ab	aa	AB	bb	ab	ab	AB	bb	bb	ab	-	bb	ab	bb	ab	AB	ab	-	bb	bb	ab	ab	-	bb	bb	ab	bb	ab	bb	ab	bb	ab	bb	ab	ab	aa	aa	ab	aa	bb	bb
10861	aa/bb	176	0.55191	ab	aa	ab	bb	ab	bb	ab	ab	bb	aa	ab	bb	ab	ab	AB	AB	bb	-	ab	AB	-	aa	ab	aa	ab	aa	ab	aa	-	bb	ab	ab	-	bb	ab	bb	ab	ab	ab	aa	ab	bb	-	aa	bb	ab
10864	aa/bb	105	0.59127	ab	ab	-	bb	bb	-	bb	-	bb	-	aa	-	-	-	-	-	ab	ab	aa	-	-	-	-	aa	-	-	AB	-	AB	-	ab	-	-	-	-	ab	bb	-	-	-	ab	-	-	aa	-	ab
10869	aa/ab	79	0.558106	ab	aa	ab	aa	aa	-	ab	aa	-	ab	ab	-	aa	ab	-	-	ab	-	ab	-	-	ab	-	-	bb	-	-	-	aa	aa	-	-	aa	aa	AB	-	AB	-	-	-	-	-	-	aa	-	ab
10880	ab/aa	186	0.548454	ab	aa	ab	-	ab	ab	bb	bb	aa	aa	bb	bb	ab	ab	ab	ab	ab	bb	ab	ab	ab	ab	ab	bb	bb	bb	ab	bb	ab	ab	ab	ab	-	ab	ab	aa	ab	bb	ab	bb	bb	bb	ab	ab	bb	ab
10884	aa/bb	38	0.555921	ab	ab	-	-	-	-	ab	-	-	aa	AB	-	-	-	-	-	-	-	-	-	-	-	-	-	-	-	bb	-	-	-	-	-	-	-	-	-	ab	-	-	-	ab	-	-	aa	-	-
10900	aa/bb	185	0.529682	ab	ab	ab	ab	bb	AB	aa	bb	aa	aa	ab	AB	aa	ab	-	ab	aa	aa	ab	ab	ab	ab	aa	aa	ab	aa	ab	ab	aa	ab	bb	ab	ab	aa	ab	aa	aa	aa	ab	aa	aa	ab	aa	aa	ab	ab
10901	--/ab	33	0	-	bb	-	-	-	-	-	-	-	-	-	-	-	-	-	-	-	bb	-	-	-	-	-	-	-	-	bb	-	-	-	-	-	-	-	-	-	-	-	-	-	-	-	-	-	-	bb
10908	aa/bb	124	0.580701	ab	aa	ab	ab	-	-	bb	aa	bb	bb	ab	-	ab	ab	-	-	ab	ab	AB	ab	aa	ab	-	-	ab	bb	-	-	ab	-	ab	-	ab	bb	bb	aa	ab	ab	-	AB	bb	-	-	aa	-	ab
10909	aa/bb	182	0.568008	ab	bb	aa	bb	bb	aa	ab	bb	ab	ab	ab	AB	AB	aa	ab	ab	ab	aa	ab	bb	-	bb	bb	aa	ab	AB	bb	aa	ab	ab	ab	aa	ab	bb	ab	ab	bb	-	ab	ab	bb	aa	bb	-	bb	ab
10915	aa/bb	159	0.561648	ab	bb	bb	ab	AB	-	ab	aa	bb	bb	ab	ab	bb	ab	AB	ab	bb	ab	ab	ab	-	bb	bb	ab	ab	bb	-	ab	ab	bb	ab	ab	ab	bb	aa	aa	ab	ab	bb	-	ab	ab	bb	aa	ab	ab
10935	aa/bb	185	0.542892	ab	bb	ab	ab	bb	ab	ab	ab	ab	bb	bb	ab	aa	ab	ab	ab	bb	ab	bb	ab	bb	AB	bb	ab	ab	ab	ab	ab	bb	aa	ab	ab	ab	ab	ab	bb	ab	bb	ab	bb	ab	-	AB	aa	ab	-
10936	aa/bb	68	0.592786	ab	ab	ab	-	-	-	ab	ab	-	ab	bb	-	-	AB	-	-	-	aa	-	-	-	aa	-	-	bb	AB	-	-	ab	-	aa	ab	ab	-	ab	-	aa	-	-	-	AB	-	-	AB	-	bb
10943	aa/bb	182	0.564202	ab	aa	ab	aa	bb	aa	ab	ab	ab	ab	ab	-	ab	bb	ab	ab	aa	ab	ab	ab	ab	bb	bb	bb	aa	ab	bb	bb	bb	ab	bb	ab	ab	aa	bb	ab	ab	ab	ab	aa	bb	ab	aa	aa	aa	bb
10947	aa/ab	113	1	aa	aa	aa	aa	aa	-	aa	aa	-	aa	aa	-	-	-	-	-	aa	aa	-	-	-	aa	aa	-	aa	aa	aa	-	aa	aa	aa	-	-	-	aa	aa	aa	aa	-	-	aa	-	-	aa	-	aa
10951	aa/bb	186	0.560764	ab	bb	bb	ab	ab	bb	bb	aa	ab	bb	bb	aa	ab	-	ab	aa	ab	aa	-	ab	-	ab	bb	ab	ab	bb	ab	ab	bb	aa	ab	ab	ab	ab	bb	ab	ab	bb	ab	bb	aa	ab	aa	-	aa	ab
10966	aa/bb	173	0.520033	ab	aa	ab	aa	ab	-	ab	ab	ab	ab	aa	AB	ab	ab	-	aa	AB	ab	ab	aa	ab	aa	ab	bb	ab	ab	aa	-	ab	ab	ab	aa	aa	aa	aa	aa	AB	ab	AB	aa	ab	ab	ab	aa	-	ab
10998	aa/bb	160	0.554865	ab	aa	ab	-	ab	-	-	ab	bb	aa	ab	-	bb	AB	ab	-	bb	aa	ab	ab	-	ab	AB	aa	ab	-	ab	aa	bb	bb	AB	bb	AB	-	AB	bb	ab	ab	-	-	ab	-	ab	aa	bb	ab
11008	aa/bb	151	0.556294	ab	ab	ab	ab	aa	-	ab	AB	aa	ab	aa	-	-	ab	aa	-	bb	AB	ab	ab	-	AB	ab	ab	ab	-	ab	-	ab	ab	ab	ab	ab	AB	aa	ab	ab	AB	bb	AB	ab	-	ab	aa	ab	bb
11012	aa/bb	68	0.697062	ab	aa	ab	-	-	-	aa	-	-	bb	bb	-	-	-	-	-	-	bb	aa	bb	-	-	-	-	-	-	-	ab	-	aa	-	-	AB	-	aa	ab	-	aa	-	-	ab	-	aa	aa	-	bb
11031	aa/bb	32	0.551282	ab	-	-	-	-	-	-	-	-	-	ab	-	-	-	-	ab	-	aa	-	-	-	-	-	-	-	-	-	-	bb	-	-	-	-	-	-	-	ab	-	-	-	-	-	-	aa	-	ab
11032	aa/bb	49	1	-	aa	aa	aa	-	-	-	-	-	-	aa	-	-	aa	-	aa	-	aa	-	aa	-	-	-	-	-	aa	-	-	aa	-	-	aa	aa	-	aa	aa	-	-	-	-	aa	-	-	aa	-	aa
11036	aa/bb	50	0.609195	ab	ab	ab	-	-	-	AB	aa	-	AB	-	-	-	-	-	-	bb	-	-	-	-	ab	-	-	ab	-	-	-	ab	-	AB	-	-	-	-	-	bb	-	-	-	-	-	-	aa	-	-
11046	aa/bb	138	0.532183	ab	aa	ab	-	-	-	aa	aa	-	ab	ab	-	-	ab	AB	-	ab	ab	aa	aa	-	ab	aa	-	ab	-	ab	-	aa	aa	AB	-	aa	-	aa	aa	ab	-	-	-	ab	-	AB	aa	aa	ab
11054	aa/ab	188	0.5	aa	aa	aa	aa	aa	aa	aa	aa	aa	aa	aa	aa	aa	aa	aa	aa	aa	aa	aa	aa	-	aa	aa	aa	aa	aa	aa	aa	aa	aa	aa	aa	aa	aa	aa	aa	aa	aa	aa	aa	aa	aa	aa	aa	aa	aa
11074	aa/bb	44	0.652414	AB	aa	ab	aa	bb	-	aa	-	-	aa	ab	-	-	ab	-	-	-	-	-	-	-	-	-	-	ab	-	-	-	-	-	bb	bb	ab	aa	-	-	-	-	-	-	aa	-	-	aa	-	ab
11096	aa/bb	170	0.541118	ab	ab	aa	ab	bb	-	ab	aa	aa	ab	bb	aa	bb	ab	AB	ab	ab	ab	bb	ab	bb	ab	-	aa	aa	bb	ab	-	ab	ab	ab	ab	ab	AB	bb	ab	ab	aa	-	-	aa	AB	-	ab	ab	ab
11097	aa/bb	174	0.518708	ab	aa	ab	aa	ab	-	ab	ab	ab	ab	aa	bb	ab	ab	ab	aa	ab	ab	ab	aa	-	aa	ab	-	ab	-	aa	-	ab	ab	ab	aa	aa	-	aa	aa	ab	aa	-	aa	ab	-	ab	aa	ab	ab
11101	aa/bb	179	0.536429	ab	bb	ab	aa	ab	-	aa	bb	ab	aa	ab	bb	bb	bb	ab	-	bb	bb	aa	-	AB	aa	ab	aa	ab	bb	ab	ab	ab	bb	bb	ab	ab	ab	ab	ab	-	ab	AB	bb	ab	ab	AB	-	ab	bb
11106	aa/bb	150	0.563973	ab	aa	bb	ab	ab	-	ab	bb	ab	ab	aa	aa	-	ab	-	aa	bb	ab	bb	aa	bb	ab	bb	bb	ab	bb	ab	AB	bb	ab	AB	bb	aa	aa	ab	ab	ab	aa	-	-	bb	bb	ab	aa	-	aa
11128	aa/bb	35	0.621875	ab	-	ab	-	-	-	aa	-	-	bb	bb	-	-	-	-	-	-	-	-	-	-	-	-	-	-	-	-	-	-	-	bb	-	ab	-	-	-	aa	-	-	-	-	-	-	-	-	bb
11136	ab/aa	177	0.501182	ab	ab	ab	ab	aa	ab	ab	ab	-	aa	ab	AB	aa	aa	ab	ab	ab	ab	ab	ab	aa	ab	ab	aa	ab	-	ab	aa	ab	aa	ab	ab	AB	ab	ab	ab	ab	aa	ab	ab	aa	ab	ab	ab	aa	ab
11137	aa/ab	168	0.5	aa	aa	aa	aa	aa	aa	aa	aa	aa	aa	aa	aa	aa	aa	-	aa	aa	aa	aa	aa	AB	aa	aa	-	aa	aa	aa	aa	aa	aa	aa	aa	aa	aa	aa	aa	aa	aa	aa	-	aa	aa	aa	aa	aa	aa
11147	aa/bb	147	0.560073	ab	aa	bb	ab	AB	-	ab	bb	-	ab	bb	ab	ab	ab	aa	-	bb	aa	aa	AB	aa	-	-	ab	ab	-	AB	bb	aa	ab	aa	ab	ab	ab	AB	ab	aa	bb	ab	ab	-	-	AB	aa	bb	ab
11149	aa/bb	117	0.575412	ab	aa	AB	ab	-	-	ab	aa	aa	ab	ab	bb	-	ab	-	aa	ab	ab	AB	ab	-	ab	-	-	aa	-	ab	-	ab	aa	ab	-	aa	-	ab	AB	ab	-	-	-	bb	-	-	aa	-	ab
11150	cc/ab	153	-12.4004	bc	cc	cc	bc	cc	-	bc	bc	-	cc	bc	cc	bb	bb	bc	-	bc	bc	bc	bc	-	bb	-	bb	bc	bc	bc	cc	bc	cc	bc	bc	bc	cc	bb	cc	bc	bc	-	-	cc	cc	cc	cc	cc	cc
11161	aa/bb	120	0.561794	ab	aa	ab	aa	-	-	-	-	aa	ab	ab	-	ab	AB	-	ab	ab	bb	bb	-	-	-	bb	ab	bb	-	bb	aa	ab	ab	ab	aa	ab	ab	bb	ab	-	-	AB	AB	ab	ab	ab	aa	ab	aa
11176	aa/bb	47	0.645455	ab	-	-	-	-	-	ab	-	-	bb	aa	-	ab	ab	-	-	-	-	-	-	-	-	-	bb	-	-	-	-	-	-	aa	-	-	-	bb	-	aa	-	-	-	aa	-	-	aa	-	ab
11190	aa/bb	57	0.547902	ab	ab	bb	-	-	-	ab	-	bb	ab	-	-	ab	ab	aa	-	-	bb	-	-	-	-	-	-	-	ab	AB	-	bb	-	AB	-	bb	ab	-	-	AB	ab	-	-	ab	-	ab	AB	ab	AB
11192	aa/bb	57	0.574074	ab	aa	bb	AB	-	-	ab	-	-	ab	aa	-	-	AB	-	-	-	AB	-	aa	-	-	-	-	ab	-	-	-	bb	ab	-	-	-	aa	-	ab	AB	-	-	-	-	-	bb	-	-	-
11197	ab/cc	27	0.560606	-	ab	-	ab	-	-	-	ab	-	-	-	-	-	ab	-	-	-	ab	-	-	-	-	-	-	-	-	-	-	-	-	-	-	-	-	-	ac	cc	-	ab	-	-	-	-	-	-	-
11198	aa/bb	167	0.563941	ab	aa	bb	AB	bb	-	ab	-	bb	bb	aa	-	-	ab	ab	aa	ab	ab	aa	aa	-	ab	-	ab	aa	-	ab	-	ab	AB	ab	bb	aa	-	aa	aa	bb	-	-	aa	AB	-	aa	aa	aa	ab
11200	aa/bb	181	0.570756	ab	aa	ab	ab	aa	aa	ab	ab	aa	bb	bb	aa	aa	ab	-	aa	bb	ab	aa	ab	-	ab	ab	bb	ab	ab	ab	ab	ab	aa	bb	ab	aa	aa	ab	ab	aa	aa	ab	aa	ab	-	aa	aa	ab	ab
11217	aa/bb	145	0.602951	ab	bb	-	-	aa	-	bb	aa	ab	-	bb	-	-	AB	-	aa	ab	ab	aa	ab	-	AB	bb	-	ab	-	AB	-	AB	aa	ab	-	aa	-	-	aa	aa	-	-	-	aa	-	aa	aa	-	bb
11221	aa/bb	86	0.574713	ab	ab	ab	ab	bb	-	ab	ab	-	bb	ab	-	bb	bb	-	-	-	aa	-	-	bb	-	-	bb	-	-	ab	-	aa	-	ab	-	ab	ab	ab	ab	AB	bb	aa	-	bb	-	-	-	bb	aa
11237	aa/ab	129	0.59115	ab	aa	ab	AB	bb	-	bb	aa	-	aa	bb	aa	ab	ab	-	AB	aa	bb	-	ab	-	-	-	-	bb	AB	AB	aa	ab	ab	ab	-	ab	bb	bb	ab	aa	aa	bb	-	-	-	AB	AB	-	aa
11238	aa/bb	180	0.562226	ab	ab	bb	-	bb	aa	bb	aa	bb	aa	aa	aa	ab	ab	aa	aa	ab	ab	aa	ab	bb	ab	ab	aa	aa	aa	bb	ab	AB	bb	ab	bb	ab	ab	aa	ab	bb	bb	ab	-	ab	bb	aa	-	aa	ab
11264	aa/bb	114	0.612188	ab	aa	ab	AB	aa	-	ab	ab	-	aa	aa	-	-	bb	-	AB	aa	ab	ab	bb	-	AB	-	-	aa	-	ab	-	bb	-	bb	AB	ab	aa	bb	ab	ab	-	-	-	bb	-	-	AB	-	aa
11277	cc/ab	179	0.545049	ac	ac	ac	aa	cc	aa	cc	aa	aa	ac	ac	ac	aa	aa	ac	cc	aa	ac	aa	ac	aa	ac	ac	aa	aa	ac	ac	cc	aa	aa	ac	aa	ac	aa	ac	aa	ac	aa	cc	ac	cc	ac	cc	cc	aa	aa
11280	aa/bb	126	0.548626	ab	aa	aa	ab	-	-	ab	ab	-	bb	bb	-	aa	aa	-	-	bb	ab	AB	-	aa	aa	aa	bb	-	-	ab	aa	ab	aa	ab	ab	aa	aa	-	AB	ab	aa	-	-	ab	-	-	aa	ab	ab
11283	aa/bb	34	0.619048	ab	-	-	-	-	-	AB	-	-	aa	aa	-	-	ab	-	-	-	-	-	-	-	-	-	-	-	-	-	-	-	-	-	-	-	-	bb	-	AB	-	-	-	-	-	-	aa	-	ab
11294	aa/bb	186	0.533674	ab	bb	bb	ab	ab	-	ab	ab	ab	bb	ab	ab	AB	ab	AB	ab	bb	ab	bb	ab	-	ab	ab	bb	ab	ab	ab	-	aa	ab	ab	-	-	bb	ab	ab	aa	ab	ab	-	ab	ab	ab	aa	bb	ab
11295	aa/bb	47	0.600313	ab	aa	-	-	-	-	ab	-	-	bb	-	-	-	-	-	-	bb	ab	-	ab	-	-	-	-	-	-	-	-	-	-	-	-	-	-	ab	-	-	-	-	-	-	aa	-	-	-	ab
11297	aa/bb	127	0.564093	ab	bb	ab	ab	ab	-	bb	aa	-	bb	bb	-	aa	ab	-	ab	bb	bb	bb	ab	ab	-	-	ab	AB	-	ab	-	bb	aa	ab	-	ab	bb	bb	bb	ab	bb	ab	bb	aa	-	aa	aa	ab	aa
11301	aa/bb	99	0.553978	ab	-	-	aa	bb	-	-	-	-	-	-	-	-	-	-	-	-	bb	-	-	-	ab	-	-	ab	-	-	-	-	-	ab	-	-	-	-	-	bb	-	-	-	-	-	bb	aa	-	ab
11312	aa/bb	180	0.553885	ab	ab	-	bb	aa	bb	ab	AB	aa	ab	aa	ab	aa	aa	aa	aa	bb	ab	bb	ab	aa	bb	ab	ab	ab	bb	ab	ab	ab	ab	ab	bb	ab	ab	ab	bb	ab	ab	-	-	ab	bb	ab	aa	AB	bb
11325	aa/bb	170	0.5457	ab	ab	ab	bb	aa	ab	aa	AB	bb	ab	ab	-	bb	bb	aa	AB	bb	ab	bb	ab	ab	AB	bb	bb	-	ab	ab	AB	bb	bb	ab	bb	ab	bb	ab	bb	ab	bb	AB	ab	aa	ab	ab	aa	bb	bb
11334	aa/bb	160	0.565256	ab	aa	ab	ab	-	-	bb	ab	aa	ab	ab	-	ab	ab	aa	aa	-	aa	AB	bb	-	ab	bb	ab	ab	bb	bb	aa	ab	ab	ab	ab	ab	ab	aa	ab	ab	AB	aa	AB	ab	aa	bb	-	bb	bb
11345	aa/bb	179	0.55949	ab	bb	aa	ab	aa	ab	bb	aa	ab	ab	-	-	bb	ab	ab	aa	ab	ab	ab	aa	AB	ab	-	ab	ab	aa	aa	ab	ab	aa	ab	-	ab	aa	ab	ab	aa	ab	-	-	aa	ab	aa	-	AB	bb
11349	aa/bb	179	0.550657	ab	bb	ab	aa	ab	ab	aa	aa	bb	bb	aa	aa	ab	ab	aa	ab	ab	aa	ab	ab	ab	ab	-	aa	aa	aa	ab	aa	ab	ab	ab	ab	AB	ab	ab	bb	ab	aa	AB	aa	aa	aa	ab	AB	-	ab
11351	aa/bb	64	0.602564	ab	ab	AB	-	-	-	ab	-	-	aa	ab	-	AB	-	-	-	bb	bb	-	-	ab	-	-	-	ab	bb	ab	-	ab	-	-	bb	-	-	-	-	-	aa	-	-	ab	-	-	aa	-	AB
11352	aa/bb	124	0.550211	ab	ab	aa	aa	bb	-	ab	ab	-	ab	bb	-	ab	ab	-	-	AB	aa	ab	ab	-	ab	-	bb	aa	-	ab	ab	ab	aa	bb	-	ab	ab	-	AB	aa	-	-	aa	bb	ab	-	-	aa	bb
11361	cc/ab	108	0.57027	bc	-	-	-	bb	-	-	-	-	-	bb	-	-	-	-	-	cc	bc	bc	bb	-	-	-	-	cc	-	bb	-	bb	-	bb	-	bc	-	-	bc	cc	-	-	-	-	-	cc	cc	-	bb
11366	aa/bb	64	0.574695	AB	aa	-	-	-	-	aa	-	AB	ab	ab	-	-	ab	-	-	ab	-	ab	ab	-	aa	-	-	bb	ab	-	-	aa	aa	-	-	AB	ab	AB	-	ab	-	-	-	ab	-	aa	-	-	aa
11374	aa/bb	162	0.551991	ab	bb	ab	ab	bb	aa	ab	AB	ab	bb	bb	AB	aa	ab	-	-	-	ab	bb	ab	bb	AB	-	ab	ab	ab	ab	ab	bb	aa	ab	ab	ab	ab	ab	bb	ab	bb	-	-	ab	-	-	-	ab	aa
11381	aa/bb	85	0.575568	ab	-	-	-	ab	-	-	-	aa	-	ab	-	-	-	-	-	-	aa	-	-	-	-	aa	-	bb	-	-	-	aa	-	bb	-	-	-	-	bb	ab	-	-	-	-	-	-	-	-	aa
11387	aa/bb	144	0.563177	ab	ab	ab	ab	ab	-	ab	ab	aa	ab	ab	aa	AB	ab	ab	bb	ab	aa	bb	ab	aa	bb	-	ab	-	ab	bb	-	ab	AB	bb	aa	ab	bb	ab	-	ab	ab	-	ab	aa	-	bb	aa	-	ab
11404	aa/bb	147	1	aa	aa	-	aa	aa	aa	-	aa	aa	aa	aa	-	aa	aa	aa	aa	aa	aa	-	aa	aa	aa	aa	aa	aa	aa	aa	aa	aa	aa	-	aa	aa	aa	aa	aa	-	aa	aa	aa	aa	-	aa	aa	aa	aa
11406	aa/bb	143	0.515079	ab	aa	ab	aa	ab	aa	ab	ab	ab	ab	aa	-	ab	ab	aa	-	ab	ab	ab	aa	-	-	ab	ab	ab	aa	aa	ab	ab	-	ab	aa	aa	ab	aa	aa	ab	ab	aa	-	ab	-	-	aa	AB	ab
11415	aa/bb	185	0.574913	ab	bb	aa	bb	bb	aa	ab	ab	-	ab	ab	ab	ab	aa	ab	AB	ab	-	ab	ab	aa	bb	bb	aa	ab	ab	ab	ab	ab	AB	ab	aa	ab	bb	ab	AB	bb	bb	AB	AB	bb	AB	bb	aa	bb	AB
11425	aa/bb	30	0.546296	ab	-	-	aa	ab	-	-	-	-	AB	ab	-	-	-	-	-	-	-	-	AB	-	-	-	-	bb	-	-	-	-	-	-	-	-	bb	-	-	-	-	-	-	-	-	-	-	-	-
11437	aa/bb	74	0.588652	ab	aa	-	ab	-	-	-	-	-	-	ab	-	aa	-	-	-	-	ab	-	ab	aa	-	-	-	ab	bb	-	bb	-	-	-	-	-	bb	-	aa	ab	-	-	-	bb	-	-	aa	-	ab
11461	--/ab	25	0.52037	-	-	-	-	-	-	-	-	-	-	-	-	-	-	-	-	-	-	-	-	-	-	-	-	-	-	-	-	-	-	-	-	-	-	-	-	-	-	-	-	-	-	-	-	-	-
11474	cc/ab	62	0.614065	cc	-	-	ac	-	-	aa	-	-	-	aa	-	-	AC	-	-	-	AC	-	-	-	-	-	-	-	-	ac	-	aa	cc	-	-	ac	-	ac	-	-	-	-	-	-	-	-	cc	-	cc
11481	aa/ab	158	0.5	aa	aa	aa	aa	aa	-	aa	aa	aa	aa	aa	aa	-	aa	aa	aa	aa	aa	aa	aa	-	aa	aa	aa	aa	aa	aa	aa	aa	aa	aa	aa	aa	aa	aa	aa	aa	aa	-	-	aa	-	-	aa	aa	aa
11483	aa/bb	68	0.544828	ab	-	-	-	aa	-	-	-	-	-	-	-	-	-	-	-	ab	-	ab	-	-	-	-	-	-	-	aa	-	ab	-	ab	-	-	-	-	-	aa	-	-	-	-	-	-	-	-	ab
11519	cc/ab	36	0.653846	-	cc	-	ac	-	-	ac	-	-	aa	-	-	-	-	-	-	-	-	-	-	-	-	-	-	-	-	-	-	-	-	-	-	-	cc	ac	-	cc	-	-	-	-	AC	-	cc	-	-
11542	cc/ab	136	0.520572	ac	cc	-	cc	ac	-	-	-	ac	ac	ac	-	-	-	-	-	AC	ac	AC	cc	-	ac	cc	-	-	-	AC	-	cc	cc	cc	-	cc	-	-	cc	ac	-	cc	AC	-	-	cc	cc	-	ac
11544	aa/bb	60	0.5	aa	aa	-	-	-	-	-	aa	-	aa	aa	-	-	-	-	-	aa	aa	-	aa	-	aa	-	-	aa	-	-	-	-	-	-	-	aa	-	aa	-	-	-	-	aa	aa	-	-	aa	aa	aa
11557	aa/bb	77	0.582435	ab	ab	ab	AB	-	-	ab	-	-	ab	aa	aa	-	ab	-	-	-	-	bb	-	-	ab	-	-	ab	-	-	-	AB	AB	-	-	ab	-	-	ab	AB	-	-	-	AB	-	-	-	-	bb
11558	aa/bb	132	0.542798	ab	aa	bb	bb	ab	-	ab	ab	-	ab	ab	-	ab	ab	-	ab	bb	aa	AB	AB	-	ab	-	AB	ab	-	ab	bb	aa	ab	aa	ab	ab	ab	ab	ab	aa	bb	-	-	ab	AB	-	-	bb	ab
11563	aa/bb	48	0.58381	ab	-	-	-	ab	-	-	-	-	-	-	-	-	-	-	-	-	-	-	-	-	-	-	-	AB	-	AB	-	bb	-	bb	-	-	-	-	-	-	-	-	-	-	-	-	-	-	ab
11564	cc/ab	28	0.695312	ac	aa	aa	-	-	-	ac	-	-	aa	-	-	-	-	-	-	-	-	-	-	-	-	-	-	-	-	-	-	cc	-	cc	-	-	-	-	aa	-	-	-	-	cc	-	-	-	-	-
11576	aa/bb	173	0.566714	ab	ab	aa	ab	bb	aa	ab	ab	aa	aa	ab	-	bb	ab	AB	AB	ab	AB	AB	ab	-	bb	ab	ab	ab	bb	ab	aa	ab	aa	ab	bb	ab	aa	bb	aa	aa	bb	ab	AB	aa	ab	AB	-	aa	aa
11581	aa/bb	103	0.540909	ab	aa	-	-	AB	-	-	aa	-	-	-	-	-	AB	AB	aa	ab	ab	ab	-	-	-	AB	-	aa	-	ab	-	ab	-	ab	-	aa	-	-	aa	ab	-	-	-	-	-	ab	aa	-	ab
11582	aa/bb	170	0.544438	ab	aa	-	-	ab	-	aa	aa	bb	ab	ab	bb	aa	aa	AB	aa	ab	aa	ab	ab	aa	ab	aa	bb	bb	-	ab	-	aa	aa	aa	ab	ab	ab	ab	aa	ab	ab	AB	ab	ab	ab	aa	aa	-	ab
11584	aa/ab	164	0.567001	ab	ab	ab	aa	AB	-	ab	bb	bb	aa	ab	-	ab	bb	aa	-	bb	bb	aa	aa	ab	-	aa	aa	bb	ab	bb	bb	ab	-	bb	ab	AB	ab	ab	ab	ab	ab	ab	-	ab	-	bb	-	bb	bb
11613	aa/bb	187	0.566632	ab	bb	aa	ab	aa	aa	bb	aa	ab	ab	bb	aa	ab	ab	ab	aa	ab	ab	ab	aa	ab	ab	ab	ab	ab	AB	aa	bb	ab	aa	ab	aa	ab	aa	ab	aa	aa	ab	ab	bb	aa	ab	aa	aa	ab	bb
11621	aa/bb	185	0.547636	ab	bb	aa	bb	bb	aa	ab	aa	AB	ab	ab	AB	ab	aa	ab	aa	ab	-	ab	ab	aa	ab	bb	aa	ab	ab	ab	ab	ab	ab	ab	ab	ab	bb	ab	ab	bb	bb	-	bb	bb	ab	bb	aa	bb	ab
11623	aa/bb	158	0.544874	ab	ab	bb	ab	ab	-	AB	bb	bb	ab	ab	bb	ab	ab	-	ab	ab	ab	ab	ab	-	aa	bb	-	-	AB	ab	-	bb	-	bb	-	bb	ab	aa	bb	ab	ab	-	-	ab	-	bb	-	ab	ab
11630	aa/bb	180	0.554334	ab	aa	ab	ab	ab	-	ab	ab	bb	ab	bb	aa	ab	ab	-	ab	ab	aa	aa	ab	aa	ab	AB	ab	bb	ab	ab	bb	ab	ab	aa	ab	-	ab	ab	ab	aa	bb	-	aa	aa	ab	bb	aa	bb	bb
11649	aa/bb	177	0.554656	ab	aa	aa	aa	ab	bb	bb	ab	bb	ab	ab	aa	ab	ab	AB	ab	aa	ab	ab	bb	aa	bb	bb	AB	ab	bb	ab	ab	bb	aa	ab	ab	ab	bb	aa	ab	ab	ab	AB	aa	aa	aa	ab	aa	ab	ab
11661	aa/ab	100	0.55826	ab	aa	ab	ab	-	-	aa	-	-	aa	ab	-	-	ab	-	-	aa	aa	-	AB	-	ab	-	aa	ab	-	ab	-	-	AB	bb	-	ab	aa	AB	aa	-	-	ab	-	aa	-	-	aa	ab	-
11666	aa/bb	150	0.559289	ab	aa	ab	-	aa	-	AB	ab	aa	bb	bb	-	-	-	-	aa	bb	ab	ab	-	-	AB	aa	-	aa	-	ab	-	ab	-	bb	-	aa	-	-	ab	ab	-	ab	-	ab	-	-	aa	-	-
11669	aa/bb	60	0.537681	ab	aa	aa	ab	-	-	ab	-	-	-	ab	-	bb	-	-	-	ab	-	-	AB	-	-	-	-	ab	bb	-	-	ab	-	ab	-	ab	-	-	-	aa	-	ab	-	aa	-	-	-	-	-
11670	aa/bb	185	0.538916	ab	ab	aa	-	aa	aa	ab	ab	ab	ab	bb	ab	ab	ab	aa	ab	aa	aa	ab	aa	aa	ab	ab	ab	ab	bb	aa	ab	ab	ab	ab	ab	ab	bb	ab	ab	aa	aa	AB	aa	ab	ab	bb	-	bb	bb
11675	ab/--	52	0.516869	-	-	bb	-	-	-	-	-	-	-	-	-	bb	aa	-	aa	aa	-	bb	-	-	-	-	-	-	aa	aa	-	bb	-	bb	-	-	-	-	bb	aa	-	-	-	-	-	-	-	bb	-
11677	aa/bb	125	0.603114	ab	-	-	-	ab	-	-	bb	aa	-	-	-	-	bb	-	bb	ab	aa	bb	-	-	-	aa	-	ab	-	bb	-	aa	bb	ab	-	-	-	-	bb	bb	-	-	-	-	-	bb	-	-	aa
11680	aa/bb	130	0.594732	ab	bb	aa	AB	-	-	bb	aa	ab	bb	bb	-	ab	ab	-	-	-	ab	aa	ab	-	ab	-	ab	ab	bb	ab	bb	ab	aa	bb	aa	ab	ab	ab	aa	aa	bb	AB	bb	aa	ab	-	-	AB	bb
11685	aa/bb	183	0.540031	ab	ab	aa	aa	ab	ab	ab	ab	aa	aa	ab	bb	ab	bb	ab	ab	bb	-	ab	ab	bb	ab	bb	-	ab	bb	ab	ab	ab	bb	ab	bb	aa	aa	ab	ab	bb	ab	ab	-	ab	ab	ab	aa	aa	ab
11687	aa/bb	60	0.574617	AB	-	-	-	-	-	-	-	-	-	-	-	-	-	-	-	-	-	-	-	-	-	-	-	-	-	-	-	-	-	-	-	-	-	-	-	bb	-	-	-	-	-	aa	-	-	bb
11689	aa/bb	183	0.547028	ab	bb	aa	bb	bb	aa	ab	ab	bb	ab	ab	ab	ab	aa	ab	ab	ab	aa	ab	ab	aa	bb	bb	aa	ab	ab	ab	ab	ab	ab	ab	-	ab	bb	ab	ab	bb	bb	ab	bb	bb	ab	bb	-	bb	ab
11696	aa/bb	94	0.585389	ab	bb	aa	aa	bb	-	ab	aa	aa	ab	bb	-	-	aa	-	ab	ab	bb	-	-	-	-	-	aa	ab	-	aa	-	-	-	bb	-	ab	-	-	ab	ab	-	-	-	aa	-	AB	aa	-	ab
11700	aa/bb	31	0.592072	ab	-	-	AB	-	-	-	-	-	bb	bb	-	-	-	-	-	-	-	-	-	-	-	-	-	-	-	-	-	bb	-	-	-	ab	bb	bb	bb	ab	-	-	-	ab	-	-	-	-	aa
11703	cc/ab	51	0.552593	bc	bc	bb	bc	-	-	bc	-	-	bc	cc	-	-	-	-	-	bc	bc	-	-	-	-	-	-	bc	-	-	-	bb	-	-	-	bb	bc	cc	-	bc	-	cc	-	-	-	-	cc	-	bb
11707	aa/bb	168	0.557103	ab	aa	ab	bb	ab	-	ab	bb	bb	aa	ab	AB	bb	ab	ab	-	bb	aa	ab	ab	ab	AB	ab	-	ab	aa	ab	aa	bb	bb	ab	bb	-	ab	ab	bb	ab	ab	ab	ab	ab	ab	ab	-	bb	ab
11722	aa/bb	104	0.553228	ab	ab	-	ab	AB	-	ab	-	-	AB	aa	-	-	ab	-	-	-	AB	-	aa	-	-	-	-	ab	-	ab	-	bb	ab	ab	-	AB	aa	ab	-	ab	-	-	-	bb	-	-	aa	-	ab
11726	--/ab	55	0	bb	-	-	bb	-	-	-	bb	-	-	bb	-	bb	bb	-	-	bb	bb	-	bb	-	-	-	-	bb	-	bb	-	bb	bb	bb	-	bb	bb	bb	bb	bb	-	-	-	-	-	-	-	-	bb
11728	aa/ab	181	0.5	aa	aa	aa	aa	aa	aa	aa	aa	aa	aa	aa	aa	-	aa	aa	aa	aa	aa	aa	aa	-	aa	aa	aa	aa	aa	aa	aa	aa	aa	aa	aa	aa	aa	aa	aa	aa	-	aa	aa	aa	aa	aa	aa	-	aa
11730	aa/bb	167	0.562114	ab	bb	bb	ab	ab	-	ab	ab	ab	bb	ab	aa	ab	ab	AB	-	ab	ab	bb	ab	bb	ab	-	bb	ab	ab	ab	aa	aa	ab	aa	ab	-	bb	ab	bb	aa	ab	-	bb	aa	ab	ab	aa	bb	ab
11735	aa/bb	185	0.552791	ab	ab	ab	ab	AB	aa	ab	ab	aa	ab	ab	aa	ab	ab	ab	bb	ab	aa	bb	AB	-	bb	aa	ab	bb	aa	bb	AB	ab	bb	bb	aa	ab	bb	ab	bb	ab	ab	ab	ab	aa	ab	bb	aa	ab	aa
11739	aa/bb	183	0.548522	ab	ab	bb	ab	ab	bb	ab	ab	bb	bb	ab	ab	-	ab	AB	ab	bb	aa	AB	ab	AB	ab	bb	ab	ab	ab	ab	ab	ab	ab	ab	ab	ab	ab	aa	ab	ab	bb	bb	bb	ab	ab	bb	aa	bb	ab
11746	aa/bb	184	0.533021	ab	aa	ab	AB	aa	aa	ab	aa	aa	bb	ab	-	aa	aa	AB	aa	bb	ab	ab	ab	aa	aa	aa	bb	aa	ab	ab	aa	AB	aa	ab	ab	aa	aa	ab	ab	ab	aa	AB	ab	ab	aa	-	aa	ab	ab
11763	aa/bb	39	0.5	aa	-	-	-	-	-	-	aa	-	aa	aa	-	-	-	-	-	-	-	-	-	-	-	-	aa	aa	-	-	-	-	-	-	-	-	-	aa	aa	-	-	-	-	aa	-	-	-	-	-
11771	aa/bb	164	0.590027	ab	bb	bb	AB	ab	ab	bb	aa	bb	bb	bb	-	ab	ab	-	AB	bb	aa	bb	ab	ab	ab	bb	ab	ab	ab	ab	ab	bb	aa	-	bb	ab	bb	bb	bb	ab	-	ab	bb	aa	ab	-	AB	-	aa
11774	cc/ab	124	0	-	cc	cc	cc	ac	-	aa	cc	-	ac	cc	aa	-	-	cc	-	cc	ac	aa	-	-	-	-	aa	ac	cc	-	ac	ac	ac	-	cc	cc	cc	cc	cc	ac	-	cc	cc	ac	ac	-	cc	ac	ac
11779	aa/bb	50	0.555556	ab	aa	ab	-	-	-	ab	-	-	ab	aa	-	AB	-	-	-	-	-	-	-	-	-	-	-	-	-	-	-	ab	-	-	-	AB	bb	-	aa	ab	-	-	-	-	-	aa	aa	-	AB
11784	aa/bb	153	0.520895	ab	aa	AB	aa	ab	-	ab	-	ab	ab	aa	-	-	ab	-	aa	AB	ab	ab	aa	-	bb	-	-	ab	aa	aa	-	ab	ab	ab	-	aa	ab	aa	aa	ab	bb	-	-	ab	-	ab	aa	-	ab
11790	aa/bb	42	0.589744	ab	-	aa	-	-	-	ab	-	-	aa	AB	-	-	-	-	-	-	-	-	-	-	-	-	-	ab	bb	bb	-	-	-	-	-	AB	-	-	-	bb	-	-	-	-	-	-	-	AB	-
11791	aa/bb	173	0.523254	ab	bb	AB	aa	ab	-	ab	bb	ab	ab	ab	bb	AB	-	ab	ab	bb	bb	aa	bb	-	aa	ab	-	ab	-	ab	ab	ab	bb	bb	-	ab	ab	ab	ab	ab	-	AB	AB	ab	-	bb	aa	ab	ab
11802	aa/bb	185	0.543537	ab	ab	aa	ab	aa	ab	ab	ab	ab	aa	ab	aa	bb	ab	ab	ab	AB	ab	bb	ab	ab	bb	ab	ab	ab	bb	ab	aa	ab	aa	ab	bb	ab	aa	bb	aa	aa	bb	ab	ab	aa	ab	ab	-	aa	aa
11821	aa/bb	182	0.557214	ab	bb	ab	aa	ab	-	ab	ab	-	aa	aa	aa	bb	ab	ab	ab	ab	ab	ab	bb	ab	aa	AB	ab	ab	ab	ab	bb	bb	aa	ab	aa	ab	ab	bb	bb	ab	ab	ab	aa	bb	ab	aa	aa	AB	ab
11829	aa/bb	137	0.579484	ab	bb	ab	ab	-	-	ab	ab	AB	ab	bb	-	aa	ab	AB	-	ab	ab	bb	aa	-	bb	-	AB	aa	AB	aa	ab	bb	-	ab	ab	aa	ab	ab	ab	ab	bb	ab	bb	-	AB	-	aa	-	aa
11858	aa/bb	154	0.565539	ab	aa	ab	aa	bb	-	ab	aa	aa	aa	bb	-	AB	ab	-	ab	ab	bb	bb	-	AB	ab	-	ab	bb	AB	aa	aa	-	ab	ab	aa	aa	bb	bb	ab	ab	aa	ab	-	ab	ab	aa	aa	aa	aa
11862	cc/ab	126	-4.69261	ac	ac	aa	aa	-	-	aa	-	-	cc	cc	-	cc	cc	-	cc	ac	ac	cc	cc	-	ac	ac	cc	cc	cc	ac	-	ac	aa	ac	aa	ac	-	cc	ac	aa	ac	-	cc	ac	-	cc	cc	cc	ac
11882	aa/bb	141	0.567399	ab	ab	aa	ab	bb	-	ab	ab	-	aa	ab	-	bb	AB	-	ab	ab	ab	bb	ab	bb	bb	ab	ab	ab	bb	ab	aa	ab	aa	ab	bb	ab	aa	bb	aa	aa	bb	AB	ab	aa	ab	AB	AB	aa	aa
11887	aa/bb	91	0.509383	ab	aa	ab	aa	-	-	ab	-	-	ab	aa	-	-	ab	-	-	ab	ab	ab	-	-	-	-	-	ab	-	aa	-	-	-	ab	-	-	ab	aa	aa	ab	ab	AB	-	ab	-	ab	aa	AB	ab
11907	aa/bb	120	0.566292	-	bb	bb	-	ab	-	ab	aa	-	bb	ab	-	bb	ab	aa	-	bb	ab	ab	-	-	bb	-	ab	ab	bb	ab	ab	ab	bb	ab	ab	ab	bb	aa	aa	ab	ab	AB	-	ab	-	-	aa	ab	ab
11914	aa/ab	182	0.5	aa	aa	aa	aa	aa	aa	aa	aa	aa	aa	aa	aa	aa	aa	aa	aa	aa	aa	aa	aa	aa	aa	-	-	aa	aa	aa	aa	aa	aa	aa	aa	aa	aa	aa	aa	aa	aa	-	aa	aa	aa	aa	aa	aa	aa
11917	aa/ab	150	0.573203	ab	bb	AB	aa	ab	-	aa	aa	AB	bb	aa	aa	-	ab	ab	ab	ab	aa	ab	-	bb	ab	-	-	aa	-	ab	-	AB	ab	ab	ab	-	-	ab	bb	ab	-	ab	-	aa	aa	ab	AB	-	ab
11928	aa/bb	157	0.559659	ab	aa	aa	ab	aa	aa	ab	ab	aa	bb	bb	ab	aa	aa	ab	-	bb	ab	ab	ab	aa	ab	-	-	aa	ab	AB	aa	ab	aa	ab	AB	-	aa	ab	ab	ab	aa	ab	-	ab	aa	aa	aa	ab	ab
11945	aa/bb	89	0.559547	ab	bb	bb	ab	-	-	ab	-	-	bb	ab	-	-	ab	-	ab	bb	ab	bb	aa	bb	-	AB	-	ab	-	ab	-	aa	AB	-	-	-	-	ab	bb	aa	bb	ab	-	ab	-	ab	-	bb	ab
11948	aa/bb	66	0.626667	ab	AB	ab	-	-	-	aa	aa	-	bb	aa	-	-	-	-	-	-	aa	-	-	-	-	-	-	aa	-	AB	-	-	-	-	-	bb	-	ab	-	ab	-	-	-	aa	-	-	-	aa	ab
11960	aa/ab	154	0.57686	ab	aa	bb	ab	bb	-	bb	ab	aa	-	ab	bb	-	bb	ab	-	aa	aa	bb	aa	-	-	AB	-	ab	-	ab	-	ab	ab	bb	AB	-	-	ab	ab	ab	-	-	-	aa	bb	aa	aa	AB	-
11970	aa/bb	35	0.558036	AB	-	ab	-	-	-	ab	-	-	ab	-	-	-	-	-	-	-	-	-	-	-	-	-	-	-	-	-	-	aa	-	-	-	-	-	AB	-	-	-	-	ab	-	-	-	-	-	ab
11992	aa/bb	79	0.553524	AB	-	-	-	-	-	-	-	AB	-	-	-	-	-	-	-	ab	AB	-	-	-	-	-	-	-	-	ab	-	-	-	bb	-	-	-	-	-	ab	-	-	-	-	-	-	aa	-	ab
12002	aa/bb	111	0.562519	ab	-	-	bb	ab	-	-	-	-	-	AB	-	-	-	-	-	AB	ab	ab	-	-	-	-	-	-	-	-	-	-	bb	ab	-	-	-	-	AB	aa	-	-	-	-	-	bb	AB	-	ab
12005	aa/bb	95	0.620355	ab	-	-	-	aa	-	ab	-	-	-	aa	-	bb	bb	-	-	aa	-	-	bb	-	-	-	-	-	-	ab	-	bb	ab	bb	-	-	-	-	ab	ab	-	-	-	bb	-	-	aa	-	aa
12015	aa/bb	118	0.747826	-	aa	aa	AB	-	-	aa	aa	aa	aa	-	aa	-	aa	aa	aa	aa	aa	-	-	-	aa	-	aa	aa	-	-	aa	aa	aa	aa	aa	aa	aa	-	aa	aa	aa	-	-	aa	aa	-	aa	aa	aa
12023	aa/bb	186	0.546136	ab	aa	ab	aa	ab	bb	bb	ab	aa	ab	bb	-	ab	ab	ab	ab	bb	ab	ab	bb	bb	ab	ab	ab	aa	ab	bb	aa	ab	ab	ab	ab	ab	ab	ab	ab	bb	bb	ab	ab	ab	ab	ab	-	aa	bb
12025	aa/ab	66	1	aa	aa	aa	aa	aa	-	aa	-	-	aa	-	-	-	-	-	-	-	aa	aa	aa	-	-	aa	-	aa	-	aa	-	aa	-	-	-	aa	-	-	aa	-	aa	aa	-	aa	-	-	aa	-	aa
12027	aa/bb	89	0.583675	ab	-	bb	ab	aa	-	aa	ab	bb	ab	ab	-	bb	bb	-	-	-	ab	bb	AB	-	-	-	-	ab	-	ab	-	bb	-	-	-	ab	bb	-	bb	aa	bb	-	ab	aa	-	-	-	-	bb
12034	aa/bb	154	0.564909	ab	bb	aa	bb	bb	-	ab	ab	bb	ab	ab	ab	ab	aa	AB	aa	ab	aa	-	ab	-	bb	bb	aa	ab	ab	ab	-	ab	-	ab	aa	ab	bb	ab	ab	bb	bb	ab	bb	bb	ab	bb	ab	bb	ab
12035	aa/ab	107	0.570767	ab	aa	AB	ab	aa	-	ab	-	-	bb	bb	-	-	ab	aa	-	bb	ab	aa	ab	-	-	ab	bb	ab	ab	ab	-	ab	aa	bb	ab	-	aa	-	ab	aa	-	-	-	ab	-	-	aa	-	AB
12040	aa/bb	56	0.559783	ab	bb	ab	AB	-	-	ab	-	-	ab	ab	AB	-	AB	-	-	bb	-	ab	-	-	-	-	-	-	-	-	-	AB	-	-	-	-	-	-	-	ab	AB	-	-	-	-	-	aa	-	-
12044	aa/bb	174	0.566614	ab	bb	aa	bb	bb	-	AB	bb	bb	ab	ab	ab	-	aa	-	-	ab	aa	ab	bb	-	bb	-	aa	ab	ab	bb	ab	ab	ab	ab	aa	ab	bb	ab	ab	bb	bb	-	ab	bb	-	bb	aa	bb	ab
12092	aa/bb	164	0.552667	ab	aa	bb	ab	bb	aa	bb	ab	aa	ab	ab	ab	ab	bb	AB	aa	aa	aa	bb	aa	aa	aa	-	aa	ab	ab	ab	aa	ab	ab	bb	ab	ab	aa	ab	ab	ab	aa	aa	-	aa	bb	aa	aa	ab	ab
12099	aa/bb	88	0.562096	ab	-	-	aa	-	-	-	-	bb	ab	-	-	-	AB	-	-	-	aa	-	-	-	bb	-	-	-	-	AB	-	AB	AB	aa	-	AB	-	-	-	ab	-	-	AB	ab	-	bb	-	-	ab
12100	aa/bb	169	0.570817	ab	bb	aa	ab	aa	-	bb	aa	ab	bb	bb	aa	ab	ab	ab	aa	ab	ab	aa	ab	ab	ab	-	bb	ab	bb	AB	bb	ab	aa	ab	aa	ab	ab	ab	aa	aa	ab	ab	-	aa	ab	aa	aa	ab	bb
12126	aa/bb	61	0.5	aa	aa	aa	aa	-	-	aa	aa	-	-	-	-	-	aa	-	-	aa	aa	aa	-	aa	-	-	-	aa	-	aa	-	-	-	-	-	aa	-	aa	aa	aa	-	-	-	aa	-	-	aa	-	-
12128	aa/bb	175	0.551549	ab	ab	aa	ab	bb	ab	ab	aa	aa	aa	bb	ab	bb	ab	AB	AB	ab	ab	bb	aa	bb	ab	bb	ab	aa	bb	ab	aa	ab	ab	ab	AB	ab	aa	bb	aa	-	aa	-	ab	aa	ab	AB	AB	-	ab
12135	aa/bb	179	0.541797	ab	aa	aa	ab	aa	ab	ab	ab	aa	aa	ab	aa	bb	ab	-	ab	AB	ab	AB	ab	ab	-	-	ab	ab	bb	ab	aa	ab	aa	ab	ab	ab	aa	bb	aa	aa	ab	ab	ab	aa	AB	-	aa	AB	aa
12153	aa/bb	133	0.556402	ab	aa	-	bb	aa	-	ab	-	bb	ab	ab	-	-	bb	-	ab	bb	-	AB	ab	-	ab	-	bb	bb	-	ab	aa	bb	bb	ab	bb	-	-	ab	bb	ab	-	aa	-	aa	-	ab	-	-	bb
12158	aa/bb	79	0.595588	ab	aa	ab	-	-	-	ab	bb	-	AB	ab	-	-	-	-	-	bb	ab	AB	-	AB	-	-	bb	bb	-	-	aa	-	-	ab	bb	bb	ab	ab	bb	ab	bb	-	-	aa	-	-	aa	bb	-
12174	--/ab	59	0.537018	-	-	-	-	-	-	-	-	-	-	-	-	-	-	-	-	-	-	-	-	-	-	-	-	-	-	-	-	-	-	-	-	-	-	-	-	-	-	-	-	-	-	-	-	-	-
12175	aa/bb	119	0.817757	-	-	aa	aa	AB	-	-	-	AB	-	-	-	-	bb	aa	ab	-	-	aa	aa	bb	aa	aa	aa	-	-	AB	aa	aa	-	-	AB	AB	AB	aa	-	-	aa	-	-	AB	aa	-	aa	-	bb
12187	aa/bb	112	0.57638	ab	ab	ab	-	aa	-	-	-	aa	-	aa	-	-	-	-	-	bb	ab	-	AB	-	-	-	-	ab	-	ab	-	ab	ab	ab	-	AB	-	-	ab	AB	-	-	bb	-	-	ab	aa	-	bb
12192	cc/ab	147	0.546875	ac	aa	cc	ac	aa	-	ac	cc	cc	ac	aa	cc	aa	cc	ac	ac	ac	ac	aa	-	-	cc	-	cc	ac	aa	cc	-	ac	aa	aa	cc	ac	cc	aa	ac	ac	-	-	-	cc	ac	ac	-	ac	ac
12197	aa/bb	83	0.568639	ab	AB	ab	ab	-	-	ab	ab	bb	ab	bb	-	aa	ab	-	-	ab	aa	aa	-	aa	-	-	-	-	-	aa	bb	ab	-	aa	-	bb	-	-	-	aa	bb	-	-	aa	-	bb	aa	-	-
12232	aa/bb	131	0.552705	ab	aa	-	ab	bb	-	-	-	aa	-	ab	-	-	-	AB	-	aa	AB	bb	AB	-	-	ab	-	ab	-	ab	-	ab	ab	bb	-	-	-	-	ab	ab	-	AB	-	aa	-	-	aa	-	ab
12245	aa/bb	117	0.567669	ab	-	-	-	aa	-	aa	-	-	-	aa	-	-	-	aa	-	-	ab	AB	aa	-	-	-	-	ab	-	aa	-	-	AB	ab	-	-	-	-	aa	ab	-	-	-	aa	-	bb	aa	-	ab
12248	aa/bb	123	0.745798	aa	-	-	aa	aa	-	aa	aa	aa	-	aa	-	-	-	-	-	-	aa	aa	aa	-	aa	aa	-	aa	-	AB	-	aa	aa	-	-	aa	aa	-	aa	aa	-	aa	-	-	-	aa	aa	-	aa
12266	aa/bb	178	0.560941	ab	aa	aa	ab	-	ab	ab	ab	ab	aa	ab	aa	bb	ab	-	ab	ab	ab	bb	AB	ab	bb	ab	ab	ab	bb	ab	-	ab	aa	ab	bb	ab	aa	bb	aa	aa	bb	ab	-	aa	AB	ab	aa	-	aa
12271	aa/bb	120	0.543814	ab	bb	ab	ab	-	-	ab	ab	ab	ab	ab	-	aa	ab	aa	-	bb	ab	-	-	-	ab	-	aa	aa	-	bb	ab	ab	ab	ab	ab	ab	ab	-	ab	ab	ab	-	ab	ab	AB	bb	aa	aa	bb
12286	aa/ab	188	0.525959	ab	aa	ab	ab	aa	aa	ab	aa	aa	ab	ab	ab	aa	aa	ab	aa	ab	ab	ab	ab	aa	ab	aa	ab	aa	ab	ab	aa	ab	aa	ab	ab	aa	aa	ab	ab	ab	aa	ab	ab	ab	ab	aa	aa	ab	ab
12289	aa/bb	114	0.609302	ab	aa	ab	aa	bb	-	aa	aa	-	bb	ab	-	ab	aa	-	-	AB	aa	bb	-	-	ab	-	bb	bb	-	bb	AB	aa	AB	-	bb	ab	bb	-	ab	bb	bb	-	-	ab	-	aa	AB	-	bb
12300	aa/bb	176	0.603382	ab	ab	aa	AB	bb	-	-	ab	aa	aa	ab	aa	bb	ab	ab	ab	ab	-	bb	AB	bb	bb	bb	ab	AB	bb	AB	-	ab	aa	ab	bb	ab	aa	bb	aa	aa	bb	ab	bb	aa	-	ab	-	-	aa
12304	aa/ab	156	0.558158	ab	aa	bb	ab	ab	-	ab	bb	bb	ab	bb	ab	ab	ab	aa	ab	ab	-	aa	ab	-	aa	AB	-	bb	ab	ab	bb	aa	ab	aa	ab	ab	ab	ab	ab	aa	bb	-	ab	ab	ab	bb	aa	bb	bb
12324	aa/bb	26	0.684211	ab	-	-	-	-	-	-	-	-	-	-	-	-	-	-	-	ab	-	ab	-	-	-	-	-	AB	-	-	-	-	-	-	-	-	-	-	-	aa	-	-	-	aa	-	aa	AB	-	-
12334	aa/bb	176	0.536	ab	bb	ab	aa	ab	-	ab	aa	bb	ab	aa	aa	ab	ab	aa	ab	ab	ab	ab	aa	ab	ab	ab	aa	aa	aa	ab	aa	ab	-	aa	ab	AB	ab	aa	ab	ab	aa	ab	-	aa	aa	ab	aa	aa	bb
12341	aa/bb	38	0.61	ab	aa	-	-	bb	-	ab	-	-	ab	aa	-	ab	-	-	-	-	-	-	-	-	-	-	-	-	-	AB	-	bb	-	-	bb	-	-	-	ab	-	-	-	-	bb	-	-	-	-	aa
12364	aa/bb	171	0.545864	ab	ab	-	ab	ab	ab	aa	ab	bb	ab	ab	-	bb	bb	aa	AB	bb	ab	ab	aa	ab	ab	ab	bb	ab	ab	ab	ab	bb	ab	bb	bb	ab	bb	ab	ab	aa	bb	ab	ab	aa	aa	AB	-	bb	bb
12365	aa/bb	155	0.566451	ab	bb	bb	ab	ab	-	bb	aa	bb	bb	bb	aa	ab	ab	-	aa	-	aa	bb	-	AB	AB	-	ab	ab	bb	ab	-	bb	aa	ab	ab	ab	ab	bb	bb	ab	bb	-	bb	aa	AB	aa	aa	aa	ab
12371	aa/bb	171	0.535446	ab	ab	-	ab	ab	ab	ab	-	bb	AB	bb	ab	ab	-	aa	ab	aa	aa	ab	aa	-	ab	ab	AB	ab	-	aa	-	ab	ab	ab	-	ab	bb	ab	ab	aa	-	aa	aa	ab	-	bb	-	bb	bb
12375	cc/ab	178	0.553834	bc	bc	bb	bc	bc	bb	-	bc	-	bb	bc	bc	-	bc	cc	-	bb	bc	bc	bc	cc	bb	bb	bc	bc	bb	bc	bc	bc	bb	bc	bc	bc	bb	cc	cc	bc	bc	-	bb	bc	bc	bb	cc	bc	bc
12390	aa/bb	123	0.569041	ab	aa	ab	aa	bb	-	aa	aa	bb	bb	ab	-	AB	aa	-	aa	-	aa	-	-	aa	-	-	bb	bb	-	bb	-	aa	ab	aa	bb	ab	bb	ab	aa	AB	bb	-	-	ab	bb	aa	aa	ab	bb
12392	aa/bb	166	0.541266	ab	ab	ab	aa	-	ab	aa	bb	ab	aa	ab	bb	bb	bb	ab	ab	bb	bb	aa	ab	-	aa	aa	aa	ab	-	bb	aa	ab	ab	bb	ab	ab	ab	ab	ab	ab	-	bb	AB	ab	-	bb	aa	bb	bb
12395	aa/bb	59	0.618393	ab	bb	ab	aa	-	-	ab	-	-	aa	ab	-	-	bb	-	-	-	-	-	-	-	-	-	-	-	-	ab	-	-	-	-	-	aa	-	ab	-	bb	-	-	-	-	-	-	aa	-	ab
12401	aa/bb	176	0.506351	ab	aa	ab	aa	ab	aa	ab	aa	ab	ab	aa	AB	ab	ab	ab	-	ab	ab	ab	aa	ab	ab	ab	ab	ab	aa	aa	ab	ab	ab	ab	aa	aa	ab	aa	aa	ab	ab	aa	-	ab	ab	AB	aa	ab	ab
12412	aa/bb	177	0.562921	ab	bb	ab	ab	bb	-	bb	aa	bb	bb	bb	aa	bb	ab	ab	ab	bb	AB	bb	ab	bb	ab	bb	AB	ab	ab	ab	-	bb	aa	ab	ab	ab	bb	bb	bb	ab	bb	ab	-	ab	ab	ab	-	ab	aa
12427	aa/bb	179	0.561469	ab	aa	ab	aa	bb	-	aa	aa	-	ab	ab	ab	ab	ab	ab	aa	bb	aa	ab	ab	aa	ab	aa	bb	bb	AB	bb	ab	aa	aa	aa	ab	ab	bb	ab	aa	ab	ab	ab	ab	aa	bb	aa	aa	ab	bb
12430	aa/bb	175	0.554678	ab	bb	bb	ab	ab	-	ab	ab	AB	bb	ab	AB	ab	ab	AB	-	bb	-	bb	ab	bb	ab	ab	bb	ab	-	ab	aa	aa	ab	ab	-	AB	bb	ab	ab	aa	ab	-	bb	ab	ab	AB	aa	bb	ab
12464	aa/bb	114	0.553684	ab	aa	-	-	ab	-	ab	-	AB	AB	-	-	-	ab	-	-	-	ab	ab	aa	-	-	-	-	-	-	AB	bb	ab	AB	ab	-	AB	-	-	aa	ab	-	-	-	-	-	-	aa	-	ab
12467	ab/--	96	1	aa	-	-	aa	-	-	aa	aa	aa	-	aa	aa	-	aa	-	aa	-	aa	-	-	-	-	-	aa	-	-	aa	-	aa	-	-	aa	-	-	aa	aa	aa	aa	-	-	aa	-	-	bb	-	aa
12468	aa/bb	120	0.571568	ab	ab	ab	aa	ab	-	ab	bb	-	aa	ab	-	ab	bb	-	-	-	bb	-	aa	-	aa	-	-	ab	-	bb	ab	ab	ab	bb	ab	ab	ab	ab	ab	ab	-	ab	aa	ab	-	-	AB	bb	bb
12477	aa/bb	157	0.578531	ab	ab	ab	ab	-	ab	ab	-	AB	ab	ab	aa	bb	ab	AB	-	ab	aa	bb	ab	aa	bb	aa	-	bb	AB	bb	ab	ab	bb	bb	aa	ab	bb	ab	bb	ab	ab	AB	-	aa	ab	bb	aa	-	ab
12483	cc/ab	122	-8.29825	ac	aa	ac	aa	-	cc	aa	cc	aa	aa	aa	-	cc	ac	-	-	-	ac	aa	ac	-	ac	-	ac	ac	ac	aa	-	aa	-	-	-	-	ac	aa	aa	ac	aa	-	-	ac	-	-	cc	-	cc
12497	aa/bb	133	0.551507	ab	ab	ab	bb	-	-	ab	ab	bb	aa	ab	-	ab	ab	-	AB	ab	AB	-	ab	ab	aa	-	aa	AB	aa	ab	aa	bb	bb	bb	-	ab	bb	aa	bb	ab	ab	ab	-	ab	bb	-	AB	-	ab
12510	aa/bb	123	0.593277	ab	ab	bb	ab	ab	-	ab	-	-	ab	ab	-	bb	AB	ab	ab	ab	ab	-	ab	-	-	bb	-	ab	-	ab	aa	bb	bb	bb	bb	AB	ab	aa	bb	AB	-	bb	-	ab	-	-	aa	-	ab
12532	aa/bb	146	0.559441	ab	aa	-	aa	bb	-	bb	aa	-	-	ab	-	-	aa	ab	AB	ab	bb	bb	AB	-	-	-	-	-	-	ab	-	ab	ab	ab	-	AB	-	bb	ab	aa	-	AB	-	ab	-	ab	aa	-	aa
12541	ab/aa	170	0.515946	ab	ab	aa	AB	AB	-	aa	AB	ab	-	aa	aa	aa	-	AB	AB	AB	ab	aa	ab	-	-	AB	-	-	-	ab	aa	AB	ab	aa	AB	aa	aa	-	ab	aa	ab	aa	-	ab	aa	ab	ab	-	aa
12546	aa/bb	112	0.604386	ab	aa	ab	aa	-	aa	ab	-	ab	aa	aa	-	ab	bb	-	bb	-	AB	-	bb	AB	-	-	-	aa	aa	AB	bb	bb	ab	bb	bb	ab	aa	bb	ab	ab	ab	-	-	bb	-	aa	aa	aa	aa
12551	aa/bb	54	0.670565	ab	-	-	-	-	-	-	-	-	-	bb	-	-	-	-	-	-	aa	-	-	-	-	-	-	-	-	-	-	ab	-	aa	-	-	-	bb	-	bb	bb	-	-	bb	-	-	aa	-	ab
12553	aa/bb	143	0.564058	ab	ab	aa	ab	aa	-	ab	ab	ab	ab	aa	AB	aa	ab	aa	-	bb	ab	ab	-	-	ab	-	ab	aa	bb	bb	ab	ab	bb	ab	aa	ab	ab	aa	ab	ab	-	ab	-	ab	-	-	-	aa	bb
12560	aa/bb	144	0.564174	ab	ab	ab	ab	ab	aa	ab	ab	ab	ab	ab	aa	ab	bb	ab	-	AB	aa	bb	ab	-	AB	aa	bb	ab	-	bb	ab	AB	-	ab	ab	ab	ab	ab	bb	bb	ab	-	-	bb	-	-	AB	-	aa
12567	cc/ab	144	0.547968	ac	aa	-	ac	aa	-	cc	cc	cc	ac	aa	-	-	-	cc	-	ac	ac	aa	ac	-	-	cc	-	ac	-	cc	-	ac	-	aa	-	ac	-	-	ac	ac	cc	-	cc	cc	-	ac	cc	-	ac
12572	aa/bb	121	0.583217	ab	aa	bb	ab	bb	-	bb	-	-	ab	ab	-	AB	bb	-	-	aa	aa	-	aa	AB	aa	-	-	AB	-	ab	aa	ab	ab	bb	bb	-	aa	ab	ab	ab	-	aa	-	aa	-	aa	aa	-	ab
12580	ab/--	30	1	-	bb	bb	-	-	-	bb	-	-	-	-	-	-	-	-	-	bb	bb	-	bb	-	-	-	-	-	-	bb	-	-	-	-	-	-	-	-	-	bb	-	-	-	-	-	-	bb	-	-
12585	aa/bb	35	0.581871	ab	-	-	-	-	-	-	-	-	-	-	-	-	-	-	-	-	AB	ab	-	-	-	-	-	AB	-	-	-	bb	-	-	-	-	-	-	-	-	-	-	-	-	-	-	-	-	-
12594	aa/bb	38	0.563636	ab	-	-	-	-	-	bb	-	-	-	-	-	-	bb	-	-	aa	aa	-	-	-	-	-	-	ab	-	bb	-	-	ab	-	-	-	aa	ab	-	-	-	-	-	-	-	-	-	-	-
12606	aa/bb	165	0.561284	ab	bb	ab	ab	ab	-	ab	aa	ab	aa	aa	-	bb	ab	aa	AB	ab	ab	ab	bb	-	aa	aa	-	ab	-	ab	-	ab	aa	ab	-	-	-	-	bb	ab	-	aa	-	bb	-	aa	aa	aa	ab
12623	aa/bb	164	0.553479	ab	ab	bb	ab	AB	bb	ab	ab	bb	ab	ab	-	ab	ab	aa	AB	ab	bb	ab	ab	aa	aa	-	aa	ab	ab	ab	aa	bb	ab	bb	bb	-	ab	aa	bb	ab	ab	AB	bb	ab	bb	AB	-	ab	ab
12632	aa/bb	161	0.539731	ab	bb	ab	aa	ab	-	-	bb	AB	aa	ab	-	bb	bb	ab	ab	bb	-	-	AB	bb	aa	ab	aa	ab	-	ab	ab	ab	bb	bb	ab	ab	AB	ab	ab	ab	ab	ab	-	ab	bb	bb	aa	AB	bb
12642	aa/bb	40	0.575893	ab	-	-	-	-	-	-	-	-	-	-	-	-	-	-	-	-	-	-	-	-	-	-	-	-	-	-	-	-	-	-	-	-	-	-	-	-	-	-	-	-	-	bb	-	-	-
12648	aa/bb	50	0.552448	ab	-	bb	-	-	-	ab	-	-	ab	AB	-	ab	-	aa	-	ab	-	-	-	-	aa	-	-	ab	-	ab	-	-	-	bb	-	AB	-	-	bb	AB	-	-	-	AB	-	-	-	-	ab
12676	aa/bb	176	0.547458	ab	ab	ab	ab	bb	-	ab	aa	ab	bb	ab	AB	ab	aa	ab	aa	ab	aa	ab	ab	-	AB	bb	ab	ab	ab	ab	bb	ab	-	aa	bb	aa	bb	bb	aa	bb	ab	-	ab	bb	ab	bb	aa	-	ab
12689	aa/bb	92	0.595238	ab	-	-	AB	aa	-	bb	aa	AB	-	bb	-	-	ab	-	-	-	ab	ab	-	-	ab	-	-	AB	AB	aa	-	ab	aa	-	-	ab	-	-	ab	aa	-	-	-	-	-	-	aa	-	bb
12701	aa/bb	162	0.578815	ab	bb	aa	ab	aa	-	bb	aa	ab	ab	bb	aa	ab	ab	ab	aa	ab	ab	ab	aa	ab	ab	ab	ab	ab	-	aa	bb	ab	aa	ab	aa	ab	ab	ab	aa	aa	-	ab	bb	aa	-	aa	AB	ab	bb
12729	aa/bb	182	0.544743	ab	bb	aa	-	bb	-	ab	aa	bb	ab	ab	ab	ab	aa	ab	aa	ab	-	ab	ab	aa	ab	AB	aa	ab	ab	ab	ab	ab	ab	ab	aa	ab	bb	ab	ab	bb	bb	ab	-	bb	ab	bb	aa	bb	ab
12741	aa/bb	47	0.578818	-	AB	-	-	-	-	-	-	-	-	-	-	-	-	-	-	bb	-	-	-	-	-	AB	-	ab	-	-	-	-	ab	ab	aa	-	-	-	bb	-	-	-	-	bb	-	-	AB	-	ab
12749	aa/bb	150	0.559524	ab	ab	ab	ab	aa	-	ab	ab	aa	aa	ab	-	ab	bb	-	-	bb	AB	aa	ab	aa	aa	bb	-	ab	ab	-	aa	ab	ab	ab	aa	ab	aa	ab	ab	bb	-	bb	-	ab	-	bb	aa	bb	bb
12752	aa/bb	127	0.58493	ab	-	-	ab	ab	-	-	-	AB	-	AB	-	-	-	-	-	ab	-	bb	ab	-	bb	-	-	bb	-	bb	-	bb	bb	bb	-	ab	-	-	bb	ab	-	-	-	-	-	bb	aa	-	ab
12755	aa/bb	177	0.521799	-	aa	ab	ab	aa	-	ab	aa	aa	ab	ab	ab	aa	ab	ab	aa	ab	ab	ab	ab	-	ab	aa	ab	aa	ab	ab	aa	ab	aa	aa	bb	aa	aa	ab	ab	ab	-	ab	-	ab	-	aa	aa	-	ab
12803	aa/bb	104	0.567172	ab	AB	aa	aa	bb	-	ab	ab	-	ab	bb	-	ab	ab	-	-	bb	aa	ab	-	ab	-	-	bb	aa	bb	ab	ab	ab	-	-	-	ab	ab	aa	ab	aa	aa	aa	-	bb	ab	-	AB	-	bb
12815	aa/ab	101	0.513115	AB	aa	ab	AB	-	-	ab	-	-	AB	ab	-	-	ab	AB	-	-	aa	-	aa	-	-	-	ab	ab	ab	aa	-	AB	ab	-	AB	ab	ab	aa	ab	ab	-	aa	-	-	-	-	AB	ab	AB
12819	ab/--	39	1	-	-	-	-	-	-	-	-	-	-	-	-	-	-	-	-	-	-	-	-	-	-	aa	-	aa	-	-	-	-	aa	-	-	-	-	aa	-	-	-	aa	-	-	-	-	-	-	-
12820	aa/bb	174	0.538351	ab	ab	bb	-	ab	-	ab	bb	-	ab	ab	ab	ab	ab	-	ab	bb	ab	bb	ab	ab	ab	bb	bb	ab	bb	ab	aa	bb	ab	ab	bb	ab	aa	ab	ab	ab	aa	AB	ab	bb	bb	AB	AB	bb	-
12825	aa/ab	115	0.5	aa	aa	aa	aa	aa	-	aa	aa	aa	aa	aa	aa	aa	aa	aa	aa	aa	aa	-	aa	-	aa	-	aa	aa	-	aa	aa	aa	-	aa	aa	aa	-	-	aa	aa	-	-	-	aa	-	-	aa	aa	aa
12834	aa/bb	152	0.572049	ab	ab	ab	ab	ab	-	bb	AB	aa	ab	ab	aa	-	-	aa	bb	ab	aa	bb	-	-	-	aa	-	bb	-	bb	-	AB	bb	bb	aa	ab	-	-	bb	ab	-	-	-	aa	-	bb	aa	-	ab
12835	aa/bb	162	0.553719	ab	ab	bb	ab	ab	bb	ab	ab	bb	ab	ab	-	ab	ab	AB	AB	AB	bb	ab	ab	ab	aa	-	aa	ab	AB	-	aa	bb	bb	bb	bb	AB	ab	aa	bb	ab	AB	-	-	AB	bb	bb	aa	-	ab
12836	aa/bb	177	0.557602	ab	ab	ab	ab	aa	ab	ab	ab	aa	aa	ab	-	ab	bb	-	aa	bb	aa	bb	ab	ab	ab	ab	aa	ab	ab	bb	bb	ab	ab	ab	aa	-	aa	ab	bb	bb	bb	ab	-	bb	-	ab	-	bb	ab
12845	aa/bb	99	0.575625	ab	-	ab	aa	AB	-	bb	-	-	ab	bb	-	ab	ab	-	AB	-	ab	-	bb	-	ab	-	-	-	-	bb	-	ab	ab	-	-	ab	ab	-	ab	-	-	-	ab	AB	-	-	aa	aa	bb
12846	aa/bb	154	0.548343	ab	ab	aa	ab	ab	-	ab	ab	bb	ab	bb	-	-	ab	-	ab	aa	-	aa	aa	AB	ab	-	ab	bb	bb	aa	ab	ab	ab	ab	ab	ab	bb	ab	AB	aa	bb	ab	-	ab	aa	bb	aa	-	bb
12857	aa/bb	178	0.582805	ab	aa	ab	aa	bb	-	ab	ab	ab	ab	ab	bb	ab	bb	ab	-	aa	ab	AB	ab	bb	bb	bb	bb	aa	bb	bb	bb	bb	ab	bb	aa	ab	aa	bb	ab	ab	ab	AB	aa	bb	AB	aa	-	aa	bb
12863	aa/bb	28	0.662963	ab	-	bb	bb	-	-	AB	-	-	AB	bb	-	-	-	-	-	-	-	-	-	-	-	-	-	bb	-	-	-	aa	-	-	-	-	-	-	-	-	-	-	-	-	-	-	AB	-	-
12879	aa/bb	83	0.638393	ab	bb	bb	ab	-	-	-	-	-	bb	aa	-	bb	-	ab	-	-	ab	AB	-	-	bb	-	-	ab	-	ab	AB	aa	bb	-	-	aa	bb	ab	-	ab	-	-	-	-	-	bb	-	-	ab
12893	aa/bb	184	0.552317	ab	ab	ab	ab	ab	AB	ab	ab	aa	ab	ab	aa	ab	ab	ab	bb	aa	aa	-	ab	-	bb	aa	ab	bb	ab	ab	ab	ab	-	bb	aa	ab	bb	ab	bb	ab	ab	ab	aa	aa	AB	bb	-	-	ab
12894	ab/--	64	0.661538	-	-	-	-	bb	bb	bb	-	-	bb	-	-	-	-	-	-	bb	-	-	-	-	-	-	-	bb	-	-	-	-	-	bb	bb	-	-	-	bb	-	-	-	-	-	bb	-	bb	-	bb
12901	aa/bb	50	0.606154	ab	bb	bb	-	-	-	ab	-	-	aa	aa	-	-	aa	-	-	-	-	-	-	-	-	-	-	-	-	-	-	AB	-	-	-	-	aa	-	AB	ab	-	-	-	ab	-	-	-	-	bb
12913	aa/bb	180	0.552146	ab	bb	bb	ab	ab	-	ab	aa	bb	bb	ab	ab	AB	ab	-	ab	AB	ab	ab	ab	-	bb	bb	aa	ab	bb	ab	ab	ab	bb	ab	ab	ab	bb	aa	aa	ab	ab	-	bb	AB	-	bb	aa	bb	ab
12917	aa/bb	131	0.593688	ab	aa	ab	bb	-	-	bb	ab	aa	aa	ab	-	aa	ab	aa	-	bb	aa	-	bb	aa	ab	-	ab	ab	bb	-	aa	ab	-	ab	aa	ab	AB	ab	ab	ab	ab	AB	-	ab	aa	bb	aa	bb	bb
12923	aa/bb	184	0.536145	ab	-	ab	aa	ab	ab	ab	bb	ab	AB	ab	bb	bb	bb	ab	ab	bb	bb	-	ab	bb	aa	ab	aa	ab	bb	ab	ab	ab	bb	bb	ab	ab	ab	ab	ab	ab	aa	bb	bb	ab	ab	-	aa	ab	ab
12924	aa/bb	41	0.671717	ab	-	-	-	AB	-	AB	-	-	bb	bb	-	-	-	-	-	-	AB	-	-	-	AB	-	-	ab	-	-	aa	-	-	-	-	-	-	-	-	aa	-	-	-	aa	-	-	-	-	ab
12928	aa/bb	183	0.535412	ab	ab	ab	ab	ab	ab	ab	ab	bb	ab	bb	ab	AB	ab	aa	ab	ab	aa	aa	ab	aa	ab	ab	ab	bb	ab	aa	bb	ab	ab	aa	ab	ab	ab	ab	ab	aa	bb	ab	aa	ab	ab	-	-	-	bb
12939	aa/bb	91	0.563725	ab	aa	aa	-	-	-	bb	ab	-	ab	ab	-	aa	ab	-	-	-	AB	bb	-	-	-	-	-	AB	-	-	-	ab	-	ab	-	ab	ab	bb	ab	-	-	-	-	ab	-	-	aa	ab	ab
12982	aa/bb	37	0.65	-	-	AB	-	-	-	-	-	-	aa	-	-	-	-	-	-	-	-	bb	-	-	-	-	AB	bb	-	-	-	aa	ab	ab	aa	AB	bb	-	-	-	-	-	-	aa	-	-	-	-	-
12985	aa/bb	86	0.57541	ab	-	-	AB	ab	-	-	-	AB	ab	aa	-	-	-	-	-	-	ab	ab	-	-	aa	-	bb	-	-	-	-	ab	aa	ab	-	-	-	-	bb	AB	-	-	-	-	-	-	-	-	ab
12989	cc/ab	54	0.594417	bc	bc	bb	-	-	-	bc	-	-	-	cc	-	-	-	-	-	bc	BC	-	-	-	-	-	-	cc	-	-	-	bc	-	-	cc	cc	-	-	-	bc	-	-	-	-	-	-	cc	cc	bb
12991	aa/bb	107	0.553922	ab	-	-	bb	bb	-	ab	-	-	-	ab	-	-	ab	-	aa	ab	bb	ab	-	-	ab	-	-	aa	-	ab	-	ab	ab	ab	-	ab	-	bb	bb	aa	AB	-	-	ab	-	-	AB	-	bb
12996	cc/ab	61	0.602815	ac	-	ac	ac	-	-	ac	-	-	-	ac	-	-	-	-	-	aa	cc	-	-	-	-	-	-	AC	-	-	-	ac	ac	ac	cc	-	-	-	-	AC	-	-	-	-	-	-	-	-	ac
12997	aa/bb	126	0.559189	ab	ab	-	ab	bb	-	ab	-	-	AB	ab	-	-	-	ab	-	ab	aa	ab	ab	-	aa	bb	-	ab	-	ab	-	aa	bb	ab	-	ab	AB	-	AB	ab	-	-	-	bb	aa	-	aa	-	aa
13018	aa/bb	104	0.555233	ab	aa	-	-	bb	-	-	-	-	-	-	-	-	-	-	-	-	ab	-	aa	-	-	-	-	aa	-	-	-	ab	-	AB	-	-	-	-	aa	aa	-	-	-	-	-	ab	-	-	ab
13038	aa/bb	146	0.57655	ab	ab	-	ab	aa	-	ab	AB	aa	-	ab	-	-	AB	ab	ab	ab	ab	bb	ab	-	bb	-	-	ab	-	ab	-	ab	aa	ab	-	-	-	bb	aa	aa	-	aa	-	aa	-	bb	AB	-	aa
13051	aa/bb	186	0.548258	ab	bb	ab	ab	bb	aa	ab	ab	ab	bb	bb	aa	ab	ab	ab	AB	bb	ab	bb	AB	bb	ab	-	ab	ab	ab	AB	ab	bb	aa	ab	ab	ab	ab	ab	bb	bb	bb	ab	bb	ab	ab	ab	aa	ab	aa
13053	aa/bb	180	0.5554	ab	bb	aa	bb	bb	AB	ab	bb	bb	ab	ab	-	ab	aa	ab	ab	ab	-	ab	bb	-	bb	bb	aa	ab	ab	ab	ab	ab	-	ab	aa	ab	bb	ab	ab	bb	bb	ab	-	bb	ab	bb	aa	bb	ab
13055	aa/bb	163	0.569928	ab	bb	bb	ab	ab	-	bb	aa	ab	bb	bb	-	-	ab	ab	aa	ab	aa	bb	ab	-	ab	bb	ab	ab	bb	ab	-	bb	aa	ab	-	ab	-	bb	ab	aa	-	-	-	aa	-	aa	aa	-	ab
13058	aa/bb	62	0.571882	ab	bb	ab	-	-	-	bb	aa	-	bb	bb	-	-	-	-	-	-	-	bb	-	-	-	-	-	-	-	ab	-	bb	aa	-	-	ab	-	bb	bb	ab	bb	AB	-	aa	-	-	-	-	aa
13067	aa/bb	183	0.539405	ab	ab	bb	ab	ab	-	ab	ab	bb	bb	ab	AB	ab	ab	-	ab	bb	aa	aa	ab	-	ab	ab	ab	ab	ab	ab	ab	ab	ab	ab	ab	ab	ab	ab	ab	ab	bb	bb	bb	ab	AB	bb	-	bb	ab
13077	aa/bb	150	0.553356	ab	bb	-	bb	bb	-	-	bb	bb	ab	ab	-	-	-	ab	-	ab	aa	ab	bb	-	bb	bb	-	AB	ab	bb	AB	ab	ab	ab	-	-	-	ab	ab	bb	-	ab	ab	bb	-	bb	aa	-	ab
13084	aa/bb	160	0.550108	ab	ab	aa	aa	bb	-	ab	ab	ab	ab	bb	-	ab	ab	-	ab	-	aa	ab	ab	ab	ab	bb	bb	aa	bb	ab	ab	ab	aa	bb	ab	ab	ab	aa	ab	aa	-	AB	aa	bb	ab	AB	aa	aa	bb
13092	aa/bb	186	0.533474	ab	ab	bb	aa	bb	ab	ab	ab	ab	aa	aa	AB	aa	aa	-	AB	aa	aa	bb	aa	AB	aa	ab	ab	aa	ab	ab	bb	ab	ab	ab	aa	aa	aa	aa	ab	ab	ab	AB	ab	ab	ab	aa	aa	aa	bb
13093	aa/bb	166	0.57656	ab	bb	aa	ab	aa	-	bb	aa	-	bb	bb	AB	ab	ab	AB	aa	ab	ab	aa	ab	ab	ab	-	ab	ab	bb	ab	bb	ab	aa	ab	aa	ab	ab	ab	aa	aa	-	ab	bb	aa	-	aa	-	ab	bb
13104	cc/ab	184	-9.29766	ac	ac	ac	ac	aa	-	ac	ac	aa	aa	ac	cc	aa	aa	aa	ac	-	ac	ac	ac	aa	cc	aa	aa	ac	ac	cc	aa	ac	aa	ac	-	-	ac	ac	ac	ac	aa	cc	ac	aa	ac	ac	-	aa	cc
13112	cc/ab	169	0.572801	ac	cc	ac	AC	ac	cc	AC	ac	ac	AC	AC	ac	-	AC	AC	aa	ac	cc	-	ac	-	cc	aa	-	ac	ac	ac	aa	cc	aa	ac	ac	ac	AC	ac	aa	ac	ac	cc	cc	aa	-	ac	cc	-	AC
13140	aa/bb	160	0.570784	ab	aa	aa	ab	aa	-	ab	ab	-	aa	ab	-	-	ab	-	ab	ab	ab	bb	AB	ab	bb	AB	-	ab	-	ab	aa	ab	aa	ab	ab	ab	aa	bb	aa	-	ab	AB	-	aa	AB	-	aa	aa	aa
13142	aa/bb	186	0.53024	ab	ab	ab	ab	aa	ab	bb	ab	aa	ab	bb	aa	bb	ab	ab	-	ab	ab	ab	aa	aa	ab	aa	aa	ab	aa	aa	bb	ab	ab	ab	aa	aa	aa	ab	ab	aa	ab	AB	-	ab	aa	ab	aa	ab	ab
13148	aa/bb	101	0.599105	ab	bb	bb	ab	-	-	ab	AB	-	bb	ab	-	bb	ab	aa	bb	bb	ab	-	-	-	bb	-	-	ab	-	-	-	-	bb	ab	ab	ab	bb	aa	-	ab	-	bb	-	ab	-	bb	aa	aa	AB
13167	aa/ab	22	0.567308	ab	-	-	-	-	-	-	-	-	-	-	-	-	-	-	-	-	-	-	-	-	-	-	-	-	-	-	-	-	-	-	-	-	-	-	-	-	-	-	-	-	-	-	-	-	ab
13179	aa/bb	188	0.549924	ab	aa	ab	aa	bb	-	aa	aa	ab	bb	ab	ab	ab	aa	AB	aa	bb	aa	bb	ab	aa	ab	aa	bb	-	aa	bb	ab	aa	ab	aa	bb	ab	bb	ab	ab	bb	bb	ab	ab	ab	bb	aa	-	bb	bb
13201	aa/bb	89	0.590726	ab	bb	bb	aa	-	-	ab	-	-	bb	ab	-	bb	-	aa	ab	-	-	-	AB	-	bb	-	-	ab	-	ab	-	ab	bb	-	AB	ab	bb	-	-	-	-	-	-	AB	-	-	aa	AB	-
13212	aa/bb	52	0.590517	ab	ab	aa	bb	-	-	ab	ab	aa	ab	ab	-	ab	-	-	-	-	-	-	-	-	-	-	-	aa	-	-	-	-	AB	AB	-	-	-	-	bb	aa	-	-	-	ab	-	-	-	-	-
13220	aa/bb	173	0.544156	ab	bb	ab	aa	bb	AB	ab	bb	ab	ab	ab	bb	ab	bb	ab	bb	bb	bb	-	bb	bb	ab	ab	aa	ab	-	ab	ab	ab	bb	bb	bb	ab	ab	ab	-	bb	aa	ab	bb	ab	ab	bb	-	aa	ab
13224	aa/bb	129	0.73839	ab	-	-	-	aa	-	aa	aa	aa	-	aa	-	aa	aa	-	aa	-	AB	aa	-	-	aa	-	-	aa	-	aa	-	aa	aa	ab	-	aa	-	-	ab	ab	-	-	-	aa	aa	aa	aa	-	ab
13234	aa/bb	176	0.528495	-	aa	bb	aa	bb	ab	ab	ab	ab	ab	aa	bb	AB	ab	-	ab	-	aa	bb	aa	-	aa	-	ab	ab	AB	ab	bb	ab	ab	-	-	-	aa	aa	aa	ab	AB	-	ab	ab	ab	aa	aa	aa	bb
13245	aa/bb	179	0.554497	ab	bb	aa	bb	bb	-	ab	aa	bb	ab	ab	-	ab	aa	-	aa	ab	aa	ab	-	aa	ab	bb	aa	ab	ab	ab	ab	ab	ab	ab	aa	ab	bb	ab	ab	bb	bb	AB	bb	bb	AB	bb	aa	bb	ab
13247	aa/bb	151	0.552199	ab	AB	ab	ab	aa	-	aa	ab	bb	ab	ab	-	-	bb	-	AB	bb	ab	bb	ab	ab	ab	-	bb	bb	-	ab	-	bb	bb	ab	bb	ab	bb	ab	bb	ab	bb	AB	aa	aa	-	-	AB	bb	bb
13249	aa/bb	49	0.594828	ab	-	-	-	-	-	ab	-	-	-	ab	-	-	-	-	-	ab	bb	-	-	-	-	-	AB	aa	-	ab	-	-	-	aa	-	aa	-	-	-	ab	-	-	-	ab	-	-	aa	-	aa
13284	aa/bb	67	0.555556	ab	AB	-	ab	-	-	-	-	-	ab	aa	-	aa	ab	-	-	bb	-	AB	-	-	-	-	-	ab	-	-	-	ab	ab	aa	-	ab	ab	-	ab	ab	-	-	-	ab	-	-	-	-	AB
13289	aa/bb	48	0.5	bb	-	-	-	bb	-	-	-	-	-	-	-	-	-	-	-	-	-	-	-	-	-	-	-	-	-	-	-	-	-	bb	-	-	-	-	-	-	-	-	-	-	-	bb	-	-	-
13300	aa/ab	43	0.513125	ab	ab	-	-	-	-	ab	-	-	ab	ab	-	ab	-	-	-	-	AB	-	-	-	-	-	-	-	-	aa	-	-	-	ab	-	-	-	-	-	-	-	-	AB	-	-	-	-	-	ab
13303	aa/bb	54	0.5	-	-	aa	-	-	-	-	-	-	-	-	-	-	-	-	aa	-	aa	-	-	-	-	-	-	-	-	aa	-	aa	aa	aa	-	-	-	-	aa	aa	-	-	-	aa	-	-	aa	-	aa
13308	aa/bb	180	0.541623	ab	aa	aa	bb	-	-	ab	ab	aa	aa	ab	aa	bb	bb	ab	aa	ab	aa	ab	bb	ab	bb	ab	aa	ab	ab	ab	aa	ab	ab	ab	ab	ab	ab	-	aa	ab	ab	ab	AB	-	-	ab	aa	ab	aa
13326	aa/bb	180	0.578381	ab	aa	ab	aa	bb	aa	aa	ab	ab	ab	bb	-	ab	bb	-	AB	aa	ab	ab	ab	ab	bb	-	bb	aa	bb	bb	ab	bb	AB	bb	aa	ab	aa	ab	ab	ab	ab	ab	-	bb	ab	aa	-	aa	bb
13352	aa/bb	122	0.56471	ab	bb	bb	ab	ab	-	ab	aa	-	bb	ab	-	bb	ab	-	ab	bb	ab	ab	-	-	AB	-	ab	ab	AB	ab	-	aa	bb	bb	ab	AB	bb	bb	aa	ab	AB	-	bb	ab	-	-	AB	ab	ab
13354	cc/ab	39	0.583958	bc	bc	-	-	-	-	bb	-	-	cc	bc	-	-	-	-	-	-	-	-	-	-	-	-	-	bc	-	-	-	bc	-	-	-	-	-	-	-	bb	-	-	-	-	-	-	-	-	-
13359	aa/bb	165	0.579649	ab	aa	ab	ab	bb	aa	ab	ab	aa	aa	ab	-	ab	bb	AB	aa	aa	aa	bb	ab	-	aa	-	-	ab	ab	ab	aa	ab	AB	bb	bb	ab	aa	ab	ab	ab	aa	ab	-	aa	bb	aa	AB	-	ab
13374	aa/bb	129	0.547634	ab	-	-	-	bb	-	-	-	aa	-	ab	-	-	-	-	-	ab	ab	bb	ab	-	-	bb	-	bb	-	AB	-	ab	ab	ab	-	ab	-	-	ab	ab	-	-	ab	ab	-	ab	aa	-	aa
13379	cc/ab	168	0.549641	ac	cc	-	ac	aa	-	ac	ac	cc	cc	AC	ac	ac	aa	AC	cc	cc	ac	aa	ac	-	cc	ac	cc	ac	-	ac	cc	ac	ac	aa	aa	ac	cc	ac	ac	ac	-	cc	-	cc	-	cc	-	-	ac
13382	aa/bb	186	0.547648	ab	ab	ab	ab	ab	ab	ab	ab	aa	ab	ab	aa	ab	ab	ab	bb	ab	aa	bb	ab	aa	bb	-	ab	bb	ab	bb	ab	ab	bb	bb	-	ab	bb	ab	bb	ab	ab	ab	ab	aa	ab	bb	-	aa	ab
13392	cc/ab	115	0.595772	bc	bb	-	BC	-	-	bb	cc	bb	bb	bb	-	bc	bc	cc	bc	bb	BC	bb	bc	-	bc	-	-	bc	-	bc	BC	bb	-	bc	bc	bc	bb	bb	bb	bc	-	-	-	cc	-	cc	cc	bc	cc
13393	aa/bb	165	0.567869	ab	aa	ab	ab	ab	-	ab	ab	ab	ab	ab	-	-	bb	ab	bb	ab	-	ab	ab	-	-	AB	-	ab	bb	bb	-	aa	bb	ab	-	-	-	aa	bb	ab	aa	-	ab	bb	-	ab	aa	-	ab
13394	aa/bb	36	0.561997	ab	AB	-	AB	-	-	-	-	-	bb	ab	-	-	-	-	ab	-	ab	-	-	-	-	-	-	-	-	-	-	ab	bb	-	-	-	-	-	-	-	-	-	-	-	-	-	-	-	ab
13399	aa/bb	49	0.599432	ab	aa	AB	aa	-	-	-	-	-	-	aa	-	-	ab	-	-	-	ab	-	-	-	-	-	-	aa	-	AB	-	-	-	aa	-	-	bb	-	-	ab	-	-	-	-	-	aa	aa	aa	AB
13414	aa/bb	171	0.553922	ab	ab	bb	ab	ab	AB	aa	ab	bb	ab	ab	bb	bb	bb	aa	ab	bb	-	AB	aa	AB	ab	ab	bb	ab	ab	ab	ab	bb	ab	bb	bb	ab	bb	ab	ab	aa	bb	-	AB	aa	aa	aa	-	bb	bb
13419	aa/bb	37	0.561129	ab	AB	-	-	-	-	-	-	-	-	-	-	-	-	-	-	-	-	-	-	-	-	-	-	-	-	-	-	-	-	ab	-	-	-	-	-	ab	-	-	-	-	-	-	-	-	bb
13421	aa/bb	182	0.565217	ab	aa	aa	ab	bb	-	bb	ab	aa	ab	ab	aa	ab	ab	aa	aa	ab	bb	ab	bb	aa	ab	-	ab	aa	ab	ab	aa	ab	ab	ab	ab	ab	ab	bb	bb	ab	ab	ab	-	ab	ab	bb	AB	bb	bb
13423	aa/bb	45	0.545914	ab	aa	-	aa	-	-	bb	-	ab	ab	ab	-	-	-	-	-	-	-	-	-	-	-	-	-	-	-	-	-	-	-	-	-	ab	-	-	-	ab	-	-	-	-	-	-	aa	-	ab
13449	aa/bb	175	0.555297	ab	aa	ab	ab	bb	bb	bb	aa	ab	bb	ab	ab	-	ab	AB	AB	ab	ab	bb	-	aa	ab	-	ab	aa	bb	ab	ab	ab	ab	ab	bb	ab	bb	bb	aa	ab	-	bb	ab	bb	aa	ab	aa	bb	ab
13469	aa/bb	113	0.568333	ab	bb	aa	ab	-	-	bb	aa	AB	ab	bb	-	bb	ab	-	-	ab	ab	ab	aa	-	-	-	-	ab	aa	aa	-	ab	aa	ab	aa	ab	aa	ab	ab	aa	AB	-	-	aa	-	aa	aa	ab	bb
13478	aa/ab	31	0.5	aa	-	-	-	aa	-	aa	aa	-	-	aa	-	-	-	-	-	-	aa	-	-	-	-	-	-	-	-	-	-	aa	-	-	-	-	-	-	-	aa	-	-	-	-	-	-	-	-	-
13487	aa/bb	184	0.534501	-	bb	ab	aa	ab	aa	ab	bb	ab	ab	ab	bb	bb	bb	ab	ab	bb	bb	AB	bb	bb	aa	-	aa	ab	bb	ab	ab	ab	bb	bb	ab	ab	ab	ab	ab	ab	aa	ab	bb	ab	ab	bb	aa	-	ab
13490	aa/bb	167	0.568122	ab	bb	ab	ab	bb	aa	ab	AB	ab	aa	aa	aa	bb	ab	ab	ab	ab	ab	ab	bb	aa	aa	aa	ab	ab	ab	ab	bb	ab	-	ab	ab	ab	ab	bb	bb	ab	aa	-	-	bb	ab	aa	aa	ab	ab
13498	aa/bb	76	0.574013	ab	bb	-	-	bb	-	ab	-	-	AB	ab	-	-	bb	-	-	-	bb	aa	-	-	-	-	ab	-	-	ab	-	ab	-	bb	bb	AB	ab	ab	bb	bb	-	-	-	ab	-	-	aa	-	AB
13525	aa/bb	106	0.564593	ab	ab	ab	-	aa	ab	aa	ab	-	AB	ab	-	-	-	-	-	bb	-	bb	-	-	ab	-	-	bb	-	aa	-	bb	-	ab	-	AB	-	bb	bb	ab	bb	-	-	aa	ab	ab	AB	bb	bb
13529	cc/ab	128	0.542686	-	aa	ab	-	-	ac	-	ac	ac	ab	-	-	ac	-	-	-	-	-	ab	-	ab	ac	-	ab	-	ac	-	cc	cc	-	cc	-	ab	ab	-	ab	cc	ac	-	aa	cc	-	-	cc	ab	-
13543	aa/bb	181	0.565232	ab	ab	aa	-	bb	aa	aa	ab	ab	ab	bb	ab	ab	ab	ab	ab	ab	aa	bb	ab	ab	ab	-	bb	aa	bb	bb	ab	ab	aa	bb	aa	ab	ab	aa	ab	aa	aa	ab	aa	bb	ab	aa	-	aa	bb
13569	aa/bb	157	0.552752	ab	ab	ab	bb	aa	-	AB	ab	aa	ab	aa	ab	aa	aa	AB	aa	bb	ab	bb	ab	aa	bb	ab	bb	AB	-	ab	ab	ab	ab	ab	bb	ab	ab	ab	bb	ab	ab	-	-	ab	-	ab	aa	-	bb
13570	aa/ab	156	0.5	aa	aa	aa	aa	aa	-	aa	aa	aa	aa	aa	-	aa	aa	aa	aa	aa	aa	aa	-	aa	aa	-	aa	aa	-	aa	aa	aa	aa	aa	aa	aa	aa	aa	aa	aa	aa	aa	-	aa	aa	-	aa	aa	aa
13571	aa/bb	163	0.518634	ab	aa	ab	aa	ab	aa	ab	aa	AB	ab	aa	ab	ab	ab	-	aa	ab	ab	bb	aa	ab	ab	-	ab	ab	aa	aa	-	ab	ab	ab	bb	aa	ab	aa	aa	ab	ab	-	aa	ab	-	ab	aa	ab	ab
13591	aa/bb	185	0.550008	ab	ab	aa	aa	ab	bb	bb	ab	bb	bb	bb	ab	ab	ab	ab	ab	aa	ab	ab	bb	aa	bb	bb	aa	ab	bb	ab	ab	bb	aa	ab	ab	ab	bb	aa	ab	ab	ab	bb	aa	aa	AB	ab	aa	ab	ab
13599	aa/bb	111	0.575049	AB	aa	bb	AB	ab	-	bb	ab	aa	AB	ab	-	-	ab	-	-	aa	aa	bb	-	-	aa	-	ab	AB	-	aa	-	-	AB	bb	-	-	-	ab	-	bb	-	aa	aa	-	-	-	-	-	ab
13600	--/ab	47	0	aa	-	aa	-	-	-	aa	-	aa	aa	aa	-	-	aa	-	aa	aa	-	-	-	-	-	-	-	aa	-	-	-	-	-	-	-	aa	aa	-	aa	aa	-	-	-	aa	-	-	-	-	aa
13602	cc/ab	74	-4.88462	ac	cc	ac	-	-	-	ac	-	-	ac	ac	-	cc	ac	-	-	ac	ac	-	-	cc	-	-	-	ac	-	-	-	cc	-	-	-	cc	cc	cc	-	ac	-	-	-	aa	-	-	cc	ac	ac
13613	aa/bb	81	0.569613	ab	bb	-	ab	bb	-	ab	-	-	bb	bb	-	-	ab	-	-	-	AB	-	aa	-	bb	-	-	aa	-	-	-	bb	-	ab	-	aa	-	ab	ab	ab	-	-	-	ab	-	-	-	AB	aa
13622	cc/ab	50	0.615616	-	-	-	-	-	-	-	cc	bb	-	cc	-	-	-	-	-	-	bc	-	cc	-	-	-	-	cc	-	-	-	bc	-	cc	-	-	-	-	bc	-	-	-	-	-	-	-	cc	-	bb
13626	aa/bb	32	0.558824	ab	AB	AB	-	-	-	ab	aa	-	ab	aa	-	-	ab	-	-	ab	-	-	-	-	-	-	-	-	-	-	-	-	-	-	-	aa	bb	-	-	-	-	-	-	-	-	-	aa	-	-
13629	cc/ab	158	-23.0268	bc	bb	bc	bc	cc	bb	-	cc	bb	cc	cc	-	bc	-	-	-	bb	bc	bc	cc	-	-	-	-	cc	-	bb	-	bc	bc	cc	-	-	-	-	bc	bc	-	-	bb	cc	-	bb	cc	-	bb
13645	cc/ab	78	-9.85714	ac	aa	aa	ac	-	-	aa	-	-	aa	aa	-	ac	ac	-	-	ac	cc	-	-	-	-	-	-	cc	-	ac	-	aa	cc	ac	-	cc	ac	aa	-	ac	aa	-	-	cc	-	cc	-	-	ac
13664	aa/bb	74	0.511429	ab	-	-	-	ab	-	-	-	-	-	-	-	-	-	-	-	aa	ab	AB	-	-	-	-	-	-	-	-	-	aa	aa	-	-	-	-	-	aa	ab	-	-	-	-	-	aa	-	-	ab
13665	ab/cc	169	0.155166	bc	ab	-	bc	cc	bc	cc	ab	ab	bc	bc	ac	bc	bc	bc	-	-	bc	ab	cc	ab	-	cc	bc	ab	bc	bc	AB	bc	bc	-	bc	bc	bc	cc	bc	-	bc	bc	bc	-	-	cc	ab	cc	cc
13681	ab/cd	42	0.477041	-	-	-	-	-	-	-	-	-	-	-	-	-	-	-	-	-	-	-	-	-	-	-	-	-	-	aa	-	cd	-	-	-	ab	-	-	-	-	-	-	-	-	-	ab	-	-	-
13690	aa/ab	98	0.55102	ab	aa	ab	aa	ab	-	ab	aa	ab	ab	aa	-	-	ab	-	-	AB	ab	-	-	-	bb	-	bb	ab	-	aa	-	ab	-	ab	bb	aa	bb	-	aa	-	-	-	-	ab	-	-	aa	-	ab
13701	aa/bb	38	0.5968	-	bb	bb	-	-	-	AB	-	-	bb	ab	-	-	ab	-	-	ab	ab	-	-	-	-	-	-	-	AB	ab	-	aa	-	-	-	-	-	-	-	-	-	-	-	-	-	-	-	-	-
13734	aa/bb	168	0.528409	ab	bb	ab	aa	AB	-	ab	bb	ab	ab	ab	-	-	bb	ab	ab	bb	bb	aa	bb	-	aa	ab	aa	ab	-	ab	-	ab	bb	bb	ab	ab	AB	ab	ab	ab	-	AB	-	ab	ab	bb	aa	-	ab
13735	aa/bb	38	0	aa	-	-	-	-	-	-	-	-	-	-	-	-	-	-	-	-	aa	-	-	-	-	-	-	-	-	-	-	aa	-	-	-	aa	-	-	aa	-	-	-	-	-	-	-	aa	-	aa
13736	aa/bb	126	0.564671	ab	aa	AB	aa	bb	ab	aa	aa	bb	bb	ab	-	-	ab	-	-	bb	aa	bb	ab	aa	-	-	-	bb	ab	bb	-	aa	ab	aa	bb	ab	bb	ab	aa	ab	bb	ab	-	ab	-	-	aa	-	bb
13743	aa/bb	152	0.520285	ab	aa	bb	ab	ab	-	AB	aa	aa	ab	ab	-	-	ab	-	aa	ab	ab	ab	-	-	AB	aa	ab	ab	ab	ab	-	aa	-	aa	-	aa	aa	AB	-	ab	aa	ab	ab	ab	-	aa	aa	-	ab
13761	aa/bb	187	0.507895	ab	aa	ab	AB	ab	aa	ab	ab	ab	ab	aa	ab	ab	ab	ab	aa	ab	ab	ab	aa	ab	aa	AB	bb	ab	ab	aa	ab	ab	ab	ab	aa	aa	aa	aa	aa	ab	ab	ab	ab	ab	ab	ab	aa	ab	ab
13769	aa/bb	104	0.572409	ab	aa	bb	ab	-	-	bb	ab	aa	ab	ab	-	ab	-	-	aa	aa	-	bb	aa	-	-	-	aa	ab	-	AB	aa	-	ab	bb	AB	bb	aa	-	-	-	aa	-	-	aa	-	AB	aa	ab	ab
13775	aa/bb	66	0.627907	ab	-	ab	-	-	ab	AB	ab	-	AB	-	-	-	-	-	-	-	AB	-	-	ab	-	-	-	aa	-	-	-	ab	AB	aa	-	bb	-	-	-	ab	-	-	-	ab	-	bb	aa	-	bb
13793	aa/bb	89	0.576805	ab	ab	aa	-	-	-	ab	-	-	aa	ab	-	ab	bb	-	bb	bb	AB	ab	ab	-	-	-	ab	-	-	-	-	ab	bb	ab	bb	aa	-	ab	ab	bb	-	-	-	AB	-	bb	aa	aa	ab
13808	aa/bb	77	0.560547	ab	aa	ab	AB	-	-	ab	aa	-	bb	ab	-	aa	aa	-	-	bb	-	-	ab	-	-	-	-	aa	-	-	-	-	aa	ab	-	aa	aa	AB	ab	-	-	-	-	ab	-	-	aa	ab	-
13815	aa/bb	83	0.665289	AB	-	-	-	bb	-	-	-	-	bb	-	-	-	aa	AB	-	bb	-	bb	-	-	-	-	bb	bb	-	bb	-	-	-	-	bb	bb	bb	ab	bb	bb	bb	bb	-	-	bb	-	-	bb	bb
13820	aa/bb	142	0.57278	ab	aa	ab	AB	bb	-	ab	ab	aa	aa	ab	-	-	ab	ab	aa	aa	aa	bb	-	-	aa	-	aa	ab	-	ab	ab	ab	AB	bb	-	ab	aa	AB	ab	ab	aa	-	-	aa	-	aa	aa	-	ab
13834	aa/bb	99	0.561	ab	aa	ab	-	-	-	-	-	aa	ab	ab	-	-	AB	AB	-	-	bb	bb	-	-	-	-	ab	-	-	AB	-	ab	AB	ab	ab	ab	-	bb	ab	aa	-	-	-	ab	-	-	-	ab	aa
13848	aa/bb	123	0.591696	ab	ab	bb	-	bb	-	bb	-	-	aa	aa	-	aa	ab	aa	aa	-	ab	aa	ab	-	ab	-	-	aa	aa	bb	-	ab	-	ab	bb	ab	aa	aa	ab	bb	-	-	aa	ab	bb	aa	aa	-	ab
13857	aa/bb	128	0.582103	ab	bb	bb	ab	ab	-	ab	ab	-	bb	ab	-	ab	ab	-	bb	ab	ab	bb	AB	-	-	ab	bb	ab	ab	ab	-	aa	-	ab	ab	-	bb	AB	-	-	ab	-	-	aa	-	ab	aa	bb	ab
13868	--/ab	23	0	aa	-	-	-	-	-	-	-	-	-	-	-	-	-	-	-	-	-	-	aa	-	-	-	-	-	-	-	-	-	-	aa	-	-	-	-	-	-	-	-	-	-	-	-	-	-	-
13870	aa/bb	130	0.565217	ab	aa	ab	aa	bb	-	bb	aa	aa	aa	bb	-	ab	ab	ab	-	bb	-	bb	AB	aa	ab	-	bb	bb	-	-	aa	ab	ab	ab	ab	ab	bb	bb	ab	aa	aa	ab	-	ab	-	-	ab	AB	-
13871	aa/ab	129	0.5	aa	aa	aa	aa	aa	-	aa	aa	-	aa	aa	-	aa	aa	aa	aa	aa	aa	aa	aa	aa	aa	-	-	aa	-	aa	aa	aa	aa	aa	aa	-	aa	aa	aa	aa	-	aa	-	aa	-	aa	aa	aa	aa
13901	aa/bb	39	0.583958	ab	-	ab	aa	-	-	ab	aa	-	-	ab	-	-	-	-	-	-	-	-	-	-	-	-	AB	-	bb	-	-	-	-	-	-	ab	-	bb	-	AB	-	bb	-	bb	-	-	-	-	ab
13912	aa/ab	161	0.622627	aa	aa	aa	aa	aa	-	aa	aa	aa	aa	aa	-	aa	aa	aa	aa	aa	aa	aa	aa	-	aa	aa	aa	aa	aa	aa	aa	aa	aa	aa	aa	aa	aa	aa	aa	aa	-	aa	aa	aa	aa	aa	aa	aa	aa
13919	aa/bb	169	0.54319	ab	aa	aa	ab	aa	aa	ab	ab	-	bb	bb	-	aa	aa	aa	aa	bb	ab	ab	ab	aa	-	aa	bb	aa	ab	ab	aa	ab	aa	ab	ab	aa	aa	ab	ab	ab	aa	ab	ab	ab	aa	aa	aa	ab	ab
13937	cc/ab	165	0.536053	bc	cc	bb	cc	bb	bc	bc	bc	BC	BC	cc	-	BC	bc	BC	bc	cc	-	-	cc	-	cc	bc	BC	BC	cc	bc	bb	BC	-	BC	cc	cc	cc	cc	cc	bc	-	cc	bc	cc	-	cc	cc	cc	bb
13939	aa/bb	110	0.562895	ab	bb	ab	ab	-	-	bb	aa	-	bb	bb	-	ab	ab	-	-	AB	-	bb	ab	-	ab	-	-	aa	ab	AB	-	AB	-	AB	bb	ab	ab	AB	bb	ab	AB	-	-	ab	-	ab	aa	-	aa
13966	aa/bb	78	0.556747	ab	ab	ab	ab	-	-	ab	AB	-	aa	ab	-	-	bb	-	-	bb	AB	-	AB	-	aa	-	-	ab	-	bb	-	ab	ab	ab	-	ab	aa	AB	ab	bb	bb	-	ab	AB	-	-	aa	bb	bb
13967	aa/bb	125	0.554455	ab	-	-	-	bb	-	-	-	ab	-	ab	-	-	-	-	-	bb	aa	bb	-	-	ab	-	-	bb	-	bb	-	aa	ab	aa	-	-	-	-	ab	bb	-	-	-	-	-	aa	aa	-	bb
13974	aa/bb	75	1	aa	aa	-	aa	-	-	-	-	-	-	aa	-	-	-	-	aa	-	aa	aa	aa	-	-	-	-	aa	-	aa	-	aa	-	-	-	aa	-	aa	aa	aa	-	-	aa	aa	-	-	aa	-	aa
13978	aa/bb	175	0.531112	ab	aa	bb	aa	bb	bb	ab	aa	ab	ab	aa	ab	-	ab	ab	ab	aa	aa	bb	aa	-	aa	ab	ab	ab	AB	ab	-	ab	ab	ab	aa	aa	-	AB	aa	ab	bb	AB	bb	ab	-	aa	aa	aa	bb
13989	aa/bb	161	0.549283	ab	ab	AB	bb	ab	-	ab	ab	bb	aa	ab	-	AB	ab	aa	ab	ab	ab	-	ab	-	aa	-	-	ab	-	ab	-	bb	-	bb	-	bb	ab	aa	bb	ab	-	-	-	ab	bb	AB	-	-	ab
13993	aa/bb	85	0.602072	ab	bb	bb	ab	-	-	bb	aa	-	bb	bb	-	-	ab	-	-	bb	-	-	bb	-	-	-	-	AB	-	ab	-	bb	aa	ab	AB	ab	bb	bb	bb	AB	-	-	-	aa	-	aa	AB	aa	aa
14014	aa/bb	118	0.605255	ab	aa	ab	aa	-	-	ab	ab	-	aa	aa	-	ab	bb	AB	-	aa	AB	ab	bb	ab	ab	-	-	aa	-	-	bb	-	ab	bb	AB	ab	aa	bb	ab	ab	-	-	-	bb	-	aa	aa	aa	aa
14042	aa/bb	185	0.546936	ab	bb	ab	ab	bb	-	bb	ab	ab	bb	bb	aa	ab	ab	ab	ab	bb	ab	bb	ab	bb	ab	bb	ab	ab	ab	ab	ab	-	aa	ab	bb	ab	ab	ab	bb	ab	bb	AB	bb	ab	ab	ab	-	ab	aa
14047	aa/bb	66	0.533491	ab	ab	-	ab	-	-	-	-	AB	ab	aa	-	ab	-	-	-	AB	ab	-	ab	aa	ab	-	ab	-	-	ab	-	-	AB	bb	-	-	ab	-	-	ab	-	-	-	ab	-	-	aa	-	ab
14060	aa/bb	129	0.566163	ab	ab	ab	aa	-	-	aa	aa	bb	bb	aa	aa	AB	ab	AB	ab	ab	aa	ab	ab	-	AB	-	aa	aa	aa	ab	-	ab	ab	ab	ab	bb	ab	ab	bb	ab	aa	ab	-	aa	-	-	aa	aa	ab
14075	aa/bb	181	0.535845	ab	aa	aa	ab	aa	AB	ab	ab	aa	aa	-	aa	bb	bb	ab	ab	ab	ab	ab	ab	ab	bb	AB	ab	ab	ab	ab	aa	ab	aa	ab	ab	ab	aa	bb	aa	ab	ab	ab	AB	aa	aa	ab	aa	ab	aa
14086	aa/bb	146	0.536703	ab	-	-	AB	aa	-	bb	aa	aa	ab	bb	aa	-	aa	-	aa	ab	ab	ab	aa	-	-	aa	-	ab	-	aa	-	ab	ab	ab	aa	aa	aa	-	ab	aa	-	-	-	ab	-	ab	aa	-	ab
14089	aa/bb	186	0.548214	ab	aa	bb	-	bb	-	bb	aa	bb	ab	aa	aa	ab	ab	aa	aa	ab	AB	aa	aa	bb	ab	ab	ab	aa	aa	ab	bb	ab	ab	ab	bb	ab	-	aa	ab	bb	ab	ab	aa	ab	ab	aa	aa	aa	ab
14107	aa/ab	170	0	ab	ab	aa	ab	ab	ab	ab	-	aa	ab	ab	-	ab	aa	ab	ab	ab	ab	ab	ab	ab	-	ab	aa	ab	ab	aa	ab	ab	ab	ab	ab	ab	aa	ab	ab	ab	aa	aa	-	aa	ab	ab	aa	ab	ab
14124	aa/ab	48	0	-	aa	-	-	-	-	-	-	-	-	-	-	-	-	-	-	-	aa	-	-	-	-	-	-	-	-	-	-	-	-	aa	-	-	-	-	-	aa	-	-	-	-	-	aa	-	-	-
14138	cc/ab	175	0.563508	bc	cc	bc	-	cc	-	bc	bc	bc	cc	cc	cc	bc	bb	bc	-	cc	bc	bc	bb	-	bc	bc	bc	-	cc	bc	bb	bb	bc	bb	bb	bc	cc	bb	bc	bc	bc	bc	cc	bb	bc	-	cc	cc	cc
14142	aa/bb	177	0.55	ab	bb	-	ab	bb	aa	bb	ab	ab	bb	bb	aa	ab	ab	ab	-	bb	ab	bb	ab	bb	ab	bb	ab	ab	ab	ab	-	bb	-	ab	bb	ab	ab	ab	bb	-	bb	ab	bb	ab	ab	ab	-	ab	aa
14163	aa/bb	74	0.57551	ab	-	-	-	-	-	-	-	-	-	bb	-	-	-	-	-	ab	AB	-	-	-	AB	-	-	ab	-	aa	-	aa	-	bb	-	aa	aa	-	-	aa	-	-	-	-	-	-	-	-	ab
14165	aa/bb	165	0.549012	ab	aa	ab	bb	ab	-	ab	bb	bb	aa	ab	ab	bb	ab	ab	AB	bb	aa	ab	ab	-	ab	-	ab	ab	AB	ab	aa	bb	bb	ab	bb	-	ab	ab	bb	ab	ab	AB	-	ab	ab	AB	ab	-	ab
14174	aa/bb	121	0.544435	ab	ab	ab	aa	AB	-	aa	bb	AB	aa	ab	-	AB	bb	ab	-	-	bb	aa	ab	bb	aa	-	-	ab	bb	bb	ab	ab	ab	bb	-	ab	ab	ab	ab	ab	-	-	-	ab	ab	bb	AB	-	bb
14186	aa/bb	183	0.552414	ab	aa	-	aa	ab	bb	bb	-	aa	ab	bb	-	AB	ab	ab	-	bb	ab	ab	bb	bb	ab	ab	ab	aa	ab	bb	aa	ab	ab	ab	ab	ab	ab	ab	ab	bb	bb	ab	ab	ab	aa	ab	aa	-	bb
14198	aa/bb	73	0.701681	-	-	-	-	-	-	-	-	-	-	ab	-	-	-	aa	-	aa	-	ab	-	-	-	-	-	aa	-	-	-	aa	aa	aa	aa	AB	-	-	-	-	-	-	-	aa	-	aa	aa	-	-
14229	aa/bb	134	0.539087	ab	aa	ab	ab	aa	-	ab	aa	-	bb	ab	ab	aa	aa	-	aa	bb	ab	aa	ab	-	aa	-	bb	aa	ab	ab	aa	ab	AB	ab	-	aa	aa	-	ab	ab	-	-	-	ab	-	-	aa	-	-
14236	aa/bb	114	0.54416	ab	ab	aa	ab	aa	-	ab	-	ab	ab	-	-	ab	ab	-	-	-	aa	ab	aa	aa	ab	-	-	ab	bb	aa	ab	ab	AB	ab	ab	ab	bb	ab	ab	aa	aa	-	aa	ab	-	-	aa	bb	bb
14242	aa/bb	188	0.544854	ab	aa	aa	aa	ab	AB	bb	ab	-	ab	ab	aa	AB	ab	ab	ab	aa	ab	ab	ab	aa	ab	bb	aa	bb	bb	ab	AB	ab	ab	ab	aa	ab	bb	ab	ab	ab	AB	AB	ab	ab	AB	ab	aa	-	ab
14245	aa/bb	176	0.551442	ab	bb	bb	ab	ab	ab	bb	aa	bb	bb	bb	aa	ab	ab	ab	aa	ab	aa	bb	ab	ab	ab	bb	ab	ab	bb	ab	ab	bb	aa	ab	ab	ab	ab	bb	bb	ab	bb	ab	bb	aa	-	aa	aa	aa	ab
14251	aa/ab	171	0.554031	ab	bb	ab	aa	ab	-	ab	aa	bb	ab	aa	aa	ab	ab	ab	ab	ab	ab	ab	aa	ab	AB	AB	aa	aa	aa	ab	aa	ab	ab	aa	ab	AB	ab	aa	ab	ab	aa	-	-	aa	aa	ab	ab	aa	-
14267	aa/bb	20	0.529412	ab	AB	-	-	-	-	-	-	-	-	-	-	-	-	-	-	-	-	-	-	-	-	-	-	ab	-	-	-	-	-	AB	-	-	-	-	bb	-	-	-	-	-	-	-	-	-	-
14288	cc/ab	90	0.573134	ac	-	-	ac	cc	-	-	ac	-	cc	ac	-	-	-	-	-	aa	cc	-	-	-	ac	-	cc	ac	-	aa	-	ac	AC	ac	cc	ac	cc	-	-	-	aa	-	-	aa	-	-	cc	aa	ac
14292	aa/ab	63	0.587838	ab	aa	AB	-	-	-	ab	-	-	-	aa	-	-	bb	-	-	aa	-	-	bb	-	-	-	-	aa	-	-	bb	bb	ab	bb	-	ab	aa	bb	-	-	-	-	-	-	-	-	-	-	aa
14295	ab/--	23	0.511628	-	-	aa	-	-	-	-	-	-	-	-	-	-	-	-	-	-	-	-	-	-	-	-	-	-	-	-	-	-	-	-	-	-	-	-	-	-	-	-	-	-	-	-	-	-	-
14334	aa/bb	73	0.570673	ab	aa	-	ab	aa	-	-	-	-	aa	ab	-	aa	AB	ab	aa	-	aa	-	-	-	-	-	ab	-	-	-	-	-	ab	ab	-	-	-	AB	ab	ab	AB	-	-	AB	-	-	-	-	bb
14338	aa/bb	126	0.563067	ab	-	-	aa	ab	aa	AB	bb	-	-	-	-	-	-	-	-	-	ab	bb	-	-	-	-	-	AB	-	ab	-	aa	ab	aa	-	-	-	ab	bb	aa	-	-	-	-	-	ab	-	-	ab
14349	aa/bb	136	0.562092	ab	ab	bb	-	ab	-	AB	ab	-	bb	ab	-	AB	AB	-	-	bb	ab	-	AB	-	bb	-	AB	ab	-	ab	ab	ab	bb	ab	bb	AB	-	aa	ab	ab	-	-	-	ab	-	bb	AB	AB	ab
14356	aa/bb	53	0.550813	ab	bb	AB	-	ab	-	bb	-	-	-	bb	-	-	ab	-	-	-	ab	-	ab	-	-	-	-	ab	-	-	-	bb	aa	-	ab	-	-	bb	bb	ab	-	-	-	ab	-	-	AB	-	aa
14422	aa/bb	177	0.541284	ab	ab	bb	aa	bb	ab	ab	ab	ab	aa	aa	ab	aa	aa	ab	ab	aa	aa	bb	aa	ab	aa	-	AB	aa	ab	ab	bb	ab	ab	ab	aa	aa	aa	aa	-	ab	aa	ab	ab	ab	ab	aa	aa	aa	bb
14429	aa/bb	182	0.545161	ab	bb	aa	ab	ab	ab	ab	ab	ab	ab	aa	ab	aa	ab	AB	aa	bb	ab	ab	ab	ab	AB	-	aa	aa	ab	bb	ab	ab	ab	ab	ab	ab	ab	aa	ab	ab	ab	ab	AB	ab	ab	bb	aa	-	bb
14436	aa/bb	169	0.546196	ab	aa	aa	ab	aa	ab	ab	ab	aa	aa	ab	aa	bb	bb	ab	ab	ab	AB	ab	ab	ab	bb	ab	ab	ab	AB	AB	aa	ab	aa	ab	ab	ab	aa	bb	aa	aa	ab	AB	-	aa	-	ab	-	-	aa
14439	aa/bb	112	0.560422	ab	ab	ab	aa	ab	-	aa	bb	-	aa	ab	-	-	bb	AB	-	-	-	aa	AB	bb	-	-	-	ab	-	bb	-	bb	-	bb	ab	ab	AB	ab	AB	ab	bb	-	-	ab	-	-	-	-	bb
14444	aa/bb	51	0.577586	ab	-	-	-	-	-	-	-	-	-	-	-	-	-	-	-	-	-	-	-	-	-	-	-	-	-	-	-	-	-	AB	-	-	-	-	-	bb	-	-	-	-	-	-	-	-	aa
14448	aa/bb	152	0.559974	ab	aa	aa	aa	ab	-	bb	-	bb	ab	ab	ab	AB	ab	AB	ab	aa	AB	AB	ab	aa	ab	bb	aa	ab	-	ab	ab	ab	aa	ab	aa	ab	bb	aa	aa	ab	ab	-	aa	ab	aa	bb	-	ab	ab
14460	aa/bb	32	0.538043	ab	ab	-	-	-	-	ab	-	-	aa	ab	-	-	bb	-	-	-	-	-	ab	-	-	-	-	ab	-	-	-	ab	-	-	-	ab	-	-	AB	-	-	-	-	-	-	-	aa	-	bb
14462	aa/bb	77	0.548611	AB	bb	bb	aa	-	-	aa	ab	bb	bb	ab	-	-	ab	-	-	ab	-	bb	-	-	-	-	bb	aa	-	ab	-	-	ab	-	-	bb	bb	-	bb	aa	-	-	-	-	AB	-	-	-	ab
14475	aa/bb	176	0.554765	ab	aa	bb	ab	bb	-	ab	ab	aa	aa	ab	ab	AB	bb	ab	aa	aa	aa	AB	ab	aa	aa	ab	aa	ab	ab	ab	aa	ab	ab	bb	bb	ab	aa	ab	ab	AB	aa	AB	-	aa	bb	aa	-	ab	ab
14476	aa/bb	175	0.567392	-	aa	ab	ab	ab	-	ab	ab	ab	ab	ab	bb	bb	bb	AB	bb	ab	-	ab	ab	-	ab	AB	-	ab	bb	bb	ab	aa	-	ab	ab	ab	ab	-	bb	ab	ab	aa	ab	bb	aa	ab	-	ab	ab
14481	aa/bb	99	0.557207	ab	ab	ab	AB	-	-	ab	-	-	aa	ab	-	ab	-	-	-	bb	-	-	-	-	aa	-	-	bb	-	bb	bb	ab	-	bb	-	ab	-	-	ab	ab	-	-	-	ab	-	-	AB	bb	bb
14489	aa/bb	78	0.558694	ab	-	-	-	ab	bb	-	ab	ab	-	ab	-	AB	ab	-	-	-	-	-	-	-	-	-	bb	-	-	-	-	-	bb	ab	bb	ab	-	AB	-	-	AB	-	-	ab	-	-	AB	-	-
14503	aa/bb	186	0.538566	ab	bb	ab	ab	bb	aa	ab	ab	ab	bb	bb	ab	ab	ab	ab	ab	bb	ab	bb	ab	bb	ab	bb	ab	ab	ab	ab	ab	bb	aa	ab	ab	ab	ab	ab	bb	ab	bb	ab	bb	ab	ab	ab	-	ab	aa
14519	cc/ab	159	0	-	ac	-	cc	aa	-	cc	cc	ac	ac	cc	-	-	cc	ac	-	cc	cc	-	cc	-	-	ac	-	cc	-	ac	aa	ac	ac	ac	cc	cc	cc	cc	ac	ac	-	ac	ac	ac	-	cc	cc	-	aa
14522	aa/bb	146	0.567442	ab	-	-	AB	ab	-	aa	ab	aa	aa	ab	aa	-	AB	-	ab	aa	ab	-	aa	-	bb	ab	-	AB	-	ab	aa	ab	aa	ab	-	ab	-	-	aa	aa	-	aa	ab	aa	-	AB	aa	-	aa
14534	aa/bb	173	0.584561	ab	ab	AB	AB	bb	-	AB	aa	AB	bb	ab	bb	AB	-	AB	aa	ab	AB	-	ab	-	ab	bb	-	AB	ab	AB	bb	ab	AB	aa	bb	aa	bb	bb	aa	bb	-	-	ab	bb	-	bb	aa	bb	ab
14538	aa/bb	113	0.586164	ab	aa	ab	ab	-	-	bb	ab	aa	ab	ab	-	AB	ab	-	-	-	ab	-	-	-	ab	-	-	ab	-	ab	aa	ab	ab	ab	-	ab	AB	AB	-	ab	-	-	-	ab	-	bb	-	-	bb
14540	aa/ab	149	0.748288	aa	aa	aa	aa	aa	-	aa	aa	aa	aa	aa	-	aa	aa	aa	aa	aa	aa	aa	aa	aa	-	aa	-	aa	aa	aa	-	aa	aa	aa	aa	aa	aa	aa	aa	aa	aa	aa	aa	aa	aa	aa	aa	aa	aa
14541	aa/bb	160	0.560243	ab	ab	aa	bb	-	ab	ab	-	-	ab	ab	-	-	-	aa	-	ab	bb	ab	bb	-	ab	bb	-	aa	-	ab	aa	ab	ab	-	-	ab	-	bb	bb	aa	-	-	aa	ab	AB	ab	-	bb	bb
14562	aa/ab	117	0.564394	ab	aa	-	aa	ab	-	bb	-	aa	ab	ab	bb	-	bb	ab	-	bb	ab	ab	bb	-	ab	AB	-	ab	-	bb	-	AB	ab	ab	-	aa	-	-	ab	bb	bb	-	-	ab	-	-	aa	-	bb
14575	aa/bb	71	0.603448	ab	aa	-	aa	-	-	ab	-	-	AB	AB	-	aa	aa	-	aa	ab	-	-	-	-	-	-	-	bb	-	-	-	aa	aa	-	-	aa	aa	-	-	ab	-	-	-	-	ab	-	aa	-	AB
14599	aa/bb	68	0.582083	ab	ab	bb	bb	-	-	bb	aa	-	aa	aa	-	-	ab	-	-	-	ab	aa	-	-	-	-	-	-	-	bb	-	-	-	-	-	-	bb	-	-	bb	-	-	-	ab	-	AB	-	-	ab
14601	aa/bb	116	0.569686	ab	aa	ab	bb	ab	-	ab	bb	bb	aa	ab	-	bb	AB	-	-	bb	AB	-	ab	-	-	-	-	ab	aa	ab	-	bb	bb	ab	bb	bb	ab	ab	bb	ab	-	AB	-	ab	-	ab	aa	bb	ab
14606	aa/bb	110	0.536082	ab	-	ab	aa	-	aa	ab	aa	-	-	aa	-	AB	ab	-	-	-	ab	ab	aa	ab	ab	ab	-	ab	aa	aa	ab	ab	ab	ab	aa	aa	ab	aa	aa	ab	-	-	-	ab	AB	AB	aa	ab	ab
14613	cc/ab	160	0.574411	ac	cc	-	-	aa	aa	aa	-	ac	aa	ac	aa	-	aa	-	aa	aa	ac	aa	ac	-	AC	-	ac	ac	aa	ac	-	ac	ac	ac	-	AC	-	aa	cc	ac	-	aa	AC	aa	-	aa	cc	aa	ac
14619	aa/bb	124	0.509364	ab	aa	ab	aa	-	-	ab	aa	-	ab	aa	-	ab	ab	-	aa	-	-	AB	aa	ab	AB	-	-	ab	aa	aa	-	ab	AB	ab	-	aa	ab	-	aa	ab	ab	aa	-	ab	ab	ab	aa	-	ab
14624	aa/bb	139	0.544564	ab	ab	-	AB	ab	-	-	-	bb	ab	-	bb	-	-	-	ab	-	ab	ab	ab	-	aa	ab	-	-	-	ab	-	bb	AB	bb	-	AB	-	-	bb	ab	-	-	-	aa	-	ab	aa	-	AB
14629	aa/bb	178	0.555147	ab	aa	aa	-	aa	ab	ab	bb	aa	aa	ab	AB	bb	bb	ab	aa	ab	AB	aa	bb	aa	ab	AB	aa	ab	ab	ab	aa	ab	ab	-	ab	ab	ab	ab	aa	ab	AB	ab	aa	aa	aa	aa	aa	ab	aa
14642	--/ab	58	0	bb	bb	bb	-	bb	-	bb	-	-	bb	-	-	-	bb	-	-	bb	-	-	-	-	-	-	-	bb	-	-	-	bb	bb	bb	bb	bb	bb	-	bb	bb	-	-	-	bb	bb	bb	-	-	-
14646	aa/bb	22	0.589744	-	bb	-	aa	-	-	-	-	bb	bb	ab	aa	-	-	-	-	-	-	-	-	-	-	-	-	-	-	-	-	-	-	-	-	-	-	-	-	-	-	-	-	-	-	bb	-	-	-
14647	aa/bb	158	0.552688	ab	bb	ab	-	bb	-	AB	aa	ab	ab	-	ab	-	-	ab	-	bb	aa	ab	bb	-	bb	-	aa	ab	-	ab	bb	-	ab	ab	bb	ab	bb	-	ab	bb	bb	bb	bb	bb	-	bb	ab	bb	ab
14650	aa/bb	61	0.539512	AB	-	-	-	-	-	-	-	-	-	-	-	-	-	-	-	bb	-	-	-	-	-	-	-	-	-	bb	-	-	-	-	-	ab	-	-	-	ab	-	-	-	-	-	-	-	-	bb
14651	aa/bb	170	0.568627	ab	aa	ab	ab	bb	-	bb	ab	ab	bb	ab	ab	bb	ab	AB	ab	ab	ab	bb	ab	-	ab	ab	ab	aa	bb	ab	AB	bb	ab	ab	bb	ab	bb	bb	aa	ab	ab	AB	AB	bb	aa	ab	-	bb	ab
14659	cc/ab	41	0.54898	bc	bb	bc	-	bb	-	bb	bb	-	bc	-	-	-	-	-	-	-	bb	-	-	-	-	-	-	-	-	-	-	-	-	-	-	-	bc	-	-	bc	-	-	-	-	-	-	-	-	bc
14666	aa/bb	140	0.559128	ab	aa	ab	aa	bb	-	aa	-	ab	ab	ab	-	ab	aa	-	aa	bb	aa	-	-	-	bb	-	bb	bb	-	bb	ab	-	ab	aa	-	ab	-	ab	ab	bb	-	aa	aa	ab	-	-	aa	-	bb
14677	aa/bb	102	0.571884	ab	bb	-	-	bb	-	-	-	ab	-	bb	-	-	-	-	bb	bb	ab	bb	-	-	-	-	AB	AB	ab	ab	-	bb	-	ab	-	AB	-	-	-	ab	-	-	-	-	-	-	-	-	aa
14679	ab/--	20	0.5	-	-	-	-	-	-	-	bb	-	-	-	-	-	-	-	-	-	-	-	-	-	-	-	-	-	-	-	-	bb	-	-	-	-	-	-	-	-	-	-	-	bb	-	-	-	-	-
14693	aa/bb	167	0.541751	ab	aa	bb	ab	ab	-	bb	ab	aa	ab	-	-	-	ab	ab	aa	aa	-	bb	aa	-	aa	ab	-	ab	aa	aa	ab	ab	ab	bb	-	-	ab	ab	ab	bb	-	AB	aa	ab	AB	aa	aa	-	ab
14695	cc/ab	161	-12.1936	bc	bb	cc	bc	-	bc	bc	cc	cc	bc	bb	cc	bc	cc	-	bb	bc	bc	-	-	bb	cc	bb	cc	bc	bb	cc	bb	bc	bc	bb	bc	bc	cc	bb	bc	bc	cc	bc	cc	cc	bc	bc	cc	-	bc
14698	aa/bb	91	0.589862	ab	bb	ab	ab	-	-	ab	-	-	bb	bb	-	-	-	ab	-	-	ab	-	aa	-	-	-	AB	aa	AB	ab	ab	AB	aa	-	aa	AB	ab	ab	bb	-	bb	-	-	ab	-	AB	aa	-	aa
14710	cc/ab	124	-8.46552	bc	bc	cc	cc	bc	-	bc	bc	-	cc	cc	-	bb	bc	bc	bc	bc	bc	bc	bb	-	-	-	-	bc	cc	bc	-	bb	cc	bc	cc	bc	bc	bb	bb	bc	bb	bc	-	bb	-	cc	cc	-	bc
14722	aa/bb	117	0.595134	ab	bb	ab	ab	bb	-	ab	-	AB	bb	bb	-	-	ab	ab	bb	-	ab	-	aa	-	ab	-	-	aa	bb	aa	-	bb	-	ab	-	-	AB	-	ab	ab	-	-	-	ab	-	-	aa	-	-
14724	aa/bb	117	0.601531	ab	ab	aa	aa	-	-	ab	-	AB	aa	aa	-	-	ab	-	AB	AB	ab	ab	-	AB	ab	-	AB	aa	-	bb	-	bb	aa	bb	AB	ab	ab	bb	bb	ab	-	-	aa	bb	ab	aa	-	-	-
14740	aa/bb	90	0.640653	ab	-	AB	ab	-	-	AB	aa	ab	ab	aa	-	ab	AB	-	-	ab	-	ab	bb	-	-	-	-	AB	ab	aa	bb	aa	-	aa	ab	ab	bb	-	bb	-	ab	-	-	bb	-	-	aa	-	ab
14745	aa/bb	186	0.540293	ab	aa	ab	bb	ab	bb	ab	ab	bb	aa	ab	AB	bb	ab	ab	AB	bb	aa	ab	ab	ab	ab	ab	aa	ab	aa	ab	aa	bb	bb	ab	bb	AB	ab	ab	bb	ab	ab	ab	aa	ab	AB	ab	-	bb	ab
14750	aa/bb	179	0.558084	ab	ab	aa	aa	ab	-	bb	ab	-	aa	ab	bb	-	bb	ab	ab	bb	bb	ab	bb	bb	ab	-	ab	ab	-	bb	bb	ab	ab	bb	bb	aa	AB	ab	ab	bb	bb	bb	ab	ab	-	ab	aa	-	ab
14751	aa/ab	31	0.670455	-	-	-	AB	-	-	aa	-	-	-	-	-	-	-	-	-	-	-	-	-	-	-	-	-	-	-	ab	-	-	-	aa	aa	-	-	-	-	aa	-	-	-	-	-	-	ab	-	-
14780	aa/bb	180	0.559101	ab	ab	ab	ab	ab	-	ab	ab	aa	ab	ab	aa	ab	bb	ab	bb	ab	-	bb	ab	aa	ab	aa	ab	ab	ab	bb	AB	aa	bb	ab	aa	ab	ab	ab	bb	bb	ab	ab	ab	bb	ab	bb	-	ab	aa
14786	cc/ab	112	0.533898	ac	cc	ac	ac	cc	-	ac	cc	cc	ac	ac	-	-	ac	-	-	ac	ac	ac	ac	-	ac	-	cc	cc	-	ac	cc	ac	cc	-	ac	cc	cc	-	-	ac	-	-	-	ac	-	-	cc	ac	aa
14790	aa/bb	65	0.615854	ab	aa	bb	-	-	-	-	ab	AB	ab	ab	-	-	bb	-	-	aa	aa	bb	-	-	-	-	-	AB	-	-	-	-	-	bb	ab	bb	aa	AB	-	-	aa	-	-	aa	-	-	-	-	ab
14793	aa/bb	22	0.615385	ab	-	-	aa	-	-	-	-	-	bb	-	-	-	-	-	-	-	-	-	-	-	-	-	-	-	-	-	-	-	-	-	-	-	-	-	-	ab	-	-	-	ab	-	-	-	-	-
14827	aa/ab	162	0.53719	ab	ab	ab	ab	bb	bb	ab	aa	aa	bb	ab	-	ab	ab	-	-	aa	aa	bb	ab	ab	ab	-	aa	ab	aa	ab	bb	ab	ab	ab	bb	ab	bb	ab	aa	ab	aa	-	-	bb	ab	bb	aa	bb	ab
14832	aa/bb	174	0.561033	-	aa	aa	aa	ab	bb	bb	ab	bb	ab	-	-	AB	AB	aa	ab	aa	ab	ab	ab	-	ab	bb	aa	ab	bb	ab	ab	-	aa	ab	aa	ab	bb	aa	aa	ab	aa	-	aa	ab	aa	ab	aa	ab	ab
14839	aa/bb	46	0.561462	AB	-	-	-	-	-	-	-	-	-	aa	-	-	-	-	-	-	-	-	-	-	-	-	-	-	-	-	-	AB	aa	-	-	-	-	-	-	-	-	-	-	-	-	aa	-	-	-
14847	aa/bb	115	0.587984	ab	aa	bb	ab	ab	-	bb	ab	aa	ab	ab	-	ab	ab	-	-	aa	aa	-	-	aa	aa	-	-	ab	ab	aa	bb	ab	AB	bb	-	ab	-	ab	ab	bb	-	-	-	ab	-	aa	AB	bb	ab
14855	aa/bb	144	0.564297	ab	ab	bb	ab	ab	-	ab	ab	bb	ab	ab	bb	ab	ab	AB	-	ab	aa	ab	-	-	aa	ab	-	ab	ab	ab	aa	bb	bb	bb	bb	-	ab	aa	bb	ab	ab	AB	-	ab	-	AB	AB	ab	ab
14894	aa/bb	45	0.531386	ab	aa	-	-	-	-	-	-	-	-	-	-	-	-	-	-	-	AB	-	-	-	-	-	-	-	-	-	-	-	-	ab	-	-	-	-	ab	ab	-	-	-	-	-	-	-	-	-
14899	aa/bb	128	0.583841	ab	bb	aa	ab	-	-	bb	aa	ab	bb	bb	-	ab	ab	-	aa	ab	AB	AB	AB	ab	-	-	AB	ab	-	aa	bb	ab	-	ab	aa	-	ab	ab	aa	aa	ab	-	-	aa	ab	aa	-	AB	bb
14902	aa/bb	73	0.51815	ab	ab	bb	ab	-	-	ab	-	-	AB	ab	-	-	ab	-	-	-	aa	-	ab	-	ab	-	-	ab	-	ab	-	AB	ab	-	ab	ab	-	bb	-	-	-	-	-	ab	-	bb	-	-	ab
14910	aa/bb	142	0.542125	ab	ab	-	aa	ab	-	ab	-	-	aa	ab	ab	-	bb	ab	-	bb	ab	ab	ab	-	-	-	-	AB	-	ab	-	ab	bb	ab	-	aa	aa	-	ab	bb	-	AB	-	ab	-	-	AB	-	ab
14923	aa/bb	92	0.618227	ab	bb	ab	-	AB	-	-	-	-	ab	aa	-	-	-	-	ab	AB	-	-	-	-	-	-	aa	aa	-	aa	-	-	-	ab	-	bb	-	-	AB	ab	-	-	-	-	-	-	-	-	AB
14924	aa/ab	71	0.5	aa	aa	aa	aa	aa	-	aa	aa	-	aa	aa	-	-	aa	-	aa	-	aa	-	-	-	-	-	-	aa	-	-	-	aa	-	-	aa	aa	-	-	-	-	-	-	-	-	-	-	aa	-	-
14931	aa/ab	186	0.557596	ab	ab	ab	ab	aa	AB	ab	ab	aa	aa	ab	bb	ab	bb	AB	aa	bb	-	bb	ab	ab	ab	ab	aa	ab	AB	bb	bb	ab	ab	ab	aa	ab	aa	ab	bb	bb	bb	ab	ab	bb	ab	ab	-	bb	ab
14933	aa/bb	183	0.534242	ab	bb	ab	ab	aa	AB	bb	ab	ab	ab	bb	aa	bb	ab	ab	aa	ab	ab	aa	aa	aa	ab	aa	aa	ab	aa	aa	bb	ab	AB	ab	aa	aa	aa	ab	ab	aa	AB	aa	-	ab	ab	aa	aa	ab	ab
14936	aa/bb	180	0.56062	ab	aa	ab	ab	ab	AB	bb	ab	aa	ab	ab	ab	ab	ab	AB	aa	bb	ab	-	bb	aa	ab	bb	ab	ab	ab	ab	aa	ab	ab	ab	ab	ab	ab	ab	ab	ab	ab	AB	ab	ab	aa	bb	aa	bb	bb
14938	aa/bb	71	0.571514	ab	-	bb	ab	bb	-	ab	AB	-	aa	ab	-	-	-	-	-	aa	ab	bb	ab	-	-	-	-	-	-	-	-	ab	-	-	-	ab	-	ab	-	ab	-	-	-	aa	-	-	aa	-	ab
14945	aa/bb	172	0.557601	ab	aa	-	ab	ab	-	ab	-	bb	ab	bb	bb	ab	ab	AB	ab	ab	aa	aa	ab	-	ab	ab	aa	bb	-	ab	AB	aa	ab	aa	AB	-	ab	-	-	aa	-	AB	bb	ab	ab	bb	aa	-	bb
14953	aa/bb	121	0.527027	ab	aa	-	ab	ab	-	ab	aa	aa	-	ab	-	-	ab	-	-	ab	ab	AB	ab	-	AB	aa	-	ab	-	-	-	aa	aa	aa	-	AB	-	ab	ab	ab	aa	-	-	ab	-	-	aa	-	ab
14961	aa/bb	175	0.562539	ab	bb	aa	bb	bb	-	ab	bb	-	ab	ab	ab	-	aa	ab	ab	ab	-	ab	bb	-	bb	bb	aa	ab	ab	bb	ab	ab	ab	ab	aa	ab	-	AB	ab	bb	-	AB	ab	bb	-	bb	aa	bb	ab
14966	aa/bb	62	0.597902	ab	-	bb	ab	ab	-	bb	-	-	bb	-	-	ab	AB	-	-	ab	aa	-	-	-	-	-	-	ab	-	ab	-	bb	-	-	-	-	ab	-	-	ab	-	-	-	aa	-	aa	-	-	-
14973	aa/bb	146	0.565797	ab	ab	ab	ab	aa	bb	ab	ab	-	ab	aa	AB	-	aa	-	aa	bb	-	ab	ab	aa	ab	AB	ab	ab	-	ab	-	ab	ab	AB	bb	ab	ab	ab	ab	ab	ab	AB	-	ab	-	-	aa	-	bb
14986	aa/bb	175	0.56137	ab	ab	aa	ab	bb	-	ab	ab	aa	aa	ab	aa	bb	ab	AB	ab	AB	ab	bb	ab	bb	bb	ab	-	ab	bb	ab	aa	ab	ab	ab	bb	ab	aa	bb	aa	aa	ab	ab	-	aa	-	ab	aa	-	ab
14987	aa/bb	148	0.572523	ab	aa	-	bb	bb	-	bb	-	-	bb	AB	-	-	bb	-	-	ab	bb	bb	-	-	ab	-	AB	aa	-	ab	-	bb	ab	ab	-	ab	-	bb	aa	ab	-	-	AB	bb	-	ab	aa	bb	ab
14988	aa/bb	140	0.548973	ab	aa	-	-	ab	-	-	-	bb	ab	AB	-	-	-	ab	-	bb	aa	ab	AB	-	ab	-	-	bb	-	bb	AB	aa	aa	aa	-	-	-	-	aa	ab	-	-	-	ab	-	-	aa	-	ab
14989	aa/bb	130	0.570014	ab	bb	bb	ab	-	-	bb	aa	-	bb	bb	aa	ab	ab	-	-	-	aa	bb	ab	ab	ab	-	-	ab	-	ab	-	bb	aa	ab	ab	ab	ab	bb	ab	ab	bb	-	-	aa	ab	aa	aa	-	ab
14992	aa/bb	182	0.531618	ab	ab	bb	ab	ab	-	aa	ab	bb	ab	ab	bb	bb	bb	aa	ab	bb	ab	ab	aa	-	ab	ab	bb	ab	ab	ab	ab	bb	ab	bb	bb	ab	bb	ab	ab	aa	-	ab	ab	aa	-	aa	aa	-	bb
15000	aa/bb	179	0.531065	ab	ab	aa	ab	bb	-	aa	bb	aa	aa	ab	AB	ab	aa	AB	AB	ab	AB	-	ab	ab	ab	ab	ab	ab	aa	ab	bb	aa	ab	bb	aa	ab	ab	ab	aa	aa	aa	ab	ab	ab	ab	ab	aa	-	ab
15031	aa/bb	123	0.56559	ab	ab	ab	aa	-	-	ab	ab	ab	aa	ab	bb	-	bb	-	-	bb	bb	aa	bb	-	ab	-	AB	ab	-	ab	-	ab	bb	ab	bb	AB	-	AB	ab	-	-	ab	bb	ab	-	-	aa	aa	ab
15047	aa/bb	54	0.662963	ab	-	aa	-	bb	-	ab	ab	-	AB	bb	-	-	aa	-	-	-	-	-	-	-	bb	-	-	aa	-	AB	-	-	-	-	-	ab	-	aa	ab	-	-	aa	-	-	-	-	-	-	-
15056	aa/bb	128	0.557494	ab	ab	ab	ab	-	-	ab	aa	ab	bb	ab	AB	ab	aa	-	aa	-	aa	aa	AB	aa	ab	-	-	ab	-	ab	-	ab	ab	aa	ab	ab	bb	-	aa	bb	-	-	-	bb	ab	-	aa	bb	ab
15071	aa/bb	126	0	aa	aa	aa	aa	aa	-	aa	-	-	aa	-	-	-	aa	aa	aa	-	aa	aa	-	-	aa	-	aa	-	-	aa	-	aa	aa	aa	-	-	-	aa	aa	aa	-	aa	aa	aa	aa	-	aa	-	-
15075	aa/bb	182	0.549041	ab	aa	bb	ab	ab	-	ab	bb	ab	ab	aa	ab	ab	ab	-	aa	bb	ab	bb	aa	bb	ab	bb	bb	ab	bb	ab	aa	bb	ab	ab	bb	ab	aa	ab	ab	ab	aa	ab	ab	bb	bb	bb	AB	ab	aa
15076	aa/bb	168	0.570037	ab	aa	bb	ab	bb	aa	ab	AB	-	ab	ab	ab	ab	bb	ab	aa	aa	AB	AB	aa	aa	aa	-	aa	ab	ab	AB	aa	ab	-	bb	bb	bb	aa	ab	ab	-	aa	aa	bb	aa	bb	aa	AB	ab	ab
15082	aa/ab	110	0.663551	aa	aa	aa	aa	-	-	aa	-	aa	aa	aa	-	aa	aa	aa	-	aa	-	aa	aa	-	-	aa	-	aa	-	aa	-	aa	-	aa	aa	-	aa	aa	-	aa	aa	aa	-	aa	-	-	aa	-	aa
15084	aa/ab	181	0.556282	ab	ab	ab	ab	bb	-	ab	aa	ab	bb	ab	ab	ab	aa	ab	aa	ab	aa	bb	ab	aa	ab	bb	ab	ab	ab	ab	bb	ab	ab	aa	bb	AB	bb	bb	aa	-	-	ab	ab	bb	AB	bb	-	bb	ab
15091	aa/ab	24	0	-	aa	-	-	-	-	-	-	-	-	aa	-	-	-	-	-	-	-	-	-	-	-	-	-	-	-	-	-	aa	-	-	-	-	-	-	-	-	-	-	-	-	-	-	-	-	-
15093	aa/bb	135	1	aa	aa	aa	aa	aa	aa	aa	aa	-	aa	aa	-	aa	aa	-	aa	aa	aa	aa	aa	aa	-	-	-	aa	aa	-	-	aa	aa	aa	-	aa	-	aa	aa	aa	-	aa	aa	aa	-	-	aa	aa	aa
15095	aa/bb	179	0.529578	ab	aa	AB	aa	ab	aa	ab	aa	ab	ab	aa	ab	AB	ab	ab	aa	ab	ab	ab	aa	-	ab	ab	AB	ab	aa	aa	bb	ab	ab	ab	bb	aa	bb	aa	aa	ab	AB	-	aa	ab	bb	ab	aa	-	ab
15099	aa/bb	87	0.558442	ab	bb	-	AB	ab	-	ab	-	-	bb	ab	-	ab	-	-	-	-	ab	ab	-	-	bb	-	-	ab	-	ab	-	AB	bb	ab	-	ab	bb	-	-	aa	-	-	-	-	-	-	-	-	ab
15108	aa/bb	151	0.553162	ab	aa	ab	bb	-	-	ab	aa	aa	AB	ab	ab	aa	ab	ab	aa	AB	ab	ab	ab	-	ab	aa	ab	aa	ab	-	aa	ab	AB	ab	ab	-	aa	-	ab	ab	-	-	ab	ab	-	aa	aa	AB	ab
15118	aa/bb	88	0.592871	ab	bb	bb	-	-	-	ab	-	-	bb	ab	-	bb	ab	-	-	bb	ab	-	-	-	-	-	-	AB	-	-	-	ab	-	ab	AB	bb	bb	-	aa	ab	AB	-	-	ab	-	-	AB	ab	ab
15121	aa/bb	138	0.579523	ab	aa	aa	-	ab	bb	bb	AB	ab	AB	ab	-	bb	-	AB	ab	-	ab	AB	-	aa	ab	-	-	bb	bb	ab	ab	-	-	ab	-	ab	bb	-	ab	-	AB	bb	-	AB	-	-	-	bb	ab
15124	cc/ab	115	0.528141	bc	-	-	-	bb	-	BC	-	bc	-	BC	bb	-	-	-	BC	bb	bb	bc	bb	-	BC	-	-	bc	-	bc	-	bc	bb	bb	-	bc	-	-	bb	bb	-	-	-	-	-	bb	-	-	bc
15131	aa/bb	181	0.541406	ab	bb	bb	ab	ab	-	ab	ab	ab	bb	ab	AB	ab	ab	-	ab	bb	ab	bb	ab	-	ab	ab	bb	ab	ab	ab	aa	aa	ab	ab	ab	bb	bb	ab	ab	aa	ab	aa	bb	ab	-	ab	-	AB	ab
15132	aa/bb	186	0.548454	ab	bb	ab	ab	ab	AB	ab	aa	-	ab	aa	-	ab	ab	ab	ab	bb	ab	ab	aa	ab	ab	bb	aa	aa	aa	ab	aa	ab	ab	aa	ab	-	ab	aa	ab	ab	ab	ab	ab	ab	ab	bb	-	aa	bb
15140	aa/bb	102	0.600168	ab	-	-	-	ab	-	-	-	ab	ab	-	-	-	-	-	-	-	-	ab	bb	-	-	-	-	ab	-	aa	-	-	aa	aa	-	AB	-	bb	bb	ab	-	-	-	-	-	aa	-	-	ab
15142	aa/bb	168	0.566625	ab	bb	aa	ab	aa	ab	bb	aa	ab	bb	bb	aa	-	ab	ab	aa	ab	ab	aa	ab	ab	ab	-	-	ab	bb	ab	bb	ab	aa	ab	aa	ab	ab	ab	aa	aa	ab	-	-	aa	ab	aa	aa	AB	bb
15143	cc/ab	166	-7.9205	bc	cc	bc	cc	bb	bb	bb	-	cc	cc	bb	bc	bc	bc	bc	bc	bc	bb	bb	bc	bc	bc	-	bc	bb	cc	cc	cc	cc	bb	bc	cc	cc	bb	bb	bc	bc	cc	bc	-	bc	bc	cc	cc	-	cc
15153	cc/ab	98	-15.1119	ac	cc	cc	ac	-	-	ac	cc	-	ac	aa	cc	-	ac	-	-	cc	cc	ac	cc	-	ac	-	-	ac	aa	cc	aa	ac	ac	ac	-	ac	aa	ac	ac	-	-	-	-	-	-	-	cc	-	aa
15154	aa/bb	115	0.567342	ab	bb	aa	ab	aa	ab	bb	aa	AB	bb	bb	-	ab	ab	-	-	-	ab	-	ab	-	ab	ab	ab	ab	bb	ab	bb	ab	aa	ab	aa	ab	-	ab	aa	aa	-	AB	-	aa	-	aa	aa	AB	bb
15171	cc/ab	176	0	bc	cc	-	bb	bc	-	-	bb	bb	cc	bc	bc	bb	bb	bc	bc	bb	cc	bc	bb	bc	bc	bc	bc	bb	cc	bc	cc	bb	bb	bc	bb	-	bc	bc	bb	bc	bb	cc	-	cc	-	bc	-	-	bc
15179	aa/bb	187	0.533939	ab	aa	bb	bb	ab	-	ab	ab	bb	ab	ab	ab	ab	ab	-	ab	bb	aa	aa	ab	-	ab	ab	ab	ab	ab	ab	bb	aa	ab	aa	ab	ab	ab	ab	ab	aa	bb	ab	ab	ab	ab	bb	-	bb	ab
15180	aa/bb	81	0.595207	ab	-	-	AB	aa	-	bb	bb	-	aa	ab	-	bb	-	ab	-	bb	aa	-	ab	-	-	-	-	ab	-	AB	-	bb	bb	ab	-	bb	bb	-	-	ab	bb	-	-	ab	-	-	AB	-	ab
15183	aa/bb	104	0.569418	ab	ab	ab	ab	aa	-	ab	ab	-	aa	ab	-	ab	bb	-	aa	-	aa	-	ab	aa	-	-	-	ab	-	bb	-	AB	ab	ab	aa	ab	aa	bb	AB	bb	-	-	ab	ab	-	AB	aa	-	ab
15194	aa/bb	109	0.556953	ab	ab	ab	ab	aa	bb	ab	AB	-	ab	aa	aa	-	aa	-	-	bb	-	ab	-	-	-	-	-	ab	-	-	-	-	ab	-	-	ab	-	ab	ab	ab	ab	ab	-	ab	-	ab	AB	ab	bb
15197	aa/bb	173	0.546379	ab	ab	ab	bb	aa	-	aa	bb	bb	ab	ab	-	bb	bb	ab	ab	bb	ab	bb	ab	ab	ab	ab	bb	bb	ab	ab	aa	bb	bb	ab	bb	ab	bb	ab	bb	ab	bb	aa	-	aa	AB	ab	ab	bb	bb
15198	cc/ab	165	0.560935	ac	cc	ac	ac	ac	ac	ac	ac	-	ac	aa	ac	AC	ac	AC	ac	ac	cc	cc	ac	-	AC	-	AC	aa	AC	cc	aa	ac	AC	cc	ac	AC	ac	ac	ac	cc	aa	AC	cc	cc	ac	AC	cc	aa	aa
15201	aa/bb	176	0.555392	ab	aa	ab	aa	bb	bb	bb	aa	aa	aa	bb	ab	ab	ab	ab	AB	-	bb	-	ab	ab	AB	ab	ab	bb	ab	aa	-	aa	ab	ab	aa	aa	bb	bb	ab	ab	aa	-	aa	ab	ab	aa	aa	aa	aa
15206	aa/bb	97	0.579087	ab	ab	ab	AB	-	-	ab	ab	-	aa	ab	-	-	AB	-	-	-	aa	-	-	-	-	-	-	ab	-	-	-	ab	-	ab	-	ab	aa	-	-	bb	-	-	-	bb	-	-	aa	-	ab
15216	cc/ab	142	0	bc	bc	-	bc	bc	-	bb	-	bb	bc	bc	-	-	-	-	-	bc	bb	bc	bc	-	cc	-	-	bc	-	bc	-	bb	bb	bb	bb	bc	-	-	bb	bc	-	-	-	-	-	bc	cc	-	-
15228	aa/bb	174	0.865098	AB	bb	bb	AB	bb	bb	AB	bb	bb	bb	-	ab	-	-	bb	bb	bb	bb	bb	aa	-	-	-	bb	AB	AB	bb	bb	bb	bb	aa	bb	bb	bb	bb	bb	AB	bb	ab	bb	aa	bb	-	ab	bb	bb
15234	aa/bb	48	0.604017	ab	-	-	-	-	-	aa	-	-	aa	-	-	-	bb	-	-	bb	bb	-	-	-	-	-	-	AB	-	-	-	-	-	-	AB	ab	ab	-	-	-	-	-	-	AB	-	-	-	-	bb
15255	aa/bb	181	0.545807	ab	bb	ab	ab	bb	-	ab	ab	AB	bb	bb	ab	aa	ab	-	ab	bb	ab	bb	ab	bb	ab	bb	ab	aa	AB	ab	-	bb	aa	ab	ab	ab	ab	ab	bb	ab	bb	ab	bb	ab	ab	ab	aa	ab	aa
15257	cc/ab	149	-22.5884	bc	cc	bb	bc	bb	-	bb	-	cc	cc	bc	-	bb	cc	-	cc	cc	-	bb	-	-	-	-	-	bc	bc	cc	bc	bc	bc	bb	cc	bb	bc	cc	bc	bb	-	cc	-	-	-	-	cc	cc	bc
15258	aa/bb	118	0.560421	ab	ab	-	ab	-	-	aa	ab	bb	ab	ab	-	bb	bb	ab	-	bb	ab	bb	AB	-	ab	-	-	ab	ab	ab	ab	bb	ab	bb	bb	ab	bb	-	ab	aa	-	ab	-	aa	-	aa	aa	-	bb
15287	aa/bb	116	0.55711	ab	-	-	-	bb	-	-	-	-	-	bb	-	-	-	-	-	bb	bb	-	bb	-	-	bb	-	ab	-	bb	-	-	bb	ab	-	-	-	-	ab	bb	-	-	-	bb	-	bb	-	-	AB
15296	aa/bb	54	0.574545	AB	-	-	-	-	-	-	-	-	-	-	-	-	-	-	-	-	-	-	-	-	-	-	-	-	-	-	-	-	-	-	-	-	-	-	-	-	-	-	-	-	-	aa	-	-	aa
15298	aa/bb	150	0.561582	ab	AB	bb	bb	ab	ab	ab	ab	ab	ab	ab	-	-	ab	AB	ab	ab	ab	ab	ab	aa	aa	-	-	ab	ab	ab	-	-	bb	bb	-	bb	ab	aa	bb	ab	ab	AB	-	ab	bb	bb	-	bb	ab
15300	aa/bb	160	0.549858	ab	ab	bb	ab	ab	-	ab	ab	bb	ab	ab	bb	-	ab	-	ab	ab	bb	ab	ab	-	-	bb	-	ab	-	ab	aa	bb	-	bb	bb	-	-	-	bb	ab	-	-	-	ab	-	bb	AB	-	ab
15322	ab/cc	163	0.569057	ac	aa	ac	aa	cc	cc	cc	aa	aa	ac	cc	aa	ac	ac	-	ac	ac	cc	-	AC	aa	-	-	AC	-	-	ac	aa	ac	ac	ac	-	ab	ac	cc	AC	aa	aa	AC	-	ac	ac	-	ab	ac	aa
15340	aa/ab	23	0	aa	-	-	-	-	-	-	-	-	-	-	-	-	-	-	-	-	-	-	-	-	-	-	-	-	-	aa	-	aa	-	-	-	-	-	-	-	aa	-	-	-	-	-	-	-	-	-
15350	aa/ab	79	0.595471	ab	bb	aa	AB	aa	-	bb	-	ab	ab	bb	-	-	ab	-	-	-	-	ab	-	AB	-	-	-	ab	-	-	-	-	-	ab	-	ab	ab	ab	aa	aa	-	-	-	aa	ab	-	-	-	bb
15361	aa/bb	138	0.550943	ab	aa	-	bb	aa	-	ab	-	bb	aa	ab	-	-	-	-	-	bb	-	ab	-	-	ab	-	-	bb	-	ab	-	bb	bb	ab	-	bb	-	-	bb	ab	-	-	-	-	-	ab	-	-	bb
15383	cc/ab	178	0.555869	ac	aa	ac	-	AC	-	aa	cc	ac	aa	aa	cc	ac	ac	ac	cc	ac	cc	aa	ac	-	ac	aa	AC	ac	aa	ac	ac	aa	cc	ac	ac	ac	ac	aa	ac	ac	aa	ac	aa	cc	ac	-	cc	cc	ac
15392	cc/ab	154	0.572008	bc	cc	BC	cc	bb	-	bc	-	bc	cc	cc	-	-	bb	bc	-	cc	bc	bc	bb	-	bb	bc	bb	cc	-	-	-	bb	bc	bb	bc	bc	cc	-	bc	bc	-	bb	-	bb	-	cc	-	-	-
15395	aa/bb	137	0.554455	ab	ab	ab	bb	ab	-	ab	ab	-	aa	ab	-	ab	ab	-	-	ab	aa	ab	-	-	aa	-	-	ab	aa	ab	AB	bb	bb	bb	ab	bb	bb	aa	bb	ab	ab	ab	-	ab	-	ab	-	ab	ab
15426	aa/bb	161	0.560079	ab	aa	ab	-	ab	-	ab	ab	ab	ab	ab	-	-	bb	ab	bb	ab	aa	ab	ab	-	ab	bb	-	ab	bb	ab	-	aa	-	ab	ab	ab	ab	ab	bb	ab	-	aa	-	bb	-	ab	aa	-	ab
15430	aa/bb	38	0.622378	ab	bb	aa	-	-	-	bb	-	-	bb	bb	-	aa	-	-	-	-	-	-	-	-	-	-	-	-	-	-	-	-	-	-	-	-	AB	bb	aa	-	-	-	-	aa	-	-	aa	-	-
15438	aa/bb	179	0.527437	ab	aa	bb	aa	bb	-	ab	-	AB	ab	aa	AB	ab	ab	ab	AB	aa	aa	bb	aa	-	aa	ab	ab	ab	ab	ab	-	ab	ab	ab	aa	aa	aa	aa	aa	ab	AB	aa	ab	ab	AB	aa	aa	aa	bb
15440	cc/ab	87	0.549831	-	ac	-	-	bb	-	bb	ac	ab	ab	-	bc	-	-	-	-	-	ac	bb	-	-	-	-	-	-	bb	-	-	-	bb	-	bb	-	ab	ab	ac	-	-	bb	-	bb	-	bb	cc	-	-
15449	aa/bb	55	0.575261	ab	aa	-	bb	-	-	AB	-	-	aa	ab	-	-	-	-	-	-	-	-	ab	-	-	-	-	ab	-	-	-	bb	bb	-	-	bb	-	ab	bb	-	-	-	-	ab	-	-	-	-	ab
15457	aa/bb	151	0.579393	ab	-	aa	ab	bb	-	ab	-	aa	-	bb	aa	-	bb	AB	aa	ab	bb	ab	bb	-	ab	-	-	aa	-	ab	-	ab	ab	ab	ab	AB	-	-	bb	aa	-	ab	-	ab	-	-	aa	-	bb
15464	aa/bb	159	0.548597	ab	aa	ab	aa	bb	-	bb	aa	aa	ab	ab	aa	ab	ab	ab	AB	ab	bb	bb	ab	aa	ab	-	ab	bb	-	ab	-	ab	ab	ab	AB	ab	ab	bb	ab	aa	bb	AB	-	ab	ab	bb	aa	ab	aa
15471	aa/bb	23	0.572398	ab	ab	ab	-	-	-	ab	-	-	-	-	-	-	-	-	bb	-	aa	-	-	-	-	-	-	-	-	-	-	-	-	bb	-	-	-	-	bb	bb	-	-	-	ab	-	-	-	-	-
15479	ab/--	21	0	-	-	-	aa	-	-	-	-	-	-	-	-	-	-	-	-	-	-	-	-	-	-	-	-	aa	-	-	-	-	-	aa	aa	-	-	aa	-	-	-	-	-	-	-	-	aa	-	-
15486	aa/bb	64	0.629187	ab	aa	AB	aa	-	-	ab	-	-	aa	aa	-	-	bb	-	-	AB	ab	ab	-	-	-	-	-	-	-	-	-	bb	ab	-	-	AB	aa	-	AB	-	-	-	-	bb	-	-	aa	-	ab
15490	aa/bb	155	0.571429	ab	ab	AB	ab	aa	-	AB	-	aa	aa	ab	-	AB	bb	-	aa	bb	aa	bb	AB	-	ab	ab	-	AB	-	bb	-	ab	ab	ab	aa	AB	aa	-	bb	bb	-	-	-	bb	-	bb	aa	-	ab
15522	aa/bb	152	0.588209	ab	aa	ab	aa	-	-	ab	ab	-	aa	ab	aa	ab	bb	-	-	aa	ab	ab	bb	ab	bb	ab	bb	aa	aa	bb	-	AB	-	bb	AB	ab	aa	bb	AB	ab	ab	AB	aa	bb	ab	aa	aa	aa	ab
15523	aa/bb	77	0.614625	ab	aa	ab	aa	-	-	aa	-	bb	bb	ab	-	ab	aa	-	-	bb	aa	-	-	-	-	-	-	bb	-	bb	-	aa	AB	aa	bb	ab	-	-	-	ab	bb	-	-	ab	bb	-	aa	-	bb
15526	aa/bb	111	0.607066	ab	bb	bb	AB	ab	-	ab	-	bb	bb	ab	-	AB	ab	aa	-	AB	ab	AB	aa	-	ab	-	bb	ab	ab	ab	-	-	AB	aa	bb	bb	bb	ab	bb	aa	-	AB	-	aa	ab	-	-	bb	ab
15531	aa/bb	82	0.55711	ab	AB	ab	ab	ab	-	ab	-	bb	ab	bb	AB	aa	ab	-	ab	-	-	-	-	aa	-	-	-	bb	-	-	-	ab	-	-	-	AB	-	-	ab	-	-	-	-	aa	-	-	-	-	bb
15541	aa/bb	35	0.592593	ab	ab	-	ab	-	-	-	-	-	-	bb	-	-	-	-	-	AB	aa	-	-	-	-	-	-	-	-	-	-	-	-	-	-	-	-	-	-	bb	-	-	-	-	-	-	-	-	ab
15555	aa/bb	186	0.561706	ab	bb	aa	ab	ab	ab	-	aa	ab	bb	bb	aa	ab	ab	ab	aa	ab	aa	ab	ab	aa	ab	bb	ab	ab	bb	ab	ab	bb	aa	ab	ab	ab	ab	ab	aa	aa	bb	ab	bb	aa	ab	aa	aa	aa	ab
15565	aa/bb	111	0.66358	aa	aa	aa	aa	-	aa	aa	aa	aa	aa	aa	aa	-	-	aa	-	aa	-	aa	-	-	-	-	-	aa	aa	-	-	-	aa	-	aa	aa	aa	-	aa	aa	aa	aa	aa	-	aa	aa	aa	aa	-
15578	aa/bb	183	0.544104	ab	aa	aa	aa	bb	-	bb	aa	aa	ab	ab	aa	ab	ab	-	ab	ab	ab	bb	ab	aa	ab	bb	-	bb	-	ab	-	ab	ab	ab	aa	ab	ab	bb	ab	ab	ab	bb	AB	ab	ab	ab	aa	ab	aa
15584	aa/bb	133	0.54999	ab	aa	aa	bb	aa	-	ab	-	AB	aa	AB	-	bb	bb	-	-	ab	aa	ab	bb	aa	ab	ab	aa	ab	ab	ab	aa	ab	ab	-	ab	ab	ab	ab	aa	ab	aa	-	aa	aa	-	aa	-	AB	aa
15588	aa/bb	182	0.544411	ab	aa	ab	ab	ab	aa	ab	ab	ab	ab	ab	ab	AB	bb	ab	bb	ab	aa	ab	ab	ab	ab	bb	bb	ab	ab	ab	ab	aa	bb	ab	ab	ab	ab	ab	bb	ab	ab	-	ab	bb	ab	ab	-	bb	ab
15594	cc/ab	92	0.582707	ac	cc	-	ac	-	-	ac	-	-	ac	aa	-	-	ac	-	-	AC	cc	-	ac	-	-	-	-	aa	-	AC	-	cc	-	cc	ac	AC	ac	ac	ac	cc	aa	-	-	ac	-	aa	cc	-	aa
15616	aa/bb	60	0.588652	ab	ab	ab	-	bb	-	bb	aa	-	bb	AB	-	-	ab	-	-	-	ab	-	-	-	-	-	AB	ab	-	-	-	ab	-	-	-	AB	bb	bb	-	-	-	bb	-	bb	-	-	-	-	ab
15623	aa/bb	122	0.574297	ab	ab	ab	ab	-	AB	ab	aa	-	bb	ab	ab	AB	aa	ab	aa	-	aa	AB	ab	aa	ab	-	ab	AB	-	-	-	ab	-	aa	bb	aa	bb	bb	-	bb	-	ab	-	bb	-	-	AB	bb	ab
15626	aa/bb	184	0.579729	ab	bb	aa	ab	aa	ab	bb	aa	AB	bb	bb	aa	ab	ab	ab	aa	ab	ab	aa	ab	-	ab	aa	ab	ab	bb	ab	-	ab	aa	ab	aa	ab	ab	ab	aa	aa	AB	AB	bb	aa	-	aa	aa	ab	bb
15631	aa/bb	142	0.562173	ab	bb	aa	bb	bb	-	ab	bb	bb	ab	ab	ab	ab	aa	ab	-	ab	aa	ab	ab	-	bb	-	aa	ab	ab	ab	ab	ab	ab	ab	aa	ab	bb	ab	ab	bb	bb	ab	-	bb	ab	bb	AB	bb	ab
15633	aa/ab	138	0.568254	ab	ab	-	ab	-	-	ab	aa	ab	bb	ab	-	ab	aa	aa	aa	ab	aa	ab	ab	aa	ab	bb	aa	ab	ab	ab	-	ab	ab	aa	-	ab	bb	bb	aa	bb	-	ab	-	bb	ab	bb	-	bb	ab
15649	ab/--	22	1	-	-	-	-	-	-	-	-	-	-	bb	-	-	-	-	-	-	bb	-	-	-	-	-	-	-	-	-	-	-	-	-	-	-	-	-	-	-	-	-	-	bb	-	-	-	-	-
15683	aa/bb	63	0.607537	ab	bb	bb	AB	-	-	aa	-	-	aa	ab	-	bb	-	-	-	-	-	aa	AB	-	-	-	-	AB	-	aa	-	-	ab	bb	ab	ab	-	ab	-	ab	-	bb	-	ab	-	-	aa	-	bb
15684	aa/bb	159	0.547409	ab	ab	aa	aa	bb	-	ab	AB	aa	aa	ab	ab	ab	-	aa	-	AB	bb	aa	ab	AB	-	-	ab	ab	bb	ab	ab	ab	bb	ab	bb	aa	ab	ab	ab	bb	aa	-	ab	ab	ab	bb	aa	aa	ab
15707	aa/bb	153	0.582952	ab	bb	bb	ab	ab	-	ab	aa	-	bb	ab	-	bb	AB	AB	AB	bb	AB	ab	bb	ab	bb	bb	-	ab	-	ab	bb	-	bb	ab	ab	-	bb	aa	aa	-	ab	bb	-	-	ab	bb	AB	AB	ab
15720	cc/ab	87	0.555085	bc	bc	bb	bc	bc	-	bc	-	-	bb	bc	-	cc	BC	-	-	-	cc	-	bc	-	-	-	-	bc	bc	bc	-	bc	bc	bc	-	bc	BC	cc	bc	bc	-	-	-	bc	-	bb	cc	bb	-
15743	aa/ab	180	0.5	aa	aa	aa	aa	aa	aa	aa	aa	aa	aa	aa	aa	aa	aa	aa	aa	aa	aa	aa	aa	aa	aa	aa	aa	aa	aa	aa	aa	aa	aa	aa	aa	aa	aa	aa	aa	aa	aa	aa	-	aa	-	aa	aa	aa	aa
15746	aa/bb	119	0.567142	ab	-	bb	ab	-	-	ab	AB	aa	aa	ab	-	-	bb	-	-	-	aa	bb	-	-	aa	-	aa	ab	ab	ab	aa	ab	ab	bb	-	ab	aa	ab	ab	ab	aa	AB	-	aa	bb	aa	aa	bb	ab
15747	aa/bb	32	0.607143	-	ab	-	ab	-	-	ab	-	-	AB	-	-	-	-	-	-	bb	-	-	-	-	-	AB	-	-	-	-	-	-	-	-	-	-	-	-	AB	-	-	-	-	-	-	-	aa	-	-
15760	aa/bb	186	0.544418	ab	AB	bb	ab	ab	bb	ab	ab	bb	bb	ab	ab	ab	ab	-	ab	bb	ab	aa	ab	aa	bb	bb	ab	ab	bb	ab	ab	ab	bb	AB	ab	ab	bb	aa	ab	ab	bb	bb	bb	ab	AB	bb	-	ab	ab
15761	aa/bb	116	0.586191	ab	AB	-	aa	bb	-	bb	aa	-	aa	bb	-	-	ab	AB	aa	AB	bb	bb	-	-	-	-	bb	bb	-	ab	-	aa	-	-	ab	AB	-	-	ab	aa	-	-	-	ab	aa	aa	aa	ab	aa
15765	aa/bb	186	0.554971	ab	bb	aa	bb	bb	-	ab	bb	ab	ab	ab	ab	ab	aa	ab	ab	ab	aa	ab	bb	ab	bb	AB	aa	ab	ab	bb	ab	ab	-	ab	aa	ab	bb	ab	ab	bb	bb	ab	-	bb	aa	-	aa	bb	ab
15766	aa/bb	179	0.5632	ab	aa	ab	aa	ab	-	bb	ab	aa	AB	bb	bb	ab	ab	aa	ab	bb	ab	AB	bb	-	ab	ab	ab	aa	aa	bb	aa	ab	ab	ab	ab	ab	aa	-	ab	bb	bb	-	ab	ab	AB	ab	-	aa	bb
15772	aa/bb	180	0.538765	ab	ab	ab	-	ab	bb	ab	ab	bb	aa	ab	bb	ab	ab	ab	ab	bb	aa	ab	ab	ab	aa	ab	aa	ab	aa	ab	aa	bb	bb	ab	ab	bb	bb	AB	bb	ab	ab	ab	aa	ab	-	ab	-	-	ab
15782	aa/bb	86	0.586667	ab	aa	bb	bb	-	-	ab	-	-	ab	aa	-	-	ab	ab	-	-	-	aa	-	-	-	-	-	AB	-	ab	-	AB	ab	ab	-	AB	-	aa	-	ab	-	-	-	AB	AB	-	aa	-	AB
15798	cc/ab	166	0.549722	bc	bb	bc	bc	cc	-	bb	bc	bc	bc	bb	-	bb	-	BC	cc	bc	bc	bc	cc	cc	bc	cc	bc	bc	cc	cc	bb	bc	bc	bc	cc	cc	cc	bc	BC	-	bc	BC	-	bc	BC	cc	cc	bc	bc
15799	aa/bb	81	0.542567	ab	-	-	-	-	-	-	-	aa	-	-	-	-	-	-	-	aa	aa	-	-	-	-	-	-	-	-	-	-	aa	-	-	-	-	-	-	-	aa	-	-	-	-	-	AB	-	-	ab
15801	aa/bb	100	0.592537	ab	aa	bb	aa	bb	AB	aa	aa	-	ab	ab	-	AB	aa	-	-	-	aa	bb	-	aa	-	-	bb	bb	aa	bb	-	ab	ab	aa	-	ab	bb	bb	ab	bb	-	-	-	ab	-	-	-	bb	bb
15808	aa/bb	64	0.616574	ab	aa	-	-	-	-	ab	-	-	-	bb	-	-	AB	-	-	AB	-	ab	-	-	-	-	-	ab	-	-	-	ab	-	AB	-	aa	-	-	AB	ab	-	-	-	-	-	-	aa	-	aa
15809	aa/ab	135	0.5	aa	aa	-	aa	aa	-	aa	aa	aa	aa	aa	-	-	aa	aa	-	-	aa	aa	aa	-	aa	-	aa	aa	-	-	aa	aa	aa	aa	aa	aa	-	aa	aa	aa	-	-	aa	aa	-	-	aa	-	aa
15821	aa/bb	45	0.573145	ab	aa	-	-	-	-	-	-	-	-	ab	-	-	-	-	-	-	-	-	-	-	-	-	-	AB	-	-	-	ab	-	AB	-	AB	-	-	aa	ab	-	-	-	bb	-	-	-	-	aa
15829	aa/bb	53	0.58871	ab	bb	-	ab	-	-	bb	-	-	bb	bb	-	-	ab	-	-	-	-	-	-	-	-	-	-	-	-	-	ab	-	-	-	-	AB	-	-	-	aa	-	-	-	-	AB	-	AB	aa	-
15838	aa/bb	167	0.591216	ab	bb	aa	aa	ab	aa	ab	AB	aa	aa	aa	aa	bb	AB	ab	AB	ab	ab	ab	bb	-	aa	-	AB	ab	-	ab	bb	bb	aa	ab	ab	ab	ab	bb	bb	ab	ab	ab	aa	bb	-	aa	aa	AB	ab
15840	aa/bb	53	0.624675	ab	bb	-	-	-	-	-	-	-	-	-	-	-	-	-	-	-	-	-	-	-	-	-	-	-	-	AB	-	bb	-	-	-	-	-	-	-	aa	-	-	-	-	-	-	-	-	ab
15848	aa/bb	73	0.588035	ab	-	bb	ab	ab	-	ab	-	-	bb	ab	-	-	ab	-	ab	ab	ab	-	-	-	-	-	-	bb	-	-	aa	aa	-	AB	-	bb	bb	-	-	aa	-	-	-	aa	-	ab	aa	bb	ab
15852	aa/bb	182	0.544601	ab	aa	aa	-	-	ab	bb	aa	aa	ab	ab	aa	ab	ab	ab	ab	ab	ab	-	ab	aa	ab	bb	ab	bb	bb	-	aa	ab	ab	ab	aa	ab	ab	bb	ab	ab	ab	bb	ab	ab	ab	AB	aa	ab	aa
15862	aa/bb	181	0.56339	-	ab	aa	bb	bb	ab	ab	ab	aa	ab	ab	aa	ab	ab	aa	aa	-	bb	ab	bb	-	ab	AB	ab	aa	ab	ab	aa	aa	-	-	aa	ab	ab	bb	bb	aa	ab	ab	aa	ab	bb	ab	aa	aa	bb
15889	aa/bb	79	0.614286	ab	-	-	-	-	-	-	-	-	-	-	-	-	-	-	-	bb	bb	aa	bb	-	-	-	-	-	-	AB	-	-	-	bb	-	AB	-	-	ab	AB	-	-	aa	-	-	-	AB	-	bb
15894	aa/bb	128	0.586416	ab	aa	AB	ab	aa	-	bb	-	aa	ab	ab	AB	-	ab	-	-	AB	aa	aa	bb	-	-	-	-	ab	bb	bb	-	ab	ab	ab	-	ab	-	-	ab	ab	-	-	-	AB	-	-	aa	bb	bb
15899	aa/bb	140	0.561184	ab	ab	bb	aa	bb	-	ab	ab	ab	aa	aa	-	aa	aa	ab	ab	aa	aa	bb	aa	-	-	-	-	aa	AB	ab	-	ab	AB	ab	aa	AB	aa	aa	ab	ab	-	-	-	ab	AB	aa	aa	aa	bb
15917	aa/bb	159	0.538169	ab	aa	aa	-	aa	-	ab	-	aa	aa	ab	aa	bb	bb	-	aa	-	aa	ab	ab	ab	bb	-	aa	ab	ab	ab	aa	-	ab	ab	ab	-	aa	bb	aa	AB	ab	-	ab	aa	-	ab	aa	ab	aa
15924	aa/bb	92	0.58509	ab	-	-	-	-	-	-	-	aa	-	-	-	-	-	-	-	-	bb	-	-	-	-	-	-	aa	-	-	-	-	aa	ab	-	-	-	-	-	ab	-	aa	-	-	-	ab	-	-	-
15933	aa/bb	173	0.591351	ab	ab	bb	AB	ab	bb	AB	ab	bb	AB	ab	bb	ab	-	-	-	AB	ab	ab	bb	bb	aa	ab	aa	ab	ab	ab	aa	bb	bb	bb	bb	bb	ab	aa	bb	ab	ab	-	bb	ab	bb	ab	AB	ab	ab
15949	aa/bb	161	0.572378	ab	bb	ab	ab	ab	-	bb	aa	-	bb	bb	-	ab	ab	aa	aa	AB	aa	bb	ab	aa	AB	-	ab	ab	bb	AB	ab	bb	aa	ab	ab	ab	-	bb	aa	aa	bb	-	bb	aa	-	-	-	aa	ab
15981	aa/bb	55	0.558333	ab	aa	bb	bb	-	-	ab	-	bb	ab	ab	-	ab	-	-	-	-	-	aa	-	-	-	-	-	ab	-	-	bb	-	-	aa	-	ab	-	-	-	aa	-	-	-	-	-	bb	aa	bb	ab
15986	aa/bb	130	0.567766	ab	ab	ab	bb	ab	-	ab	ab	bb	aa	ab	bb	-	ab	aa	-	-	ab	AB	AB	AB	aa	ab	aa	ab	aa	-	aa	bb	bb	-	AB	-	ab	aa	bb	AB	-	-	bb	ab	-	ab	aa	ab	ab
15993	aa/bb	120	0.548339	ab	ab	aa	-	bb	-	ab	ab	aa	aa	ab	bb	AB	bb	-	-	-	bb	aa	ab	-	ab	-	AB	ab	-	ab	-	AB	-	ab	bb	aa	ab	ab	ab	bb	-	-	AB	ab	ab	bb	aa	aa	ab
15994	aa/ab	85	0.5	aa	aa	aa	aa	-	-	aa	aa	-	aa	aa	aa	-	aa	-	-	aa	aa	aa	aa	-	aa	-	-	aa	-	aa	aa	aa	aa	-	-	aa	aa	-	-	aa	-	-	-	aa	-	-	aa	-	aa
15996	aa/bb	106	0.616708	ab	-	-	AB	ab	-	-	-	-	-	-	-	-	-	ab	-	-	aa	bb	-	-	-	-	-	AB	-	bb	-	aa	-	ab	bb	-	-	-	-	bb	-	-	-	-	-	bb	aa	-	aa
16009	aa/bb	139	0.5493	ab	ab	bb	ab	-	-	ab	ab	bb	ab	ab	ab	ab	ab	aa	-	bb	aa	aa	ab	-	-	AB	-	ab	ab	ab	-	ab	ab	aa	ab	ab	ab	aa	ab	ab	-	-	-	ab	-	bb	-	bb	ab
16045	cc/ab	176	0.5392	bc	-	cc	bc	cc	cc	bc	bc	-	cc	bc	cc	bb	bc	bc	bc	bc	bc	bb	bc	bc	bb	bc	bc	bc	bb	bc	cc	bc	cc	bc	bc	bc	cc	bb	cc	cc	bc	cc	bc	cc	bc	bc	cc	cc	cc
16065	aa/ab	145	0.55755	ab	-	bb	aa	bb	-	-	bb	bb	-	aa	-	-	-	bb	-	ab	aa	bb	-	bb	aa	-	-	aa	bb	bb	-	ab	ab	ab	-	-	-	-	ab	ab	-	aa	bb	ab	-	aa	-	-	bb
16068	aa/bb	165	0.552405	ab	ab	bb	ab	ab	-	ab	ab	bb	bb	ab	ab	-	ab	aa	ab	bb	ab	aa	ab	-	bb	bb	-	ab	-	ab	AB	ab	bb	ab	-	AB	-	-	ab	ab	-	AB	AB	ab	-	bb	aa	bb	ab
16073	aa/bb	122	0.543672	ab	-	-	-	ab	-	-	-	ab	-	ab	-	-	-	-	-	-	aa	ab	-	-	-	bb	-	ab	-	ab	-	ab	AB	ab	-	-	-	-	aa	ab	-	-	-	-	-	bb	aa	-	ab
16079	aa/bb	49	0.559375	ab	aa	-	ab	-	-	AB	ab	-	-	ab	aa	-	bb	-	-	-	ab	-	-	AB	-	-	-	ab	-	-	-	-	-	-	-	AB	-	-	-	ab	-	-	-	aa	-	ab	aa	-	aa
16100	aa/bb	62	0.569774	ab	AB	-	-	-	-	-	-	-	-	-	-	-	-	AB	-	aa	aa	-	-	-	-	-	-	-	-	-	-	ab	-	-	-	-	-	-	AB	aa	-	-	-	-	-	-	aa	-	bb
16118	aa/bb	137	0	-	aa	aa	aa	-	aa	aa	aa	aa	-	aa	aa	aa	aa	aa	aa	aa	aa	-	aa	aa	aa	-	aa	aa	aa	aa	-	aa	aa	aa	-	aa	-	-	aa	-	aa	aa	-	-	aa	-	-	-	aa
16123	aa/ab	178	0.5	aa	aa	aa	aa	aa	-	aa	aa	aa	aa	aa	aa	aa	aa	aa	aa	aa	aa	aa	aa	aa	aa	aa	aa	aa	aa	aa	aa	aa	aa	aa	aa	aa	aa	aa	aa	aa	aa	aa	aa	aa	-	aa	aa	aa	aa
16130	aa/bb	112	0.565972	ab	ab	ab	ab	AB	-	ab	ab	bb	ab	bb	-	-	ab	-	ab	-	aa	aa	ab	-	ab	-	ab	bb	ab	aa	bb	ab	ab	aa	ab	ab	ab	AB	-	aa	-	aa	-	aa	-	-	aa	-	bb
16132	aa/bb	142	0.508341	ab	aa	aa	-	aa	bb	ab	ab	-	aa	ab	aa	-	-	ab	aa	ab	aa	ab	-	-	-	ab	aa	ab	ab	ab	aa	ab	ab	-	ab	ab	ab	ab	aa	ab	-	AB	-	aa	-	ab	aa	-	aa
16148	aa/bb	99	0.570105	ab	ab	bb	ab	-	-	ab	-	-	ab	ab	-	bb	ab	aa	ab	-	ab	bb	bb	-	-	-	-	ab	-	ab	-	bb	bb	bb	bb	ab	ab	aa	bb	ab	ab	ab	-	ab	-	-	-	bb	ab
16150	ab/ac	158	0.502304	ab	ab	ab	ab	aa	-	ab	ab	ab	aa	ab	aa	-	ab	ab	ab	ab	ab	aa	ab	-	ab	aa	ab	ab	-	ab	-	aa	ab	ab	aa	ab	aa	aa	ab	aa	-	aa	-	aa	-	aa	ab	-	ab
16166	aa/ab	186	0.550827	ab	aa	ab	bb	ab	bb	ab	bb	bb	aa	ab	AB	bb	bb	ab	AB	bb	aa	ab	ab	AB	ab	ab	ab	bb	aa	ab	aa	bb	bb	ab	bb	AB	ab	ab	bb	ab	-	AB	-	aa	AB	ab	-	bb	ab
16170	aa/ab	184	0.5	aa	aa	aa	aa	aa	-	aa	aa	aa	aa	aa	aa	aa	aa	aa	aa	aa	aa	aa	aa	aa	aa	aa	aa	aa	aa	aa	aa	aa	aa	aa	aa	aa	aa	aa	aa	aa	aa	aa	aa	aa	aa	aa	aa	aa	aa
16184	aa/bb	170	0.551416	ab	bb	aa	bb	bb	-	ab	bb	bb	ab	ab	ab	ab	aa	ab	ab	ab	AB	-	bb	-	bb	-	aa	ab	ab	bb	ab	ab	ab	ab	aa	ab	bb	ab	ab	bb	bb	ab	ab	bb	aa	bb	aa	bb	ab
16185	aa/bb	182	0.552118	ab	aa	ab	ab	bb	bb	ab	aa	aa	aa	bb	AB	aa	ab	ab	ab	ab	bb	ab	ab	ab	aa	ab	AB	ab	bb	aa	-	ab	ab	ab	aa	aa	bb	bb	ab	ab	aa	-	ab	ab	-	aa	aa	aa	aa
16186	aa/bb	172	0.54779	ab	bb	ab	ab	ab	ab	ab	AB	ab	ab	ab	-	ab	ab	aa	-	bb	ab	ab	ab	ab	ab	bb	aa	aa	ab	bb	ab	ab	ab	aa	ab	bb	ab	aa	ab	AB	ab	aa	ab	ab	ab	bb	-	aa	bb
16196	cc/ab	89	-11.5826	bc	cc	-	bb	bb	-	-	-	-	-	bc	-	-	-	-	-	cc	cc	-	-	-	-	-	-	-	-	cc	-	cc	-	-	-	bc	-	-	-	-	-	-	-	-	-	cc	-	-	bc
16200	aa/bb	106	0.558442	ab	ab	aa	ab	bb	-	ab	aa	-	AB	bb	-	-	ab	-	-	-	-	-	ab	bb	ab	ab	aa	aa	bb	-	-	ab	ab	AB	ab	ab	-	bb	ab	ab	-	-	-	aa	ab	ab	AB	-	ab
16201	aa/bb	184	0.546263	ab	aa	ab	bb	ab	bb	ab	ab	bb	aa	ab	ab	AB	ab	aa	ab	bb	aa	ab	ab	-	ab	ab	aa	ab	aa	ab	aa	bb	bb	ab	bb	bb	AB	ab	bb	ab	ab	AB	aa	ab	bb	ab	-	bb	ab
16202	aa/bb	104	0.580859	ab	ab	AB	AB	-	-	ab	-	bb	bb	bb	-	-	bb	ab	-	-	ab	bb	bb	-	-	-	-	ab	-	-	-	AB	bb	ab	-	bb	ab	ab	-	ab	bb	-	-	bb	-	-	ab	bb	aa
16215	aa/bb	84	0.571469	ab	AB	aa	aa	ab	-	AB	-	-	aa	ab	-	AB	bb	-	-	-	ab	AB	ab	-	ab	-	aa	AB	-	ab	-	AB	-	ab	-	-	aa	ab	-	bb	-	-	-	ab	-	-	-	aa	ab
16243	ab/--	35	1	bb	bb	-	bb	-	-	-	-	-	-	bb	-	-	-	-	-	-	-	-	bb	-	-	-	-	-	-	-	-	-	-	-	-	-	-	bb	-	bb	-	-	-	-	-	-	-	-	-
16244	aa/bb	187	0.511972	ab	aa	ab	aa	ab	-	ab	ab	ab	ab	aa	AB	ab	ab	ab	aa	ab	ab	ab	aa	ab	ab	AB	bb	ab	aa	aa	ab	ab	ab	ab	aa	aa	ab	aa	aa	ab	ab	AB	aa	ab	ab	ab	aa	ab	ab
16254	aa/bb	173	0.54061	ab	ab	bb	aa	bb	ab	ab	ab	ab	aa	aa	ab	aa	aa	ab	AB	aa	aa	AB	aa	ab	aa	ab	ab	aa	ab	ab	bb	ab	ab	ab	-	aa	aa	aa	ab	ab	ab	-	-	ab	AB	-	aa	aa	bb
16267	cc/ab	171	-27.8294	ac	ac	aa	cc	aa	-	ac	ac	ac	ac	cc	-	-	cc	ac	ac	cc	cc	-	cc	-	cc	ac	ac	cc	-	ac	aa	ac	ac	ac	cc	cc	cc	cc	ac	ac	ac	-	cc	ac	cc	cc	-	-	aa
16286	aa/bb	48	0.574074	ab	ab	-	aa	ab	-	bb	-	-	-	ab	-	-	-	-	-	-	bb	-	-	-	-	-	ab	-	-	-	-	-	-	-	bb	-	-	ab	-	-	-	-	-	ab	-	-	-	-	-
16287	aa/ab	142	0.664269	aa	aa	aa	aa	aa	-	aa	aa	aa	aa	aa	-	aa	aa	aa	aa	aa	aa	aa	aa	-	aa	aa	-	aa	aa	aa	aa	aa	-	aa	aa	aa	aa	aa	aa	aa	aa	-	-	aa	-	aa	aa	aa	aa
16294	aa/bb	84	0.662551	aa	aa	-	-	-	-	-	aa	-	aa	aa	-	aa	aa	-	aa	aa	-	aa	-	-	aa	-	aa	aa	-	-	-	aa	-	aa	-	aa	-	aa	aa	-	-	-	aa	aa	aa	aa	aa	aa	-
16322	aa/bb	182	0.550773	ab	ab	bb	ab	ab	bb	ab	ab	bb	bb	ab	-	bb	ab	-	AB	bb	ab	ab	ab	aa	bb	ab	ab	ab	bb	ab	ab	ab	bb	ab	aa	ab	bb	aa	aa	ab	ab	bb	bb	ab	-	bb	aa	ab	ab
16330	aa/bb	57	0.636752	ab	aa	bb	-	bb	-	bb	-	-	ab	aa	-	-	ab	-	-	-	-	-	-	-	-	-	-	aa	-	ab	-	ab	-	-	-	-	-	-	AB	bb	-	-	aa	bb	-	-	aa	-	-
16343	cc/ab	159	-11.9134	bc	bb	bc	bb	bb	cc	bc	bc	bc	bb	bb	-	-	bc	bc	-	bb	bc	bb	cc	-	bb	bb	-	cc	-	cc	-	bb	-	bc	bc	-	-	bc	bc	bc	bb	bb	bb	bc	-	bb	cc	bb	cc
16347	aa/bb	101	0.747449	aa	aa	aa	aa	-	-	aa	aa	-	-	aa	-	-	-	-	aa	aa	aa	aa	aa	-	aa	-	-	aa	aa	aa	aa	aa	-	aa	aa	aa	aa	aa	aa	aa	-	aa	-	-	aa	aa	aa	-	aa
16354	aa/bb	175	0.546553	ab	aa	ab	ab	bb	-	bb	ab	ab	bb	ab	-	bb	AB	ab	ab	ab	ab	bb	ab	-	ab	AB	ab	aa	-	ab	ab	bb	ab	ab	bb	ab	bb	bb	aa	ab	ab	-	-	bb	-	ab	aa	-	ab
16361	cc/ab	187	-14.0185	bc	bb	cc	bc	cc	-	bb	cc	bc	bb	bb	cc	bc	bc	bc	cc	bc	cc	cc	bc	bc	bc	bc	bc	bc	bb	bc	bb	bc	cc	bc	cc	bc	bc	bc	cc	cc	bc	bc	-	cc	bc	cc	-	bc	bb
16363	aa/bb	171	0.549206	ab	ab	aa	ab	aa	-	ab	ab	ab	-	aa	-	aa	aa	aa	ab	bb	ab	ab	ab	-	ab	bb	ab	aa	AB	bb	ab	ab	ab	ab	ab	ab	aa	aa	ab	ab	-	-	-	ab	-	bb	aa	aa	bb
16374	aa/bb	72	0.557292	ab	aa	ab	-	-	-	bb	-	-	ab	ab	-	-	-	-	aa	-	-	-	ab	-	ab	-	-	bb	-	-	-	-	-	ab	-	AB	-	bb	aa	aa	bb	-	-	ab	-	-	-	ab	-
16375	aa/ab	134	0.5	aa	aa	aa	aa	aa	-	aa	aa	aa	aa	aa	-	aa	aa	-	-	aa	aa	-	aa	-	aa	aa	aa	aa	-	aa	aa	aa	aa	aa	-	aa	aa	aa	aa	aa	aa	aa	-	aa	aa	-	aa	-	aa
16376	aa/bb	139	0.748162	aa	-	-	aa	aa	-	aa	aa	-	-	aa	-	aa	aa	aa	aa	aa	-	-	aa	-	aa	aa	-	aa	-	aa	aa	aa	aa	aa	-	aa	-	-	-	aa	aa	aa	-	aa	aa	aa	aa	-	aa
16383	aa/bb	188	0.551948	ab	bb	aa	ab	aa	ab	bb	aa	ab	ab	bb	aa	bb	ab	ab	aa	ab	ab	ab	aa	ab	ab	aa	ab	ab	aa	aa	bb	ab	aa	ab	aa	ab	aa	ab	ab	aa	ab	ab	ab	aa	ab	aa	aa	ab	bb
16384	cc/ab	109	-4.71133	-	cc	aa	ac	ac	-	ac	aa	ac	ac	-	ac	-	-	-	-	aa	ac	aa	cc	-	ac	-	-	ac	-	ac	-	aa	aa	ac	-	cc	-	ac	ac	ac	cc	-	-	aa	-	-	cc	-	cc
16385	aa/bb	185	0.538671	ab	bb	ab	-	ab	ab	aa	aa	AB	bb	aa	aa	ab	AB	ab	ab	ab	aa	ab	ab	aa	AB	ab	aa	aa	aa	ab	aa	AB	ab	ab	-	ab	ab	ab	ab	ab	aa	ab	aa	aa	aa	AB	aa	aa	ab
16415	aa/bb	180	0.538726	-	ab	bb	aa	bb	-	ab	ab	ab	ab	aa	AB	ab	aa	AB	ab	aa	-	bb	aa	AB	aa	ab	ab	aa	aa	ab	bb	ab	ab	AB	aa	AB	aa	aa	ab	ab	AB	-	AB	ab	ab	aa	aa	aa	bb
16425	aa/bb	100	0.571542	ab	-	-	-	aa	-	-	-	-	-	-	-	-	-	-	-	-	-	bb	-	-	-	-	-	-	-	-	-	-	aa	-	-	-	-	-	aa	aa	-	-	-	-	-	ab	-	-	aa
16469	ab/aa	179	0.542233	ab	bb	ab	bb	aa	AB	aa	bb	-	ab	ab	-	ab	ab	ab	ab	ab	aa	aa	ab	bb	ab	aa	ab	aa	-	ab	bb	ab	ab	ab	bb	ab	ab	aa	ab	bb	ab	-	ab	ab	-	AB	ab	ab	bb
16485	cc/ab	166	0.59204	ac	aa	ac	ac	ac	-	ac	cc	aa	AC	ac	-	-	ac	AC	-	aa	ac	ac	cc	-	ac	-	cc	cc	cc	aa	-	ac	AC	cc	-	-	AC	cc	ac	ac	cc	-	-	ac	cc	aa	-	cc	aa
16498	aa/bb	69	0.604206	ab	aa	bb	ab	-	-	AB	-	aa	ab	-	-	-	bb	aa	-	-	aa	-	-	-	aa	-	-	AB	-	-	-	-	-	AB	bb	ab	aa	-	ab	ab	-	-	-	aa	-	-	-	AB	AB
16501	aa/bb	112	0.580357	ab	bb	ab	ab	ab	-	ab	aa	-	ab	-	-	AB	ab	-	aa	bb	ab	ab	aa	-	ab	bb	-	aa	-	bb	-	AB	AB	aa	-	AB	-	aa	-	ab	-	-	-	ab	-	-	AB	aa	bb
16502	aa/bb	149	0.610286	ab	-	-	aa	-	-	-	ab	ab	-	aa	-	-	aa	aa	aa	-	AB	AB	aa	-	-	aa	-	ab	aa	aa	-	aa	-	AB	aa	aa	-	aa	ab	aa	-	-	-	aa	aa	ab	aa	-	AB
16508	aa/bb	39	0.552419	ab	aa	-	bb	-	-	-	-	-	ab	ab	-	-	ab	-	-	-	-	-	-	-	-	-	-	ab	-	-	-	aa	-	aa	-	-	ab	AB	-	aa	-	-	-	-	-	-	-	-	ab
16515	aa/bb	176	0.54596	ab	bb	bb	ab	ab	-	ab	aa	ab	bb	ab	-	-	ab	aa	ab	bb	ab	ab	ab	aa	bb	bb	ab	ab	ab	ab	ab	aa	bb	bb	ab	ab	bb	ab	aa	ab	ab	AB	bb	ab	AB	bb	-	ab	ab
16534	aa/bb	40	0.634615	ab	ab	ab	-	-	-	-	aa	-	bb	-	-	-	aa	-	-	-	aa	-	-	-	-	-	-	-	-	ab	-	-	AB	-	ab	AB	bb	-	-	-	-	-	-	bb	-	-	-	-	-
16537	aa/bb	100	0.568662	ab	bb	ab	ab	-	-	ab	ab	AB	ab	ab	-	bb	ab	-	-	bb	-	-	aa	bb	-	-	-	aa	-	bb	-	ab	ab	aa	-	bb	ab	-	ab	ab	-	-	-	ab	-	bb	aa	-	bb
16542	aa/bb	183	0.570792	ab	aa	ab	aa	bb	aa	ab	ab	ab	ab	ab	aa	ab	bb	aa	-	aa	ab	ab	ab	AB	bb	bb	bb	aa	bb	bb	bb	bb	ab	bb	ab	ab	aa	bb	ab	ab	ab	ab	aa	bb	ab	aa	aa	aa	bb
16544	aa/ab	161	0.5	aa	aa	aa	aa	aa	-	aa	aa	aa	aa	aa	aa	aa	aa	aa	aa	aa	aa	aa	aa	-	aa	aa	aa	aa	-	aa	aa	aa	aa	aa	aa	aa	-	aa	aa	aa	-	-	-	aa	-	aa	aa	aa	aa
16557	aa/bb	175	0.522987	ab	aa	ab	aa	ab	aa	ab	-	AB	ab	aa	-	ab	ab	AB	aa	ab	ab	ab	aa	ab	ab	bb	ab	ab	aa	-	ab	ab	ab	ab	bb	aa	ab	aa	aa	ab	ab	ab	aa	ab	-	ab	aa	ab	ab
16564	aa/ab	181	0.5	aa	aa	aa	aa	aa	aa	aa	aa	aa	aa	aa	aa	aa	aa	-	aa	-	aa	aa	aa	aa	aa	aa	aa	aa	aa	aa	aa	aa	aa	aa	aa	aa	aa	aa	aa	aa	aa	aa	-	aa	-	aa	aa	aa	aa
16569	aa/bb	149	0.545673	ab	aa	AB	-	ab	-	-	aa	bb	aa	ab	-	aa	-	aa	AB	bb	aa	ab	ab	-	aa	-	aa	ab	-	ab	aa	bb	ab	ab	-	ab	-	-	bb	ab	-	-	-	ab	-	ab	aa	-	ab
16599	aa/bb	30	0.570332	ab	-	-	-	-	-	-	-	-	-	-	-	-	-	-	-	-	-	-	-	-	AB	-	-	-	-	-	-	-	-	ab	-	-	-	-	-	ab	-	-	-	-	-	aa	-	-	bb
16607	aa/bb	52	0.600168	ab	bb	ab	-	-	-	ab	-	-	AB	ab	-	-	ab	-	aa	bb	ab	-	-	-	-	-	-	aa	bb	bb	-	-	-	-	-	ab	-	-	-	ab	-	-	-	AB	-	-	-	-	AB
16619	aa/bb	101	0.53882	ab	-	-	-	AB	-	-	-	-	-	-	-	-	-	-	-	-	AB	-	-	-	-	-	-	ab	-	-	-	-	AB	ab	-	-	-	-	-	ab	-	-	-	-	-	ab	aa	-	ab
16622	aa/bb	167	0.548828	ab	aa	aa	aa	aa	-	aa	aa	aa	aa	aa	aa	-	-	aa	aa	aa	aa	aa	-	-	aa	aa	aa	aa	-	aa	aa	aa	aa	aa	-	aa	aa	-	aa	aa	aa	aa	aa	aa	-	aa	aa	aa	AB
16630	ab/--	24	0.5	bb	-	-	-	-	-	-	-	-	-	-	-	-	-	-	-	-	-	-	-	-	-	-	bb	-	-	-	-	-	-	-	-	-	-	bb	-	-	-	-	-	-	-	-	-	-	-
16633	aa/bb	183	0.55299	ab	bb	bb	AB	ab	ab	ab	aa	AB	bb	ab	AB	ab	ab	aa	ab	bb	-	-	ab	ab	bb	bb	AB	ab	ab	ab	ab	aa	bb	ab	ab	ab	bb	ab	aa	ab	ab	AB	AB	-	bb	-	aa	bb	ab
16635	aa/ab	173	0.533321	ab	bb	ab	aa	ab	-	ab	bb	ab	ab	ab	bb	bb	bb	ab	ab	bb	bb	aa	ab	-	aa	-	aa	ab	bb	ab	ab	ab	-	bb	ab	ab	ab	AB	ab	ab	ab	-	bb	ab	AB	bb	aa	ab	bb
16640	cc/ab	131	-5.45	ac	cc	-	-	aa	-	-	ac	cc	-	ac	-	-	aa	-	-	cc	cc	aa	ac	-	-	ac	-	ac	-	aa	-	aa	ac	aa	-	ac	-	-	-	ac	cc	-	-	-	-	cc	-	-	ac
16643	cc/ab	48	0.597737	bc	-	-	-	-	-	-	-	-	-	-	-	-	-	-	-	-	-	-	bb	-	-	-	-	-	-	bc	-	bb	-	bb	-	-	-	-	bb	bc	-	-	-	-	-	cc	-	-	bc
16648	cc/ab	175	-24.7735	bc	cc	bc	cc	cc	-	bc	bc	cc	cc	bc	bb	-	bb	-	cc	bb	cc	-	bc	-	-	cc	cc	bc	-	bb	-	cc	bc	bc	cc	cc	cc	bc	bb	bb	-	bc	bc	bb	cc	bb	cc	bb	bc
16653	aa/bb	158	0.74152	-	bb	bb	ab	-	-	ab	-	-	bb	aa	-	-	ab	aa	-	ab	-	-	aa	-	aa	aa	bb	aa	-	aa	aa	AB	aa	aa	bb	ab	bb	bb	bb	aa	-	aa	-	aa	-	aa	aa	-	-
16659	aa/bb	179	0.608786	-	aa	ab	aa	aa	-	aa	ab	ab	bb	bb	aa	aa	ab	-	AB	bb	-	aa	bb	ab	bb	AB	bb	bb	ab	aa	ab	ab	aa	bb	ab	ab	ab	aa	ab	aa	aa	AB	ab	ab	ab	aa	aa	ab	bb
16660	aa/bb	182	0.599869	-	aa	ab	aa	aa	AB	aa	ab	ab	bb	bb	aa	-	ab	aa	ab	bb	bb	-	bb	-	bb	-	bb	bb	ab	aa	ab	ab	aa	bb	ab	ab	ab	aa	ab	aa	aa	ab	ab	ab	ab	aa	aa	ab	bb
16662	aa/bb	114	0.555862	AB	aa	ab	-	-	-	ab	aa	aa	ab	ab	-	aa	ab	-	aa	-	-	ab	-	-	ab	-	ab	AB	-	ab	-	aa	aa	aa	ab	aa	aa	ab	ab	ab	-	-	aa	ab	AB	aa	aa	-	AB
16672	aa/bb	182	0.525427	ab	aa	bb	aa	bb	AB	ab	ab	ab	ab	aa	AB	AB	ab	ab	ab	aa	AB	bb	aa	AB	-	ab	ab	ab	AB	ab	bb	ab	ab	ab	aa	aa	aa	aa	aa	ab	ab	ab	bb	ab	ab	aa	aa	aa	bb
16693	aa/bb	53	0.59625	ab	aa	aa	aa	-	-	bb	-	-	ab	ab	-	-	AB	-	-	-	ab	AB	bb	-	-	-	-	-	-	bb	-	-	-	AB	-	ab	bb	-	aa	ab	AB	-	-	ab	-	-	-	bb	bb
16697	cc/ab	92	0.576797	ac	cc	ac	-	cc	-	ac	cc	cc	aa	ac	-	cc	cc	-	-	-	ac	ac	-	-	cc	-	-	cc	-	ac	cc	-	cc	ac	-	cc	cc	-	-	ac	cc	aa	-	ac	-	cc	cc	-	ac
16714	aa/bb	182	0.554276	ab	aa	ab	AB	bb	bb	aa	aa	bb	ab	ab	bb	ab	ab	ab	aa	bb	aa	ab	ab	aa	ab	aa	bb	-	ab	bb	ab	aa	aa	aa	ab	ab	bb	ab	aa	ab	bb	AB	AB	aa	-	aa	-	ab	bb
16731	aa/bb	176	0.542814	ab	aa	-	aa	bb	-	bb	aa	-	ab	bb	aa	ab	-	ab	ab	ab	bb	bb	-	aa	ab	bb	bb	bb	ab	ab	aa	ab	ab	ab	ab	-	bb	bb	ab	-	aa	ab	aa	ab	AB	ab	-	-	aa
16739	aa/bb	150	0.63	ab	aa	ab	aa	aa	-	aa	ab	-	bb	bb	-	aa	ab	aa	-	bb	bb	-	bb	ab	bb	ab	bb	bb	bb	aa	ab	aa	aa	bb	ab	-	-	aa	ab	-	-	ab	-	ab	-	-	-	ab	bb
16759	aa/bb	181	0.545834	ab	bb	aa	ab	ab	ab	ab	ab	AB	ab	aa	aa	aa	ab	AB	aa	bb	ab	ab	ab	bb	ab	bb	aa	aa	ab	bb	ab	ab	ab	ab	ab	ab	ab	aa	ab	ab	ab	ab	ab	ab	ab	bb	-	aa	bb
16760	cc/ab	72	0.574176	-	bc	-	-	-	-	-	bc	-	-	bc	-	-	-	cc	-	bc	BC	bc	-	-	cc	-	-	BC	-	-	-	bb	-	bb	-	bc	-	cc	bb	bc	-	-	-	bc	-	-	-	BC	bc
16762	aa/bb	187	0.545759	ab	ab	bb	ab	ab	-	ab	ab	bb	bb	ab	AB	ab	ab	aa	ab	bb	ab	AB	ab	aa	bb	bb	ab	ab	bb	ab	ab	ab	bb	ab	ab	ab	bb	aa	ab	ab	bb	AB	bb	ab	-	bb	-	ab	ab
16768	aa/bb	147	0.570654	ab	aa	aa	AB	-	-	ab	ab	ab	aa	ab	aa	bb	ab	-	ab	-	AB	bb	AB	-	bb	ab	AB	ab	bb	ab	aa	AB	aa	ab	bb	ab	aa	-	aa	aa	bb	ab	bb	aa	-	ab	-	aa	aa
16774	aa/bb	170	0.562032	ab	aa	ab	ab	bb	-	aa	bb	aa	aa	ab	ab	ab	ab	aa	aa	-	AB	-	ab	ab	aa	-	aa	ab	ab	ab	-	aa	bb	bb	bb	ab	aa	ab	aa	ab	aa	-	-	aa	-	aa	aa	ab	ab
16813	aa/bb	176	0.559633	ab	aa	bb	bb	bb	-	bb	aa	bb	ab	aa	-	ab	ab	aa	aa	ab	ab	aa	aa	-	ab	ab	bb	aa	-	ab	bb	ab	ab	ab	bb	ab	bb	aa	ab	bb	-	ab	aa	ab	-	aa	-	-	ab
16817	aa/bb	63	0.598684	ab	-	-	AB	-	-	ab	bb	-	ab	ab	-	ab	AB	-	-	-	ab	bb	-	-	-	-	-	ab	-	-	-	-	AB	aa	-	ab	aa	-	AB	ab	-	-	-	bb	-	-	aa	bb	AB
16818	cc/ab	31	0.585714	ac	-	-	-	-	-	ac	-	-	-	aa	-	-	-	-	-	-	-	-	-	-	-	-	-	-	-	-	-	-	-	-	-	-	-	-	-	cc	-	-	-	-	-	-	cc	-	aa
16823	aa/bb	144	0.552873	ab	bb	-	ab	ab	-	-	-	ab	-	ab	bb	-	ab	-	bb	bb	ab	ab	ab	-	-	bb	-	ab	-	ab	-	ab	bb	ab	-	AB	-	aa	aa	ab	-	bb	-	ab	-	bb	aa	-	ab
16831	aa/bb	130	0.553265	ab	ab	bb	ab	ab	-	ab	ab	-	ab	ab	-	bb	ab	aa	ab	ab	-	-	ab	ab	-	-	-	ab	-	ab	-	bb	-	bb	bb	ab	ab	ab	ab	ab	aa	-	AB	ab	-	-	AB	-	ab
16832	aa/ab	170	0.5	aa	aa	aa	aa	aa	aa	aa	aa	aa	aa	aa	aa	aa	aa	aa	aa	aa	aa	aa	aa	-	aa	aa	aa	aa	aa	aa	aa	aa	aa	aa	aa	aa	aa	aa	aa	aa	aa	aa	-	aa	aa	aa	aa	aa	aa
16836	aa/ab	157	0.551624	ab	ab	aa	ab	ab	-	ab	ab	bb	ab	bb	ab	ab	ab	-	AB	-	aa	ab	aa	-	ab	ab	AB	ab	bb	aa	ab	ab	ab	ab	AB	ab	bb	ab	ab	aa	aa	-	-	ab	AB	bb	aa	bb	bb
16864	aa/bb	148	0.566016	ab	aa	bb	ab	ab	-	bb	ab	aa	AB	ab	bb	-	ab	AB	aa	aa	-	bb	aa	-	aa	AB	-	ab	bb	aa	-	ab	ab	bb	ab	bb	-	bb	ab	bb	-	-	-	aa	-	aa	-	-	ab
16869	aa/ab	185	0.574541	ab	aa	ab	aa	ab	-	ab	AB	ab	aa	aa	aa	ab	bb	-	ab	aa	ab	ab	bb	-	bb	ab	ab	aa	aa	bb	bb	bb	ab	bb	ab	ab	aa	bb	ab	ab	ab	ab	aa	bb	bb	aa	-	aa	AB
16871	aa/bb	154	0.5	aa	aa	-	aa	aa	aa	aa	-	-	aa	-	-	aa	aa	aa	-	-	aa	aa	aa	aa	aa	aa	aa	aa	aa	aa	-	aa	aa	aa	aa	aa	aa	aa	aa	-	-	aa	aa	aa	aa	-	aa	-	aa
16879	aa/ab	62	0.745763	aa	aa	-	aa	-	-	aa	aa	aa	aa	-	-	-	-	-	aa	-	aa	-	-	-	-	aa	-	aa	-	-	-	aa	-	-	aa	aa	aa	aa	aa	aa	-	-	-	aa	-	-	aa	-	aa
16889	aa/bb	93	0.553731	ab	ab	-	ab	bb	-	-	aa	aa	bb	ab	-	-	-	AB	-	ab	ab	bb	-	-	-	-	-	ab	-	ab	-	ab	-	ab	-	aa	bb	-	aa	ab	-	-	-	bb	-	-	-	-	ab
16910	aa/bb	79	0.596154	ab	ab	AB	-	aa	-	aa	-	-	ab	ab	-	-	-	-	AB	-	-	-	ab	-	ab	-	-	bb	-	-	-	bb	bb	ab	-	AB	-	AB	bb	ab	-	-	-	aa	-	-	aa	-	bb
16922	aa/bb	116	0.553002	ab	bb	bb	-	-	-	ab	ab	-	-	ab	-	ab	ab	aa	AB	bb	ab	AB	-	-	-	ab	bb	ab	ab	aa	-	aa	-	ab	ab	ab	bb	ab	AB	aa	ab	-	-	ab	ab	-	aa	-	ab
16943	aa/ab	182	0.5	aa	aa	aa	aa	aa	aa	aa	aa	aa	aa	aa	aa	aa	aa	aa	aa	aa	aa	aa	aa	aa	aa	-	aa	aa	aa	aa	aa	aa	aa	aa	aa	aa	aa	aa	aa	aa	aa	aa	aa	aa	aa	aa	aa	aa	aa
16974	aa/bb	168	0.541802	-	ab	aa	aa	ab	ab	ab	-	aa	aa	ab	-	AB	bb	ab	bb	bb	ab	ab	ab	ab	aa	AB	aa	ab	-	ab	ab	ab	bb	ab	bb	aa	aa	ab	ab	bb	ab	-	-	ab	ab	bb	aa	aa	ab
16976	aa/bb	101	0.581633	ab	aa	ab	ab	-	-	ab	-	aa	bb	bb	-	-	ab	-	-	bb	bb	aa	-	-	ab	-	bb	-	-	ab	-	ab	aa	-	ab	ab	aa	ab	ab	aa	-	ab	-	ab	AB	-	aa	AB	bb
16978	aa/bb	108	0.560916	ab	-	-	aa	AB	-	-	AB	bb	-	-	-	-	-	ab	-	aa	ab	ab	-	-	-	-	-	-	-	ab	-	bb	aa	ab	-	AB	-	-	ab	ab	-	-	-	-	-	ab	-	-	ab
17003	ab/aa	148	0.502273	ab	ab	aa	ab	-	ab	ab	aa	ab	ab	ab	ab	-	ab	ab	aa	ab	ab	-	ab	-	aa	ab	ab	aa	ab	aa	ab	ab	-	aa	ab	ab	aa	ab	aa	ab	ab	AB	AB	ab	ab	-	ab	ab	ab
17012	aa/bb	48	0.648235	-	AB	-	bb	ab	-	ab	-	-	-	AB	-	AB	ab	-	-	-	aa	-	-	-	-	-	-	-	-	-	-	bb	bb	-	-	ab	bb	-	-	-	-	-	-	-	-	-	-	bb	-
17032	aa/bb	143	0.573097	ab	ab	bb	ab	ab	-	ab	-	ab	aa	ab	bb	AB	aa	-	-	bb	ab	bb	ab	ab	ab	bb	-	ab	bb	ab	aa	bb	AB	bb	bb	ab	aa	ab	ab	ab	aa	bb	-	ab	-	bb	-	bb	ab
17034	aa/ab	80	0.558271	ab	-	AB	aa	bb	-	bb	-	aa	aa	bb	-	ab	ab	-	ab	-	bb	-	-	aa	-	-	-	bb	-	-	-	-	-	-	ab	ab	-	-	ab	aa	-	-	-	ab	-	-	aa	-	aa
17036	aa/bb	179	0.555489	ab	aa	ab	-	bb	-	AB	aa	bb	ab	aa	-	AB	ab	ab	aa	ab	ab	ab	aa	-	ab	ab	-	aa	aa	ab	bb	ab	ab	AB	bb	aa	bb	aa	aa	ab	-	ab	aa	ab	AB	ab	aa	-	ab
17050	aa/bb	187	0.537962	ab	aa	ab	bb	aa	ab	ab	-	bb	aa	ab	-	bb	bb	ab	ab	bb	aa	ab	ab	ab	ab	-	ab	bb	aa	ab	aa	bb	bb	ab	bb	-	ab	ab	bb	ab	ab	-	-	aa	ab	ab	-	bb	ab
17069	aa/bb	43	0.662829	ab	ab	ab	aa	-	aa	aa	-	-	bb	-	-	-	-	-	-	-	-	-	-	-	-	-	-	aa	-	-	-	AB	-	ab	-	AB	-	-	bb	-	-	-	-	aa	-	-	-	-	-
17074	aa/bb	134	0.554517	ab	bb	ab	aa	-	-	ab	ab	ab	ab	ab	-	aa	ab	-	-	bb	AB	ab	-	-	ab	-	-	aa	-	-	-	ab	ab	ab	ab	-	ab	aa	ab	ab	ab	-	-	ab	-	bb	aa	aa	bb
17077	ab/aa	25	0	-	-	-	-	-	-	-	-	-	aa	-	-	-	aa	-	-	-	-	-	-	-	-	-	-	-	-	-	aa	-	-	-	-	-	-	-	-	-	-	-	-	-	-	-	-	-	-
17087	ab/cd	55	0.401491	-	dd	cd	-	-	-	-	ab	-	cd	ac	-	cd	-	-	-	-	-	bd	-	-	-	-	-	-	-	-	-	-	cd	-	-	cd	cd	aa	-	ab	ac	-	-	cd	-	-	ab	-	-
17092	aa/bb	31	0.525455	ab	aa	ab	-	-	-	-	-	-	-	-	-	-	-	-	-	ab	-	ab	-	-	-	-	-	ab	-	-	-	-	bb	-	-	-	-	-	-	ab	-	-	-	ab	-	-	aa	-	-
17103	aa/ab	189	0.5	aa	aa	aa	aa	aa	aa	aa	aa	aa	aa	aa	aa	aa	aa	aa	aa	aa	aa	aa	aa	aa	aa	aa	aa	aa	aa	aa	aa	aa	aa	aa	aa	aa	aa	aa	aa	aa	aa	aa	aa	aa	aa	aa	aa	aa	aa
17106	aa/bb	126	0.557143	ab	bb	ab	ab	aa	bb	bb	ab	AB	ab	bb	-	bb	ab	-	aa	ab	ab	ab	aa	-	AB	-	ab	ab	aa	aa	bb	ab	-	ab	aa	aa	aa	ab	AB	aa	AB	-	-	aa	-	-	aa	-	ab
17107	aa/bb	132	0.545666	ab	aa	ab	AB	bb	-	ab	aa	bb	ab	aa	-	-	ab	-	aa	ab	ab	-	aa	-	-	-	-	aa	-	ab	-	ab	ab	ab	-	-	-	aa	aa	ab	-	-	-	ab	-	-	aa	aa	ab
17154	aa/bb	57	0.639423	aa	-	-	-	-	-	-	-	-	-	-	-	-	-	-	-	-	-	-	-	-	-	-	-	-	-	-	-	-	-	-	-	-	-	-	-	-	-	-	-	-	-	-	-	-	-
17156	aa/bb	183	0.51781	ab	aa	ab	aa	ab	-	ab	aa	aa	ab	ab	AB	-	ab	aa	aa	ab	ab	ab	aa	aa	ab	aa	ab	-	ab	ab	ab	aa	aa	aa	ab	aa	aa	ab	aa	ab	ab	-	ab	ab	AB	aa	aa	aa	ab
17161	aa/bb	116	0.5725	ab	AB	ab	aa	ab	-	-	-	-	aa	ab	-	-	bb	-	ab	-	bb	aa	-	-	aa	-	-	-	ab	bb	-	ab	-	bb	aa	ab	-	-	ab	ab	-	-	aa	ab	-	-	aa	-	bb
17170	aa/bb	25	0.5	aa	-	-	-	aa	-	-	aa	-	-	aa	-	-	-	-	-	-	aa	-	-	-	-	-	-	-	-	-	-	-	-	-	aa	-	-	-	-	-	-	-	-	-	-	-	aa	-	-
17174	aa/bb	105	0.536602	ab	aa	bb	ab	ab	-	ab	ab	bb	ab	ab	-	AB	ab	-	ab	-	aa	aa	ab	-	-	-	-	ab	-	-	-	aa	ab	aa	ab	ab	-	ab	ab	aa	-	AB	-	AB	-	bb	aa	-	ab
17180	aa/bb	143	0.557647	ab	aa	-	bb	bb	-	bb	-	bb	AB	aa	-	ab	ab	AB	aa	ab	ab	-	-	-	ab	-	-	aa	AB	ab	-	ab	AB	ab	-	ab	bb	aa	ab	bb	-	AB	-	ab	-	aa	-	-	ab
17185	aa/bb	181	0.551909	ab	ab	aa	ab	bb	ab	ab	aa	aa	aa	bb	aa	bb	ab	ab	ab	ab	ab	bb	ab	bb	bb	ab	ab	ab	bb	ab	aa	ab	ab	ab	bb	ab	aa	bb	aa	-	aa	ab	ab	aa	ab	ab	aa	aa	ab
17196	aa/bb	54	0.606061	ab	-	-	aa	bb	-	-	-	-	-	-	-	-	-	-	-	-	-	-	-	-	-	-	-	-	-	-	-	-	-	-	-	-	-	-	-	-	-	-	-	-	-	aa	-	-	aa
17202	aa/bb	178	0.55348	-	bb	bb	ab	ab	ab	aa	ab	bb	bb	ab	-	AB	ab	ab	AB	ab	ab	bb	aa	bb	aa	-	bb	aa	AB	ab	aa	ab	AB	aa	bb	bb	bb	bb	bb	-	ab	AB	bb	aa	ab	ab	aa	bb	-
17206	aa/bb	154	0.570446	ab	aa	ab	aa	aa	-	ab	bb	ab	aa	aa	-	ab	bb	ab	-	aa	ab	ab	bb	-	AB	ab	AB	aa	aa	ab	bb	bb	ab	bb	ab	ab	aa	bb	ab	ab	ab	ab	-	bb	ab	-	-	aa	aa
17220	cc/ab	121	0.569418	ac	cc	ac	-	-	-	ac	-	aa	cc	ac	-	-	-	-	-	AC	-	ac	-	AC	ac	-	AC	aa	cc	ac	-	aa	-	-	aa	-	ac	ac	aa	ac	-	-	-	cc	-	ac	cc	-	ac
17226	aa/bb	66	0.54522	AB	-	-	-	bb	-	-	-	AB	-	-	-	-	-	-	-	ab	-	bb	-	-	-	-	-	-	-	-	-	ab	-	bb	-	-	-	-	-	ab	-	-	-	-	-	aa	-	-	bb
17237	aa/bb	136	0.569029	ab	ab	bb	aa	bb	ab	ab	ab	-	aa	aa	-	aa	aa	-	ab	-	aa	bb	aa	AB	aa	ab	ab	aa	AB	-	-	AB	ab	ab	aa	aa	aa	aa	ab	AB	-	AB	-	ab	-	-	aa	-	-
17248	aa/bb	167	0.537418	ab	aa	ab	aa	ab	-	ab	aa	bb	ab	-	ab	aa	ab	ab	-	ab	-	ab	aa	aa	ab	aa	-	AB	ab	ab	ab	aa	aa	aa	ab	aa	aa	ab	aa	ab	-	ab	-	ab	ab	aa	aa	ab	ab
17293	cc/ab	124	0.586216	ac	ac	ac	ac	-	-	ac	-	AC	AC	aa	cc	AC	ac	-	-	-	cc	cc	ac	-	ac	ac	AC	aa	AC	cc	-	ac	ac	cc	ac	AC	ac	ac	ac	cc	aa	-	-	cc	-	aa	-	-	aa
17302	aa/ab	89	0.572131	ab	bb	bb	ab	-	-	bb	aa	-	bb	bb	-	ab	AB	ab	-	-	aa	bb	-	-	ab	-	ab	AB	-	AB	-	bb	AB	ab	-	ab	bb	bb	bb	ab	-	-	-	aa	-	aa	aa	-	aa
17306	aa/bb	187	0.546795	ab	ab	ab	ab	ab	ab	ab	ab	aa	ab	ab	aa	ab	ab	ab	bb	ab	-	bb	ab	aa	bb	aa	ab	bb	ab	bb	ab	ab	bb	bb	aa	ab	bb	ab	bb	ab	ab	ab	ab	aa	ab	bb	-	ab	ab
17318	aa/ab	169	0.552688	ab	aa	-	aa	bb	-	bb	aa	aa	aa	bb	aa	-	ab	-	ab	ab	bb	bb	ab	-	ab	-	ab	bb	ab	ab	-	aa	ab	ab	aa	AB	-	bb	ab	aa	-	bb	-	ab	-	aa	aa	-	aa
17319	cc/ab	173	0.54396	bc	bc	bc	bc	-	bc	bc	bc	bb	bc	bb	bc	bc	bc	bc	-	bc	cc	cc	bc	cc	bb	bc	bc	bb	bc	cc	bb	-	bc	cc	bc	bc	bc	bb	bc	cc	bb	cc	cc	bc	bc	bb	cc	-	bb
17336	aa/ab	185	0.524978	ab	ab	aa	ab	bb	ab	aa	bb	aa	aa	ab	ab	aa	aa	ab	ab	ab	aa	aa	ab	ab	ab	ab	aa	ab	-	ab	ab	aa	ab	bb	aa	AB	ab	ab	aa	aa	aa	ab	aa	ab	ab	ab	aa	aa	ab
17340	aa/bb	184	0.556338	ab	bb	-	ab	bb	ab	bb	aa	bb	bb	-	aa	ab	ab	ab	ab	bb	ab	bb	ab	bb	ab	bb	ab	ab	ab	ab	ab	bb	aa	ab	ab	ab	bb	bb	bb	ab	bb	ab	bb	ab	ab	ab	aa	ab	aa
17343	cc/ab	131	0.564044	ac	ac	aa	ac	ac	-	AC	AC	-	ac	ac	-	ac	ac	-	-	ac	ac	AC	ac	-	cc	aa	-	ac	ac	ac	cc	aa	aa	aa	aa	AC	-	cc	aa	ac	-	-	-	ac	-	aa	AC	-	ac
17344	aa/bb	176	0.532226	ab	aa	ab	aa	ab	-	aa	aa	bb	AB	-	aa	aa	ab	-	aa	ab	aa	ab	aa	-	ab	aa	ab	bb	aa	ab	ab	aa	aa	aa	-	aa	-	ab	aa	ab	-	ab	AB	ab	aa	aa	aa	-	ab
17350	aa/bb	129	0.560379	ab	ab	ab	ab	aa	-	ab	ab	aa	aa	ab	AB	ab	bb	-	aa	bb	-	-	ab	-	ab	-	ab	ab	-	bb	aa	ab	ab	ab	aa	ab	aa	ab	bb	bb	bb	-	AB	bb	aa	bb	aa	bb	ab
17351	aa/bb	183	0.545698	ab	aa	ab	aa	bb	ab	aa	aa	bb	ab	ab	ab	ab	ab	ab	aa	-	aa	ab	AB	aa	ab	-	bb	bb	-	-	ab	aa	-	aa	ab	ab	bb	ab	aa	ab	ab	AB	ab	AB	AB	aa	AB	ab	ab
17372	aa/ab	167	0.570044	ab	ab	ab	-	aa	-	ab	ab	ab	aa	aa	aa	AB	bb	ab	ab	aa	ab	ab	bb	ab	ab	ab	ab	aa	-	ab	bb	bb	aa	bb	-	ab	ab	bb	bb	ab	ab	ab	-	bb	-	aa	AB	aa	ab
17379	aa/bb	175	0.553754	ab	ab	ab	ab	bb	-	ab	ab	bb	bb	ab	-	bb	bb	ab	-	aa	ab	ab	ab	bb	aa	AB	bb	ab	ab	aa	-	ab	bb	ab	ab	-	ab	ab	-	ab	bb	aa	-	bb	ab	ab	-	bb	aa
17384	aa/bb	106	0.568733	ab	bb	ab	aa	bb	-	ab	bb	-	AB	AB	-	AB	bb	-	-	bb	bb	-	-	-	ab	-	-	ab	bb	ab	-	ab	-	bb	-	ab	AB	ab	bb	bb	aa	-	-	ab	AB	-	AB	-	ab
17387	aa/bb	70	0.538983	ab	-	-	-	-	-	-	-	-	-	-	-	-	-	-	-	-	-	-	-	-	-	-	-	-	-	-	-	-	-	-	-	-	-	-	-	-	-	-	-	-	-	-	-	-	-
17392	aa/ab	104	0.5	aa	aa	-	-	aa	-	-	-	aa	aa	aa	-	-	aa	-	aa	aa	aa	-	aa	-	aa	-	-	aa	-	aa	-	aa	aa	aa	-	-	-	-	aa	aa	-	-	-	aa	-	aa	aa	-	aa
17396	aa/bb	147	0.5	bb	-	bb	bb	-	bb	bb	bb	-	-	bb	bb	-	ab	bb	-	bb	-	-	bb	-	-	bb	bb	bb	bb	bb	-	bb	bb	bb	-	bb	bb	bb	bb	bb	bb	bb	bb	bb	-	bb	-	bb	bb
17408	aa/bb	183	0.550401	ab	aa	aa	ab	aa	ab	ab	ab	ab	aa	ab	aa	bb	ab	AB	ab	ab	ab	-	ab	-	bb	ab	ab	ab	bb	ab	aa	ab	aa	ab	-	ab	aa	bb	aa	aa	bb	ab	AB	aa	ab	ab	-	aa	aa
17415	aa/bb	109	0.610437	aa	-	-	-	-	-	-	aa	-	-	-	-	-	-	aa	-	-	aa	aa	aa	-	aa	-	-	-	-	-	-	aa	aa	aa	-	-	-	aa	aa	aa	-	-	-	-	-	aa	aa	-	-
17419	aa/bb	174	0.565657	ab	bb	ab	ab	bb	-	bb	aa	ab	bb	bb	aa	-	ab	ab	ab	bb	ab	bb	ab	-	AB	-	ab	ab	-	ab	bb	bb	aa	ab	bb	ab	-	AB	bb	ab	-	-	-	ab	ab	ab	aa	AB	aa
17422	aa/bb	164	0.561538	ab	ab	ab	ab	aa	-	ab	ab	aa	aa	ab	ab	ab	bb	ab	aa	bb	aa	aa	ab	AB	ab	ab	-	ab	ab	bb	aa	ab	ab	ab	aa	ab	aa	ab	bb	bb	bb	ab	-	bb	AB	bb	aa	bb	ab
17432	aa/bb	160	0.552038	ab	aa	ab	ab	bb	aa	ab	ab	aa	aa	ab	ab	-	ab	ab	aa	aa	aa	bb	ab	-	aa	ab	-	ab	ab	ab	ab	ab	ab	bb	bb	ab	aa	ab	ab	ab	aa	AB	aa	aa	bb	aa	aa	ab	ab
17467	ab/--	31	0.5	aa	-	-	aa	-	-	-	-	-	-	-	-	-	-	-	-	-	-	-	-	-	-	-	-	-	-	-	-	-	-	-	-	-	-	-	aa	aa	-	-	-	-	-	-	-	-	-
17468	aa/bb	181	0.535065	ab	aa	ab	ab	aa	aa	ab	aa	aa	bb	-	ab	aa	aa	ab	-	bb	ab	ab	ab	aa	aa	aa	bb	aa	ab	ab	aa	ab	aa	ab	AB	aa	aa	ab	ab	ab	aa	ab	-	ab	aa	aa	aa	AB	ab
17469	aa/bb	175	0.545032	ab	aa	ab	aa	ab	-	ab	aa	bb	ab	ab	-	aa	ab	ab	aa	ab	aa	ab	aa	-	ab	aa	AB	bb	ab	ab	-	aa	aa	aa	ab	-	aa	AB	aa	ab	bb	ab	ab	ab	ab	aa	aa	ab	ab
17473	aa/bb	98	0.747368	aa	aa	-	aa	-	-	-	aa	aa	aa	-	-	-	aa	aa	-	aa	-	-	aa	aa	aa	-	-	-	aa	aa	aa	aa	aa	aa	aa	aa	-	-	aa	aa	-	-	-	aa	-	aa	aa	-	aa
17475	aa/bb	124	0.552955	ab	-	-	ab	ab	-	AB	aa	bb	-	-	-	-	-	-	-	AB	ab	ab	aa	-	-	-	-	ab	-	AB	-	bb	bb	-	bb	-	-	-	bb	ab	-	-	-	-	-	bb	aa	-	ab
17478	aa/bb	169	0.552688	ab	ab	bb	ab	ab	-	ab	ab	bb	bb	ab	ab	ab	ab	aa	-	bb	ab	aa	ab	aa	bb	-	ab	ab	bb	ab	-	ab	bb	ab	ab	ab	bb	aa	ab	ab	bb	-	bb	ab	ab	-	aa	AB	ab
17483	aa/ab	152	0.748322	aa	aa	aa	aa	aa	-	aa	aa	aa	aa	aa	-	aa	aa	aa	aa	aa	aa	aa	aa	-	aa	aa	aa	aa	-	aa	aa	aa	aa	aa	aa	aa	aa	aa	aa	aa	aa	-	aa	aa	-	aa	aa	aa	aa
17488	aa/bb	173	0.539394	ab	bb	bb	aa	ab	AB	aa	AB	-	bb	ab	aa	-	ab	ab	ab	ab	ab	bb	aa	-	aa	aa	-	aa	ab	ab	aa	bb	ab	aa	bb	AB	-	bb	bb	aa	-	aa	bb	aa	ab	bb	AB	-	ab
17493	aa/bb	107	0.563465	ab	ab	bb	AB	-	-	ab	-	bb	-	ab	AB	bb	ab	-	-	bb	aa	aa	ab	-	-	-	-	ab	-	ab	AB	ab	ab	-	ab	ab	ab	-	-	AB	-	-	bb	aa	-	-	aa	bb	ab
17509	aa/bb	165	0.560008	ab	aa	ab	ab	ab	AB	bb	ab	aa	ab	ab	ab	bb	ab	aa	aa	-	ab	AB	bb	-	ab	bb	AB	ab	bb	ab	-	ab	ab	ab	-	ab	-	-	ab	ab	-	ab	-	ab	-	bb	aa	-	bb
17510	aa/bb	158	0.549872	ab	ab	bb	ab	ab	-	ab	bb	ab	ab	aa	-	AB	ab	-	ab	bb	ab	bb	ab	-	ab	bb	bb	ab	bb	ab	AB	bb	AB	ab	bb	ab	aa	ab	ab	ab	aa	bb	bb	bb	-	bb	aa	bb	ab
17516	aa/bb	77	0.544653	ab	aa	-	-	-	ab	AB	AB	bb	ab	AB	-	AB	ab	-	-	-	aa	-	-	aa	-	-	aa	ab	AB	-	-	aa	-	aa	ab	aa	-	AB	aa	aa	-	-	-	-	ab	-	aa	-	AB
17521	ab/cc	134	-0.477612	bb	-	bb	bb	bb	-	bb	bb	-	-	bb	bb	-	bb	ab	-	bb	bb	bb	bb	-	bb	bb	-	bb	bb	bb	-	bb	bb	bb	bb	ab	-	-	bb	bb	-	-	bb	bb	-	-	aa	bb	bb
17535	aa/bb	175	0.54122	ab	ab	aa	ab	ab	-	ab	ab	bb	ab	bb	ab	ab	ab	-	AB	aa	aa	aa	aa	aa	ab	ab	ab	bb	ab	aa	ab	ab	ab	ab	ab	ab	ab	ab	ab	aa	bb	-	aa	ab	ab	-	aa	bb	bb
17537	aa/bb	53	0.594595	ab	AB	ab	AB	-	-	AB	-	-	aa	ab	-	bb	bb	-	-	bb	aa	-	ab	-	-	-	-	bb	-	ab	-	bb	-	ab	bb	ab	-	-	bb	bb	-	-	-	aa	-	-	aa	-	-
17540	aa/bb	33	0.521916	-	ab	aa	ab	-	-	ab	-	-	aa	ab	-	-	-	-	-	-	-	-	-	-	-	-	-	ab	-	-	-	-	-	ab	-	-	-	-	-	aa	-	-	-	aa	-	-	-	-	-
17546	aa/bb	187	0.543796	ab	ab	ab	ab	aa	ab	ab	ab	aa	aa	ab	ab	ab	bb	ab	aa	bb	aa	aa	bb	aa	aa	bb	ab	ab	ab	bb	aa	ab	ab	ab	aa	ab	aa	ab	-	ab	bb	ab	ab	ab	aa	bb	aa	bb	bb
17557	aa/bb	162	0.587766	ab	bb	ab	ab	-	-	ab	ab	AB	ab	aa	aa	bb	ab	AB	ab	AB	ab	AB	bb	aa	aa	aa	AB	ab	AB	ab	bb	aa	aa	aa	ab	ab	ab	bb	bb	ab	ab	AB	aa	bb	-	aa	aa	ab	ab
17575	aa/bb	171	0.541126	ab	ab	bb	aa	bb	ab	ab	ab	ab	aa	aa	AB	-	aa	ab	AB	aa	-	bb	aa	ab	aa	aa	ab	aa	ab	ab	bb	ab	ab	ab	aa	-	aa	aa	ab	ab	ab	-	-	ab	ab	aa	aa	aa	bb
17577	aa/bb	168	0.552762	ab	aa	aa	ab	aa	-	ab	ab	ab	aa	ab	-	bb	ab	ab	AB	ab	ab	bb	ab	ab	-	ab	ab	ab	bb	ab	aa	ab	aa	ab	bb	ab	aa	bb	aa	aa	bb	-	-	aa	ab	ab	aa	aa	aa
17580	aa/bb	176	0.542055	ab	aa	ab	bb	ab	-	ab	ab	-	aa	ab	AB	ab	ab	AB	ab	bb	aa	ab	ab	ab	ab	ab	aa	ab	aa	ab	aa	bb	-	ab	bb	-	ab	ab	bb	ab	ab	aa	aa	ab	-	ab	ab	bb	ab
17586	aa/bb	55	0.624583	ab	aa	ab	AB	-	-	ab	-	-	ab	bb	-	-	ab	-	-	-	-	aa	-	-	AB	-	-	bb	ab	-	-	-	-	-	ab	ab	-	ab	-	aa	-	-	-	aa	-	-	AB	-	bb
17592	aa/bb	90	0.59039	ab	bb	-	ab	-	-	bb	aa	-	bb	bb	-	AB	-	-	-	ab	aa	-	ab	-	ab	-	AB	AB	-	-	-	bb	aa	-	aa	ab	AB	ab	-	aa	-	-	-	aa	-	-	aa	-	ab
17607	aa/bb	134	0.580524	ab	ab	ab	ab	ab	-	ab	bb	aa	ab	ab	-	-	ab	-	bb	aa	aa	bb	ab	-	-	aa	-	bb	AB	ab	-	ab	bb	bb	-	bb	bb	-	bb	ab	-	-	ab	aa	-	bb	aa	-	ab
17619	aa/bb	115	0.559345	ab	ab	ab	-	ab	-	ab	aa	bb	aa	ab	-	-	ab	-	-	AB	ab	-	ab	-	-	-	-	ab	-	AB	aa	bb	bb	bb	-	-	-	-	bb	ab	-	-	-	-	-	ab	aa	-	-
17630	aa/bb	42	0.560185	AB	ab	-	aa	-	-	ab	-	-	aa	ab	-	-	-	-	-	bb	-	-	-	-	-	-	-	AB	-	-	-	-	-	-	-	ab	ab	ab	-	-	-	-	-	ab	-	-	-	-	bb
17642	aa/bb	173	0.555096	ab	ab	AB	-	ab	ab	aa	-	bb	bb	aa	aa	AB	ab	ab	ab	ab	aa	ab	ab	-	ab	ab	-	aa	-	ab	-	ab	ab	ab	AB	AB	ab	ab	bb	ab	-	AB	-	-	-	aa	-	-	ab
17664	cc/ab	61	0.562036	ac	-	aa	cc	-	-	cc	-	-	aa	ac	-	-	-	-	-	-	cc	-	aa	-	ac	-	-	aa	-	-	-	cc	-	cc	-	ac	aa	-	cc	ac	-	-	-	ac	-	-	cc	-	ac
17672	cc/ab	153	0.574123	ac	ac	aa	ac	cc	ac	cc	AC	aa	ac	ac	aa	aa	aa	-	AC	-	ac	-	ac	-	ac	-	aa	ac	AC	aa	AC	aa	-	aa	aa	ac	aa	ac	ac	cc	aa	aa	ac	cc	cc	cc	-	aa	aa
17675	aa/ab	182	0.5	aa	aa	aa	aa	aa	aa	aa	aa	aa	aa	aa	aa	aa	aa	aa	aa	aa	aa	aa	aa	aa	aa	aa	aa	aa	aa	aa	aa	aa	aa	aa	aa	aa	aa	aa	aa	aa	aa	aa	aa	aa	aa	aa	aa	aa	aa
17683	aa/bb	185	0.547916	ab	bb	ab	ab	bb	-	bb	ab	ab	bb	bb	aa	ab	ab	ab	-	bb	ab	bb	ab	bb	AB	bb	ab	ab	ab	ab	ab	-	aa	ab	bb	-	ab	ab	bb	ab	bb	ab	bb	ab	ab	ab	aa	ab	aa
17685	aa/bb	123	0.541034	ab	aa	aa	ab	-	-	ab	ab	aa	aa	ab	aa	bb	bb	ab	ab	ab	ab	ab	ab	ab	bb	-	ab	ab	ab	ab	aa	ab	aa	AB	ab	ab	aa	bb	aa	ab	AB	ab	-	aa	ab	-	aa	-	aa
17695	aa/bb	184	0.555406	ab	aa	ab	ab	-	ab	bb	ab	aa	ab	ab	AB	ab	ab	-	aa	bb	aa	aa	bb	aa	ab	bb	ab	ab	bb	ab	aa	ab	ab	ab	ab	ab	ab	aa	ab	ab	ab	ab	AB	ab	aa	bb	aa	bb	bb
17717	aa/bb	35	0.584034	ab	-	AB	-	-	-	ab	-	-	-	AB	-	AB	-	-	-	-	-	-	-	-	-	-	-	-	-	-	-	-	-	-	-	-	-	-	-	bb	-	-	-	-	-	-	-	-	-
17722	cc/ab	164	0.56952	bc	bb	bb	bc	bc	-	bb	cc	bb	bb	bb	-	cc	bc	bc	-	bb	cc	bb	-	-	bc	bb	bb	bc	bb	bc	bc	bb	cc	bc	bc	bc	bb	bb	bb	bc	bb	-	-	cc	cc	cc	cc	-	bc
17730	aa/bb	92	0.54158	ab	ab	bb	ab	ab	-	ab	ab	-	ab	ab	bb	-	ab	AB	-	ab	ab	ab	-	-	aa	-	aa	-	ab	-	-	bb	-	-	-	AB	AB	aa	bb	aa	-	-	-	ab	-	-	AB	ab	AB
17736	aa/bb	115	0.552349	ab	ab	-	bb	ab	-	-	-	bb	AB	-	-	-	-	-	-	ab	bb	ab	ab	-	-	-	-	ab	-	ab	-	bb	bb	bb	bb	bb	-	-	bb	ab	-	-	-	-	-	AB	-	-	ab
17747	aa/bb	28	0.619048	ab	-	-	-	-	-	-	-	-	-	-	-	-	-	-	-	-	aa	-	-	-	-	-	-	-	-	-	-	-	-	-	-	-	-	-	-	ab	-	-	-	-	-	-	-	-	-
17757	aa/bb	146	0.808892	-	aa	-	bb	bb	bb	bb	-	-	aa	bb	-	-	bb	AB	AB	-	bb	bb	bb	-	bb	-	-	-	bb	-	-	bb	bb	AB	-	ab	bb	bb	bb	-	-	bb	aa	bb	-	-	-	-	-
17768	aa/bb	60	0.60922	ab	aa	-	-	-	-	-	-	-	aa	ab	-	-	-	-	-	-	ab	-	-	-	-	-	-	ab	-	-	-	-	-	ab	-	-	-	-	aa	ab	-	-	-	aa	-	-	-	-	aa
17782	aa/bb	176	0.542359	ab	ab	ab	bb	ab	bb	ab	ab	bb	aa	ab	-	ab	ab	ab	-	ab	aa	ab	ab	ab	aa	ab	aa	ab	aa	ab	-	bb	bb	bb	ab	bb	bb	aa	bb	ab	-	ab	AB	ab	bb	ab	aa	ab	ab
17819	aa/bb	181	0.537903	ab	aa	ab	ab	aa	-	ab	aa	aa	ab	ab	AB	aa	aa	aa	aa	bb	ab	ab	ab	aa	ab	aa	bb	aa	-	AB	aa	ab	aa	ab	ab	aa	aa	ab	ab	ab	aa	ab	ab	ab	ab	aa	aa	AB	ab
17822	aa/bb	167	0.576923	ab	aa	bb	ab	-	aa	ab	bb	ab	ab	aa	-	ab	ab	ab	aa	bb	ab	bb	aa	-	AB	-	ab	AB	bb	ab	ab	bb	AB	ab	aa	-	aa	ab	ab	bb	aa	-	-	bb	bb	ab	aa	ab	aa
17827	cc/ab	165	-25.9421	bc	cc	bb	bc	bc	bc	bc	bb	-	bc	bb	-	bc	bc	cc	-	bc	cc	cc	bc	cc	bc	bc	bc	bb	bc	bc	bb	cc	bc	cc	bc	bc	bc	bc	bc	cc	bb	bc	-	bc	bc	bb	-	bb	bb
17831	aa/bb	82	0.576528	ab	AB	aa	bb	-	-	AB	-	-	ab	ab	-	-	ab	aa	-	-	AB	-	-	-	-	-	ab	aa	ab	AB	-	AB	AB	ab	-	-	ab	bb	bb	aa	-	-	-	-	-	-	AB	aa	bb
17837	aa/bb	185	0.552139	ab	aa	ab	ab	ab	-	ab	ab	-	ab	bb	ab	ab	ab	aa	ab	ab	aa	-	ab	aa	ab	AB	ab	-	ab	ab	bb	aa	ab	aa	AB	-	ab	ab	ab	aa	bb	ab	aa	aa	ab	bb	AB	bb	bb
17841	cc/ab	126	0.550172	ac	cc	-	ac	cc	-	-	aa	cc	aa	-	-	-	-	-	-	-	ac	ac	-	-	ac	-	-	-	-	ac	-	ac	cc	ac	-	cc	-	-	cc	ac	-	-	-	-	-	cc	cc	-	aa
17863	aa/ab	138	0.588015	ab	aa	aa	AB	-	-	aa	ab	-	ab	bb	AB	ab	bb	ab	-	-	AB	-	-	ab	bb	-	bb	aa	bb	bb	ab	ab	aa	bb	aa	ab	aa	ab	ab	aa	aa	-	-	bb	ab	-	aa	aa	bb
17873	aa/bb	173	0.551181	ab	ab	bb	ab	ab	bb	ab	AB	bb	bb	ab	-	ab	ab	-	ab	bb	aa	-	ab	aa	ab	bb	-	ab	ab	ab	ab	ab	ab	ab	ab	ab	ab	aa	ab	ab	bb	-	bb	ab	ab	-	aa	bb	ab
17878	aa/bb	147	0.537833	ab	bb	ab	aa	bb	ab	ab	bb	ab	ab	ab	bb	ab	bb	-	ab	bb	bb	AB	bb	bb	-	ab	aa	ab	bb	ab	ab	ab	bb	bb	bb	ab	ab	ab	ab	ab	aa	-	bb	ab	AB	bb	aa	ab	ab
17882	aa/bb	166	0.545477	ab	ab	bb	ab	ab	ab	ab	ab	-	ab	ab	bb	ab	ab	AB	-	AB	ab	bb	ab	-	aa	-	bb	ab	ab	ab	aa	bb	bb	bb	bb	ab	ab	ab	ab	ab	aa	-	-	ab	bb	bb	-	bb	ab
17890	aa/bb	163	0.541106	ab	ab	ab	aa	ab	-	ab	bb	bb	aa	ab	-	-	bb	ab	AB	bb	bb	aa	ab	-	aa	-	-	ab	-	bb	-	ab	ab	bb	-	ab	-	bb	ab	ab	ab	-	-	ab	-	-	-	-	bb
17894	aa/bb	180	0.564158	ab	aa	ab	aa	bb	AB	aa	aa	bb	ab	ab	aa	ab	ab	ab	aa	bb	aa	bb	ab	-	ab	aa	bb	bb	-	bb	ab	aa	ab	aa	bb	ab	bb	ab	aa	ab	bb	ab	AB	aa	bb	-	AB	AB	bb
17897	aa/bb	157	0.550529	ab	bb	ab	ab	bb	aa	ab	ab	AB	bb	bb	bb	aa	ab	AB	ab	bb	ab	-	-	-	ab	bb	ab	ab	-	ab	AB	bb	aa	ab	ab	ab	ab	ab	bb	ab	bb	-	-	ab	-	ab	aa	ab	-
17918	aa/ab	49	0.517512	AB	ab	aa	AB	-	-	AB	-	-	aa	ab	-	-	ab	-	-	-	-	AB	-	-	-	-	-	-	-	-	-	AB	-	-	AB	-	-	-	-	AB	-	-	-	-	-	-	aa	-	aa
17931	aa/bb	147	0.552128	ab	aa	bb	AB	ab	ab	ab	bb	-	-	bb	ab	ab	ab	AB	ab	bb	aa	-	ab	aa	ab	-	ab	ab	-	-	-	aa	ab	aa	-	ab	ab	ab	ab	aa	bb	ab	aa	ab	-	bb	-	-	ab
17936	aa/bb	183	0.608071	ab	aa	ab	aa	aa	ab	aa	ab	ab	bb	bb	-	-	ab	aa	ab	bb	bb	aa	bb	-	bb	ab	bb	bb	ab	aa	AB	ab	aa	bb	ab	ab	ab	aa	ab	aa	aa	AB	ab	ab	AB	aa	aa	ab	bb
17941	aa/bb	42	0.542484	ab	AB	aa	ab	-	-	ab	-	-	-	-	-	-	-	-	-	-	-	-	-	-	-	-	-	AB	-	-	-	ab	-	-	-	ab	-	-	ab	AB	-	-	-	-	-	-	aa	-	-
17943	aa/bb	146	0.567568	ab	AB	aa	bb	aa	-	ab	AB	ab	ab	bb	-	ab	ab	-	-	aa	-	ab	aa	-	-	ab	-	ab	bb	-	ab	ab	ab	ab	ab	ab	bb	ab	-	aa	aa	aa	aa	ab	-	bb	AB	bb	-
17946	--/ab	25	0	-	aa	aa	-	-	-	-	-	-	-	aa	-	-	-	-	-	-	-	-	-	-	-	-	-	-	-	-	-	aa	-	-	aa	-	aa	-	-	-	aa	-	-	-	-	-	-	-	aa
17952	aa/bb	24	0.584034	ab	-	-	-	-	-	bb	-	-	-	-	-	-	-	-	-	-	-	-	-	-	-	-	-	-	-	-	-	ab	-	-	-	aa	-	-	-	-	-	-	-	ab	-	-	-	-	-
17957	aa/bb	136	0.539876	ab	aa	ab	ab	aa	-	ab	aa	aa	ab	ab	-	aa	aa	-	aa	ab	ab	ab	ab	-	ab	aa	-	aa	bb	ab	aa	ab	-	ab	ab	aa	aa	-	ab	-	aa	-	ab	ab	-	AB	aa	ab	ab
17963	cc/ab	116	0.56082	bc	bc	bb	cc	bb	-	bc	bc	-	cc	cc	-	-	cc	-	bc	cc	cc	bb	cc	-	-	-	bc	cc	BC	-	bb	bc	bc	bc	-	cc	cc	cc	bc	bc	bc	BC	-	bc	bc	cc	cc	cc	bb
17971	aa/bb	160	0.541372	ab	ab	aa	aa	ab	ab	ab	-	aa	aa	ab	-	ab	bb	aa	ab	bb	ab	ab	-	ab	ab	ab	ab	ab	bb	AB	ab	ab	bb	ab	bb	aa	aa	ab	ab	bb	ab	AB	ab	ab	-	-	aa	AB	ab
17972	aa/bb	185	0.547636	ab	aa	bb	ab	AB	-	ab	bb	ab	ab	aa	ab	ab	ab	aa	aa	bb	ab	bb	aa	bb	ab	-	bb	ab	bb	ab	AB	bb	ab	ab	bb	aa	aa	ab	ab	ab	aa	-	-	bb	bb	ab	aa	ab	aa
17982	aa/bb	180	0.549307	ab	aa	ab	ab	AB	aa	ab	aa	bb	ab	aa	AB	ab	AB	AB	aa	AB	-	AB	aa	AB	ab	aa	-	aa	aa	ab	bb	AB	ab	ab	bb	aa	bb	aa	aa	ab	aa	AB	aa	ab	ab	ab	aa	aa	ab
17984	aa/bb	156	0.5464	ab	ab	aa	ab	bb	-	bb	AB	AB	ab	bb	-	-	-	ab	-	ab	ab	bb	ab	-	-	ab	aa	aa	bb	ab	aa	ab	ab	ab	ab	ab	-	-	aa	aa	-	-	ab	aa	ab	ab	-	-	ab
17988	aa/bb	74	0.608014	ab	aa	ab	-	-	-	ab	-	-	aa	ab	-	-	ab	-	aa	aa	aa	-	ab	-	-	-	-	AB	-	-	-	ab	-	bb	-	ab	aa	-	-	AB	-	-	-	aa	-	aa	aa	-	AB
17989	aa/bb	180	0.538765	ab	bb	bb	ab	ab	bb	ab	aa	ab	bb	ab	-	bb	ab	AB	ab	bb	ab	ab	ab	aa	bb	bb	ab	ab	ab	ab	ab	aa	AB	bb	ab	ab	AB	ab	aa	ab	ab	AB	bb	ab	ab	bb	aa	ab	ab
17997	aa/bb	138	0.748148	aa	aa	aa	aa	aa	-	-	aa	aa	aa	aa	-	-	-	aa	-	-	-	aa	aa	-	AB	aa	-	aa	-	aa	aa	aa	-	aa	-	aa	aa	aa	aa	-	aa	-	aa	aa	aa	-	aa	aa	aa
18037	aa/bb	177	0.559911	ab	aa	-	ab	bb	bb	bb	ab	aa	bb	ab	bb	bb	bb	-	AB	ab	bb	-	ab	-	ab	-	ab	aa	bb	ab	ab	bb	ab	ab	bb	ab	bb	bb	aa	ab	ab	ab	-	ab	aa	ab	aa	bb	ab
18041	aa/bb	80	0.561957	AB	ab	bb	-	-	-	ab	ab	-	aa	aa	-	aa	aa	-	-	-	-	-	aa	-	aa	-	ab	aa	-	-	-	ab	AB	ab	-	AB	aa	-	aa	ab	-	-	-	ab	-	aa	aa	-	bb
18044	aa/bb	159	0.568834	ab	aa	ab	aa	-	ab	aa	aa	bb	ab	ab	AB	ab	ab	-	-	bb	aa	ab	ab	aa	ab	aa	bb	bb	ab	-	ab	aa	aa	aa	ab	ab	bb	ab	aa	ab	AB	ab	-	aa	-	aa	aa	ab	bb
18046	aa/bb	119	0.569913	-	aa	-	-	bb	-	bb	-	aa	-	-	-	-	-	-	-	aa	ab	bb	AB	-	-	bb	-	AB	-	AB	-	ab	ab	ab	-	ab	-	-	ab	ab	-	bb	-	ab	-	ab	aa	-	ab
18068	aa/bb	96	0.53754	ab	aa	ab	aa	-	-	ab	-	ab	ab	aa	-	AB	ab	-	-	-	ab	ab	-	-	-	-	-	ab	aa	aa	-	ab	-	ab	-	aa	aa	aa	aa	ab	-	aa	-	-	-	ab	aa	-	ab
18074	aa/bb	106	0.528617	ab	aa	ab	aa	-	-	ab	-	ab	AB	aa	-	-	ab	-	-	-	ab	ab	-	-	-	-	-	ab	-	aa	bb	ab	-	ab	-	aa	-	aa	-	ab	ab	-	-	ab	ab	-	aa	-	ab
18076	aa/bb	176	0.529876	ab	aa	ab	AB	aa	aa	ab	aa	aa	ab	ab	bb	aa	ab	-	aa	ab	ab	ab	ab	aa	AB	aa	ab	aa	ab	ab	aa	ab	aa	ab	ab	aa	aa	ab	ab	ab	aa	-	aa	ab	-	aa	aa	ab	ab
18077	aa/bb	174	0.570279	ab	aa	AB	aa	bb	-	aa	aa	ab	ab	ab	AB	ab	aa	ab	aa	bb	aa	bb	ab	-	bb	aa	bb	-	-	bb	-	ab	ab	aa	bb	ab	bb	bb	ab	bb	-	AB	-	ab	-	-	-	bb	bb
18096	aa/bb	116	0.6375	ab	aa	-	ab	-	-	ab	bb	-	bb	bb	-	aa	ab	-	-	bb	-	-	bb	-	-	-	bb	-	ab	bb	ab	ab	-	bb	ab	AB	aa	-	AB	aa	-	-	-	AB	bb	-	-	bb	bb
18102	aa/bb	160	0.544762	ab	AB	bb	bb	ab	-	AB	bb	ab	ab	aa	ab	-	ab	-	-	bb	ab	bb	aa	-	ab	bb	bb	ab	-	ab	-	bb	ab	ab	bb	ab	-	-	ab	ab	-	-	ab	bb	bb	bb	AB	ab	ab
18113	aa/bb	187	0.54858	ab	aa	bb	bb	bb	aa	bb	aa	bb	ab	aa	aa	ab	ab	aa	aa	ab	ab	aa	aa	bb	AB	ab	ab	aa	aa	ab	bb	ab	ab	ab	bb	ab	bb	aa	ab	bb	ab	ab	aa	ab	ab	aa	aa	aa	ab
18114	aa/bb	143	0.575219	ab	aa	ab	ab	bb	-	ab	aa	AB	aa	bb	-	aa	ab	-	bb	ab	bb	AB	ab	-	aa	-	-	ab	-	-	AB	ab	-	ab	-	aa	bb	bb	ab	ab	-	bb	-	AB	bb	aa	aa	ab	aa
18115	aa/bb	85	0.606056	ab	bb	bb	AB	ab	bb	ab	aa	ab	bb	ab	-	bb	ab	-	-	-	AB	-	bb	-	bb	-	-	aa	aa	ab	ab	ab	bb	ab	-	AB	AB	aa	aa	AB	-	-	-	ab	-	-	AB	-	AB
18135	aa/bb	90	0.596221	ab	bb	bb	aa	-	-	aa	-	-	bb	ab	-	-	ab	-	-	AB	ab	bb	-	bb	aa	-	bb	aa	-	-	-	-	-	aa	bb	bb	bb	-	-	aa	ab	-	bb	aa	-	-	aa	-	ab
18142	cc/ab	154	0.592857	bc	-	BC	bb	cc	-	bb	-	cc	bb	-	bb	-	-	-	cc	bb	-	BC	bb	-	BC	-	bb	cc	bb	BC	-	-	BC	bc	bb	-	-	bb	bc	bc	-	BC	bb	BC	bb	cc	cc	bb	bc
18146	aa/bb	54	0.660131	bb	-	bb	-	bb	-	bb	-	-	bb	bb	-	-	-	-	-	-	-	bb	-	-	-	bb	-	bb	-	-	-	bb	-	-	-	-	bb	bb	bb	-	-	-	-	-	-	-	aa	-	-
18157	cc/ab	92	0.537037	bc	cc	bc	cc	-	-	bc	BC	bc	bc	cc	-	-	BC	-	-	-	bc	-	cc	-	-	-	-	bc	-	cc	-	bc	BC	-	cc	-	bc	cc	cc	bc	-	-	-	bc	-	-	cc	-	bc
18161	aa/bb	151	0.639014	ab	aa	AB	bb	aa	aa	aa	-	-	-	ab	AB	-	bb	aa	ab	-	AB	-	ab	aa	AB	AB	bb	AB	aa	ab	aa	bb	-	-	-	ab	-	-	-	AB	-	aa	-	aa	ab	-	aa	-	bb
18162	aa/bb	53	0.57033	ab	aa	AB	-	-	-	aa	bb	-	ab	ab	-	bb	AB	-	-	-	ab	ab	-	-	-	-	-	bb	-	-	-	bb	-	AB	-	bb	bb	-	-	ab	-	-	-	aa	-	-	aa	-	bb
18168	aa/ab	171	0.553575	ab	aa	ab	ab	aa	aa	ab	ab	aa	bb	bb	-	aa	aa	ab	aa	bb	ab	-	ab	aa	ab	aa	-	aa	-	ab	aa	ab	-	bb	ab	aa	aa	ab	ab	ab	aa	aa	aa	ab	aa	aa	aa	ab	ab
18174	aa/bb	182	0.536871	ab	ab	aa	aa	bb	-	ab	ab	aa	aa	ab	AB	ab	bb	ab	bb	bb	bb	aa	ab	AB	ab	ab	ab	ab	bb	ab	ab	ab	bb	ab	bb	aa	ab	ab	ab	bb	ab	-	-	ab	AB	-	aa	-	ab
18189	aa/bb	60	0.560606	AB	ab	aa	ab	-	-	ab	-	-	ab	bb	-	-	-	-	-	-	AB	bb	AB	-	-	-	aa	aa	-	AB	-	ab	ab	-	ab	AB	aa	-	ab	AB	-	-	-	-	-	-	-	-	-
18190	cc/ab	127	0.796682	BC	-	BC	cc	-	-	cc	-	bb	-	cc	-	-	-	-	bb	BC	-	-	BC	-	bb	bb	cc	cc	-	bb	-	-	-	bb	bb	bb	bc	-	bb	bb	-	-	-	cc	-	-	bc	-	bb
18195	aa/bb	97	0.594907	AB	ab	bb	bb	-	-	bb	aa	-	aa	aa	-	-	ab	-	aa	ab	ab	aa	-	-	-	-	aa	aa	aa	bb	-	ab	-	ab	-	ab	ab	aa	ab	bb	-	-	-	ab	-	-	aa	-	ab
18203	aa/bb	176	0.5087	ab	aa	ab	aa	ab	-	ab	ab	ab	ab	aa	AB	ab	ab	ab	aa	ab	ab	ab	aa	bb	aa	-	bb	ab	ab	aa	ab	ab	ab	ab	aa	aa	aa	aa	aa	ab	ab	-	-	ab	ab	ab	aa	ab	ab
18205	cc/ab	134	0.532892	bc	bc	-	bb	bb	-	-	bc	bb	bc	-	-	-	-	-	-	-	cc	cc	bc	-	-	bb	-	bc	-	bc	-	bc	bc	cc	-	bc	-	cc	bb	bc	-	-	-	bc	-	bb	-	-	bc
18214	aa/bb	113	0.583923	ab	bb	AB	aa	-	-	ab	ab	-	ab	bb	-	-	ab	aa	-	-	AB	-	aa	-	ab	-	-	aa	-	aa	-	bb	aa	ab	aa	aa	ab	AB	ab	ab	-	-	-	ab	AB	ab	aa	AB	aa
18227	aa/bb	176	0.548992	ab	bb	bb	AB	aa	bb	ab	aa	ab	bb	ab	ab	-	ab	aa	AB	-	ab	ab	AB	-	bb	bb	ab	ab	ab	ab	ab	aa	bb	bb	-	ab	bb	ab	aa	ab	-	-	-	ab	-	bb	aa	ab	ab
18233	cc/ab	169	0.551132	bc	cc	cc	cc	bc	-	bb	bc	bc	bc	bc	bc	-	bc	cc	bc	cc	bc	bc	bc	-	bc	bb	cc	bb	bb	bc	-	-	bc	bc	cc	bc	bb	cc	bc	bc	bc	BC	cc	bc	bc	bc	cc	bc	bc
18237	cc/ab	111	0.553145	ac	ac	aa	ac	ac	-	ac	-	aa	aa	ac	AC	-	ac	-	ac	aa	ac	-	ac	cc	aa	aa	AC	ac	aa	ac	-	ac	-	-	ac	ac	-	cc	cc	ac	ac	aa	-	ac	ac	-	-	-	ac
18253	aa/bb	164	0.556923	ab	AB	ab	bb	ab	-	ab	ab	bb	aa	ab	bb	ab	AB	aa	-	ab	aa	ab	ab	ab	aa	-	aa	ab	aa	ab	aa	bb	bb	bb	ab	bb	bb	aa	bb	ab	ab	AB	bb	ab	-	ab	-	ab	ab
18257	cc/ab	172	0.546584	ac	cc	ac	cc	aa	aa	AC	AC	ac	AC	cc	-	-	-	ac	cc	cc	AC	-	cc	-	-	ac	aa	ac	ac	-	aa	ac	AC	ac	cc	-	cc	-	cc	ac	AC	-	aa	ac	AC	ac	-	ac	ac
18288	aa/bb	185	0.544158	ab	ab	aa	aa	bb	ab	ab	ab	aa	aa	ab	-	ab	bb	ab	bb	bb	bb	-	ab	aa	ab	bb	ab	ab	bb	ab	-	ab	bb	ab	bb	aa	ab	ab	ab	bb	aa	ab	AB	ab	-	bb	aa	aa	ab
18290	aa/bb	154	0.565259	-	aa	bb	ab	ab	aa	ab	bb	-	ab	aa	-	ab	ab	-	aa	bb	ab	bb	aa	bb	ab	-	ab	ab	AB	ab	ab	bb	AB	ab	aa	aa	aa	ab	ab	bb	-	ab	-	bb	-	aa	aa	ab	aa
18302	aa/bb	59	0.579853	ab	aa	-	-	-	-	ab	-	-	aa	ab	-	-	ab	-	-	bb	-	-	-	-	-	-	-	ab	-	AB	-	bb	-	-	AB	bb	-	ab	bb	ab	-	-	-	-	-	-	AB	-	ab
18307	aa/bb	185	0.545053	ab	ab	aa	aa	ab	ab	bb	ab	aa	aa	ab	bb	ab	bb	ab	ab	bb	bb	ab	bb	bb	ab	ab	ab	ab	bb	bb	-	ab	ab	ab	-	aa	ab	ab	ab	bb	bb	ab	-	ab	ab	ab	aa	aa	ab
18310	aa/bb	123	0.567084	ab	aa	ab	ab	bb	-	bb	ab	-	bb	ab	-	bb	ab	-	-	ab	ab	-	ab	aa	-	-	AB	aa	bb	ab	-	bb	ab	ab	bb	ab	bb	bb	aa	ab	ab	bb	-	bb	aa	ab	AB	bb	ab
18312	aa/bb	166	0.535057	ab	ab	aa	bb	aa	-	ab	ab	ab	ab	bb	-	ab	ab	-	ab	aa	aa	ab	aa	-	ab	ab	ab	ab	bb	aa	ab	ab	ab	ab	ab	ab	bb	ab	AB	aa	aa	AB	-	ab	ab	bb	aa	bb	bb
18347	aa/bb	20	0.692308	AB	aa	-	AB	-	-	-	-	-	-	bb	-	-	ab	-	-	-	-	-	-	-	-	-	-	AB	-	-	-	-	-	-	-	-	-	-	-	aa	-	-	-	-	-	-	aa	-	-
18360	aa/bb	171	0.553688	ab	aa	ab	ab	bb	-	bb	aa	ab	bb	ab	ab	AB	ab	AB	ab	ab	ab	bb	ab	aa	ab	ab	ab	aa	bb	ab	ab	ab	ab	ab	bb	ab	bb	bb	aa	ab	ab	bb	ab	bb	-	-	-	bb	ab
18367	aa/bb	115	0.56431	ab	ab	aa	aa	bb	-	ab	ab	-	aa	ab	-	AB	bb	AB	-	bb	ab	AB	AB	-	-	-	bb	ab	bb	ab	-	ab	bb	AB	bb	-	aa	-	ab	bb	-	-	-	ab	aa	-	aa	aa	ab
18368	aa/bb	28	0.640138	-	-	aa	-	-	-	-	-	-	-	-	-	-	-	-	-	-	aa	-	-	-	-	-	-	-	-	-	-	-	-	-	aa	ab	-	-	-	bb	-	-	-	bb	-	-	aa	-	ab
18385	aa/bb	97	0.535326	ab	-	-	-	ab	-	-	-	-	-	-	-	-	-	-	-	-	AB	-	-	-	-	-	-	aa	-	aa	-	-	-	aa	-	-	-	-	-	aa	-	-	-	-	-	-	aa	-	ab
18386	aa/bb	165	0.621154	ab	aa	ab	ab	aa	-	aa	ab	-	bb	bb	-	aa	ab	aa	aa	bb	bb	aa	bb	aa	bb	-	bb	AB	-	ab	AB	aa	aa	bb	ab	ab	aa	aa	ab	aa	aa	ab	ab	ab	-	aa	-	ab	bb
18396	ab/aa	47	0.689349	aa	aa	-	-	bb	-	-	-	-	aa	-	aa	-	-	-	-	-	-	-	-	-	-	-	-	-	-	-	-	-	aa	aa	ab	-	aa	-	-	aa	-	-	-	-	-	-	-	-	-
18404	aa/bb	62	0.614443	ab	bb	bb	-	-	-	-	-	-	bb	-	-	-	ab	-	-	-	-	bb	-	-	-	-	-	aa	-	-	-	bb	-	aa	-	AB	bb	bb	bb	-	-	-	-	aa	-	-	-	-	-
18410	cc/ab	168	0.538889	ac	ac	cc	ac	ac	-	ac	ac	ac	ac	aa	AC	-	ac	cc	ac	cc	cc	ac	cc	-	ac	ac	AC	ac	aa	cc	ac	ac	ac	ac	ac	ac	-	ac	ac	cc	cc	cc	cc	ac	-	-	cc	aa	aa
18412	aa/bb	157	0.572704	ab	aa	ab	aa	bb	-	aa	aa	bb	bb	ab	-	ab	aa	-	aa	bb	-	-	ab	AB	ab	aa	bb	bb	ab	bb	-	aa	ab	aa	bb	ab	bb	ab	aa	ab	bb	-	AB	ab	bb	-	aa	ab	bb
18421	aa/bb	93	0.593145	ab	aa	ab	bb	-	-	ab	bb	bb	aa	ab	-	-	AB	-	ab	bb	AB	ab	ab	-	-	-	ab	ab	-	AB	-	bb	-	ab	-	bb	ab	-	-	ab	-	-	-	ab	-	-	AB	bb	ab
18439	aa/bb	127	0.548431	ab	ab	ab	ab	bb	-	ab	aa	ab	bb	AB	-	-	ab	-	-	-	aa	bb	ab	-	-	bb	-	ab	ab	ab	bb	ab	ab	ab	bb	ab	bb	bb	aa	bb	ab	-	-	bb	-	bb	aa	bb	ab
18485	aa/bb	137	0.554528	ab	bb	ab	aa	ab	AB	ab	-	-	ab	ab	-	bb	-	-	AB	-	bb	aa	-	bb	aa	-	aa	ab	-	AB	AB	ab	-	bb	AB	ab	AB	ab	ab	AB	aa	-	-	ab	-	-	AB	ab	ab
18502	aa/bb	67	0.566185	ab	bb	ab	AB	-	-	ab	bb	-	ab	ab	-	-	bb	-	-	-	-	-	bb	-	-	-	-	-	-	-	-	-	bb	bb	-	-	ab	ab	ab	AB	-	-	-	-	-	-	aa	ab	ab
18519	ab/--	51	0.516529	-	-	aa	-	-	-	-	-	-	-	-	-	aa	bb	-	-	bb	-	aa	-	aa	-	aa	-	-	bb	-	-	-	-	-	-	aa	-	-	aa	-	-	-	-	-	aa	-	-	-	-
18524	aa/bb	180	0.55381	ab	aa	ab	ab	ab	-	bb	-	aa	-	ab	bb	ab	ab	AB	aa	bb	ab	aa	bb	aa	ab	bb	ab	ab	ab	ab	aa	ab	ab	ab	ab	ab	ab	ab	ab	ab	ab	ab	ab	ab	aa	-	-	bb	bb
18535	cc/ab	97	-6.62774	bc	bb	cc	bc	bc	-	-	bb	-	bc	bb	-	-	bc	-	-	cc	cc	cc	-	-	-	-	bb	bb	-	cc	-	bc	-	bc	bc	bc	bc	bc	bc	cc	-	-	-	bc	-	bb	cc	bb	bb
18553	aa/bb	176	0.558718	ab	ab	ab	bb	-	bb	ab	ab	aa	ab	aa	-	aa	aa	aa	aa	bb	AB	bb	ab	aa	bb	ab	ab	ab	bb	ab	ab	ab	ab	ab	bb	ab	ab	ab	bb	ab	ab	AB	-	ab	AB	ab	aa	ab	bb
18569	aa/bb	171	0.544178	ab	ab	aa	ab	ab	-	ab	ab	-	ab	bb	-	ab	ab	aa	ab	aa	aa	ab	aa	aa	ab	-	ab	ab	bb	aa	AB	ab	ab	ab	ab	ab	bb	aa	ab	aa	aa	aa	-	ab	AB	AB	-	bb	bb
18570	aa/bb	68	0.620094	ab	bb	bb	AB	AB	-	bb	aa	bb	bb	bb	-	-	ab	-	ab	-	aa	-	ab	-	-	-	-	ab	bb	-	-	bb	-	ab	-	ab	bb	-	bb	ab	-	-	-	-	-	AB	aa	ab	aa
18574	aa/bb	121	0.559259	ab	aa	aa	-	ab	-	-	-	AB	ab	-	-	-	-	-	ab	aa	ab	ab	ab	-	bb	-	-	bb	-	ab	-	ab	-	ab	-	ab	-	-	ab	ab	-	-	-	ab	-	-	aa	-	ab
18596	aa/bb	117	0.747807	aa	aa	-	aa	-	-	aa	aa	aa	-	-	-	-	-	aa	-	aa	aa	aa	aa	-	-	-	-	aa	-	-	-	-	aa	-	aa	aa	aa	-	aa	aa	-	aa	aa	-	aa	aa	aa	aa	-
18612	aa/bb	101	0.553893	ab	-	-	-	ab	-	-	-	bb	-	-	-	-	-	-	-	bb	aa	AB	-	-	-	-	-	-	-	bb	-	bb	AB	-	-	-	-	-	bb	ab	-	-	-	-	-	-	-	-	ab
18615	aa/ab	54	0.598374	-	-	-	bb	bb	-	bb	AB	-	ab	aa	-	-	ab	-	aa	ab	-	-	-	-	-	-	-	aa	-	AB	-	ab	-	-	-	AB	-	aa	AB	bb	-	AB	-	ab	-	aa	AB	-	-
18616	aa/bb	142	0.52928	ab	-	-	AB	ab	-	-	aa	ab	bb	aa	-	-	-	-	-	ab	ab	ab	aa	-	-	ab	-	ab	aa	-	-	ab	ab	ab	-	aa	-	-	aa	ab	-	AB	-	ab	-	ab	aa	-	ab
18651	aa/bb	95	0.563704	ab	-	-	-	aa	-	-	-	aa	-	-	-	-	-	-	-	-	AB	aa	-	-	-	-	-	-	-	aa	-	ab	-	ab	-	aa	-	-	-	aa	-	-	-	-	-	aa	-	-	bb
18661	aa/bb	125	0.572755	ab	bb	bb	aa	ab	-	ab	-	bb	bb	aa	AB	-	-	-	-	ab	ab	bb	aa	-	aa	-	bb	aa	-	ab	-	ab	ab	aa	bb	-	-	-	bb	-	-	-	-	-	-	-	AB	bb	ab
18726	aa/bb	50	0.574324	-	aa	-	-	-	-	bb	ab	-	ab	-	-	-	-	-	-	-	-	-	bb	-	-	-	-	ab	-	-	-	ab	-	-	-	AB	-	-	-	-	-	-	-	-	-	-	-	-	bb
18733	aa/bb	73	0.576894	ab	ab	ab	-	ab	-	aa	-	-	ab	ab	-	-	bb	-	-	ab	aa	ab	-	-	-	-	-	-	-	-	-	-	bb	-	-	ab	AB	ab	bb	ab	-	aa	-	bb	-	-	AB	bb	ab
18735	aa/bb	179	0.539845	ab	ab	ab	ab	ab	-	ab	ab	bb	ab	bb	ab	ab	ab	aa	ab	ab	aa	aa	ab	aa	aa	AB	ab	bb	ab	aa	bb	ab	ab	aa	ab	ab	ab	ab	ab	aa	bb	ab	aa	aa	ab	bb	aa	bb	bb
18756	aa/bb	144	0.541366	ab	ab	bb	-	ab	-	ab	ab	bb	bb	ab	-	-	-	-	-	-	ab	aa	ab	-	bb	-	AB	ab	-	AB	-	ab	bb	ab	-	ab	-	-	aa	ab	-	-	-	ab	-	bb	aa	-	ab
18765	aa/bb	26	0.571429	ab	-	-	-	-	-	-	-	-	aa	aa	-	-	-	-	-	-	-	-	-	-	-	-	-	ab	-	-	bb	-	-	AB	-	-	-	-	-	-	-	-	-	-	-	-	-	-	-
18777	aa/bb	179	0.507084	ab	aa	ab	aa	ab	aa	ab	ab	ab	ab	aa	ab	ab	ab	ab	aa	ab	-	ab	aa	ab	ab	ab	ab	ab	aa	aa	ab	ab	ab	ab	aa	-	ab	aa	aa	ab	ab	ab	aa	ab	ab	ab	aa	ab	ab
18787	aa/bb	150	0.545483	ab	aa	ab	aa	bb	-	bb	aa	aa	ab	ab	aa	ab	ab	ab	ab	AB	bb	bb	ab	aa	ab	-	ab	-	-	ab	-	ab	ab	ab	ab	AB	ab	bb	ab	-	bb	-	-	ab	-	-	AB	ab	aa
18793	aa/bb	106	0.535714	ab	bb	ab	-	bb	-	ab	-	-	ab	ab	-	ab	bb	-	bb	-	bb	AB	-	-	-	-	AB	bb	bb	ab	-	ab	bb	-	bb	ab	ab	-	bb	bb	aa	-	-	ab	ab	-	aa	aa	ab
18816	aa/bb	135	0.586576	ab	bb	aa	ab	AB	-	ab	-	-	ab	aa	-	aa	ab	-	-	bb	ab	bb	ab	ab	ab	-	-	aa	ab	bb	-	ab	AB	ab	ab	ab	AB	aa	AB	ab	-	ab	-	ab	ab	bb	aa	-	bb
18842	aa/bb	171	0.547829	ab	aa	aa	bb	aa	ab	ab	ab	aa	aa	ab	aa	bb	bb	ab	aa	ab	-	-	bb	ab	bb	ab	-	ab	-	ab	aa	-	ab	ab	ab	ab	ab	ab	aa	ab	ab	ab	aa	aa	aa	ab	aa	ab	-
18846	aa/bb	66	0.545151	AB	-	-	aa	bb	-	ab	-	-	ab	aa	-	ab	ab	-	-	aa	ab	-	-	AB	-	-	-	ab	AB	-	-	ab	-	AB	-	aa	-	-	aa	ab	-	-	-	ab	-	ab	aa	-	bb
18848	ab/cc	115	0.422299	-	cc	cc	ac	bc	aa	cc	ab	-	cc	cc	aa	-	ab	-	ab	-	ab	-	ac	-	-	-	ab	ab	cc	ac	-	cc	ab	bc	-	ab	ac	cc	ab	ac	-	-	-	ab	-	-	ab	ab	ab
18880	aa/bb	172	0.546021	ab	ab	aa	ab	bb	aa	ab	aa	-	ab	bb	ab	bb	ab	ab	ab	ab	ab	bb	ab	bb	ab	-	aa	aa	bb	ab	ab	ab	ab	ab	ab	ab	aa	bb	ab	ab	aa	ab	AB	aa	ab	ab	aa	-	ab
18885	aa/bb	74	0.575758	AB	aa	-	-	-	-	-	-	-	-	-	-	-	-	-	aa	-	aa	-	aa	-	aa	-	-	ab	-	AB	-	AB	aa	aa	-	-	-	-	-	bb	-	-	-	-	-	-	aa	-	ab
18888	aa/bb	51	0.572674	ab	-	-	-	-	-	-	-	-	-	-	-	-	-	-	-	ab	AB	aa	-	-	-	-	-	-	-	-	-	-	-	-	-	-	-	-	-	-	-	-	-	-	-	aa	-	-	AB
18889	aa/bb	58	0.538298	ab	-	-	aa	AB	-	-	-	-	-	-	-	-	-	-	-	-	-	-	-	-	-	aa	-	-	-	-	-	aa	ab	aa	-	-	-	-	bb	-	-	-	-	-	-	-	-	-	ab
18925	aa/bb	64	0.6125	ab	bb	-	-	-	-	ab	-	-	bb	-	-	-	-	-	-	-	ab	ab	bb	-	-	-	-	AB	-	-	-	aa	-	aa	-	-	-	-	-	ab	-	-	-	bb	-	aa	-	-	ab
18969	aa/bb	156	0.546408	ab	ab	bb	ab	ab	-	ab	ab	bb	ab	ab	AB	ab	ab	aa	-	bb	aa	aa	ab	-	ab	-	-	ab	ab	ab	ab	ab	ab	ab	ab	ab	ab	ab	ab	ab	AB	bb	bb	ab	ab	-	aa	bb	ab
18975	ab/ac	100	0.515305	ac	ab	ab	ab	-	-	ab	ac	ac	-	ab	-	ab	-	ac	-	ab	-	AB	ab	-	ab	ac	ac	ab	AB	ab	-	ab	ab	ac	AB	ab	ab	ab	AB	ac	aa	-	-	bc	-	-	ab	-	AB
18980	aa/bb	72	0.611801	ab	ab	ab	aa	-	-	bb	AB	-	aa	ab	-	aa	bb	bb	ab	-	-	-	-	-	-	-	-	ab	-	-	ab	-	AB	bb	-	aa	AB	-	ab	bb	bb	-	-	AB	-	-	-	-	AB
18989	aa/bb	183	0.556082	ab	aa	ab	ab	ab	aa	ab	ab	ab	ab	ab	ab	-	bb	AB	bb	ab	aa	ab	ab	ab	ab	-	bb	ab	bb	bb	ab	aa	-	ab	ab	ab	ab	ab	bb	ab	ab	aa	AB	bb	aa	ab	aa	ab	ab
18998	aa/bb	169	0.562943	ab	aa	ab	ab	ab	AB	ab	ab	ab	ab	ab	ab	bb	bb	AB	bb	ab	-	AB	AB	AB	ab	-	bb	ab	bb	bb	ab	aa	-	ab	AB	ab	ab	ab	bb	ab	ab	-	-	bb	aa	-	-	AB	ab
19011	aa/bb	32	0.621212	AB	-	-	-	-	-	-	-	-	-	ab	-	-	-	-	-	-	-	-	-	-	-	-	-	-	-	-	-	bb	-	bb	-	-	-	-	bb	-	-	-	-	-	-	AB	-	-	ab
19017	aa/ab	72	0.746377	aa	aa	aa	aa	-	-	aa	aa	-	aa	aa	-	-	aa	-	-	aa	-	aa	aa	-	aa	-	-	aa	-	-	aa	aa	-	aa	-	aa	aa	aa	-	aa	-	-	-	aa	-	aa	-	-	aa
19022	aa/bb	108	0.676391	ab	aa	ab	aa	aa	-	aa	ab	-	bb	bb	-	-	-	aa	ab	AB	bb	-	bb	-	bb	-	-	bb	-	aa	AB	ab	aa	bb	ab	aa	-	aa	ab	aa	-	-	-	ab	-	aa	-	-	bb
19035	aa/bb	107	0.599398	ab	-	-	-	-	-	-	-	AB	-	-	-	-	-	-	-	aa	aa	AB	aa	-	-	-	-	-	-	aa	-	AB	-	AB	-	-	-	-	AB	aa	-	-	-	-	-	bb	aa	-	bb
19038	aa/bb	138	0.586649	ab	ab	ab	ab	aa	-	ab	ab	aa	aa	ab	-	ab	bb	-	-	bb	AB	bb	-	AB	aa	ab	aa	ab	-	bb	bb	AB	ab	ab	aa	ab	aa	ab	bb	bb	bb	-	-	bb	bb	-	aa	-	ab
19098	aa/bb	181	0.551492	ab	ab	ab	aa	ab	-	ab	bb	bb	aa	ab	ab	ab	bb	aa	ab	bb	bb	aa	aa	ab	aa	-	aa	bb	ab	bb	bb	ab	ab	bb	ab	ab	ab	ab	ab	ab	ab	ab	aa	ab	bb	bb	aa	bb	bb
19108	aa/ab	157	0.5	aa	aa	aa	aa	aa	-	aa	aa	-	aa	aa	aa	aa	aa	aa	aa	aa	aa	aa	aa	-	aa	aa	aa	aa	-	aa	aa	aa	aa	aa	aa	aa	aa	aa	aa	aa	aa	aa	aa	aa	aa	aa	aa	aa	aa
19109	cc/ab	137	0.571137	ac	-	-	-	ac	-	cc	-	aa	-	cc	-	-	-	cc	-	cc	ac	ac	cc	-	-	aa	cc	cc	-	ac	-	cc	cc	cc	-	aa	-	cc	ac	ac	-	-	-	cc	-	cc	cc	cc	aa
19117	aa/ab	130	0.535109	ab	aa	ab	aa	ab	-	ab	aa	bb	ab	ab	ab	-	ab	AB	aa	ab	aa	ab	-	aa	-	-	-	bb	ab	ab	ab	aa	aa	aa	ab	aa	-	ab	aa	ab	AB	ab	AB	ab	-	aa	aa	-	ab
19123	aa/bb	56	1	aa	-	aa	-	-	aa	aa	-	-	aa	-	-	-	-	-	-	-	aa	-	-	-	-	-	-	-	-	aa	-	aa	-	aa	aa	aa	-	-	-	aa	aa	-	-	aa	-	-	aa	-	aa
19145	aa/bb	176	0.552595	ab	ab	ab	ab	-	-	ab	aa	ab	bb	ab	AB	ab	aa	ab	aa	ab	aa	ab	ab	-	ab	-	aa	ab	-	ab	bb	ab	ab	ab	ab	ab	bb	ab	ab	bb	bb	ab	bb	bb	ab	bb	AB	bb	ab
19157	aa/bb	52	0.582671	ab	aa	-	-	-	-	-	-	-	ab	ab	-	-	-	AB	-	-	aa	bb	-	-	-	-	-	-	AB	-	-	-	-	bb	-	-	-	-	bb	-	aa	-	-	aa	-	-	-	-	-
19174	aa/bb	116	0.5	aa	aa	aa	aa	aa	-	aa	-	aa	aa	aa	-	aa	aa	-	aa	aa	aa	aa	-	aa	aa	-	aa	aa	-	aa	-	aa	aa	aa	aa	aa	aa	aa	aa	aa	aa	-	-	aa	-	aa	aa	-	aa
19210	aa/bb	158	0.61372	ab	-	-	-	ab	-	bb	bb	bb	bb	bb	-	bb	bb	-	-	aa	-	ab	bb	-	bb	bb	-	AB	bb	ab	bb	bb	aa	ab	-	-	bb	aa	aa	ab	bb	bb	aa	-	-	AB	AB	bb	ab
19214	aa/bb	131	0.588365	ab	aa	ab	ab	ab	aa	ab	ab	bb	ab	ab	-	bb	bb	ab	bb	ab	aa	ab	-	-	ab	-	bb	ab	-	bb	AB	aa	bb	ab	AB	AB	ab	-	bb	ab	-	aa	-	bb	-	AB	-	ab	ab
19216	aa/bb	27	0.611801	AB	-	-	AB	-	-	ab	-	-	-	-	-	-	-	-	-	-	-	-	-	-	-	-	-	-	-	-	-	-	-	-	-	ab	aa	ab	-	aa	aa	-	-	aa	-	-	-	-	-
19222	aa/bb	128	0.5425	ab	-	-	-	bb	-	-	aa	bb	-	aa	-	-	-	-	-	ab	AB	aa	aa	-	-	AB	-	aa	-	ab	-	ab	ab	AB	-	aa	-	-	aa	ab	-	-	-	ab	-	aa	aa	-	ab
19241	aa/bb	63	0	-	aa	-	-	-	-	-	-	-	aa	-	-	-	-	-	-	-	aa	-	-	-	aa	-	-	-	-	-	aa	-	-	-	-	-	-	-	-	-	-	-	-	aa	-	-	aa	-	aa
19255	cc/ab	121	-14.8913	bc	bb	-	bc	bb	-	bb	cc	bb	bb	bb	-	-	-	-	-	-	cc	bb	bc	-	-	-	bc	bb	-	cc	-	bb	cc	bc	-	bc	-	-	bb	bc	-	-	-	cc	-	cc	-	-	cc
19257	aa/bb	129	0.551633	ab	aa	ab	bb	ab	-	ab	-	bb	aa	ab	-	-	ab	ab	ab	bb	aa	ab	ab	-	ab	-	aa	ab	-	ab	-	bb	bb	ab	-	AB	-	ab	bb	ab	-	-	aa	ab	-	-	AB	-	ab
19268	aa/bb	177	0.536009	ab	bb	ab	aa	ab	-	ab	bb	ab	ab	ab	bb	bb	bb	ab	ab	bb	bb	aa	bb	bb	aa	bb	aa	ab	bb	ab	ab	ab	bb	bb	ab	ab	ab	ab	ab	ab	aa	ab	AB	ab	ab	bb	AB	AB	ab
19272	aa/bb	133	0.567085	ab	ab	ab	aa	bb	-	ab	ab	ab	aa	ab	-	ab	bb	ab	bb	-	AB	aa	bb	AB	ab	-	ab	ab	bb	ab	-	ab	bb	ab	bb	aa	ab	ab	ab	bb	aa	-	-	ab	AB	bb	aa	aa	ab
19282	aa/bb	159	0.550026	ab	ab	bb	aa	bb	-	ab	ab	ab	ab	aa	ab	-	-	ab	ab	aa	aa	bb	aa	-	aa	-	-	aa	-	ab	AB	ab	ab	ab	aa	aa	aa	aa	ab	ab	ab	-	AB	ab	-	aa	aa	aa	bb
19301	aa/bb	37	0.605035	ab	ab	-	-	-	-	-	-	-	-	ab	-	-	-	-	-	-	ab	-	-	-	-	-	-	-	-	-	-	ab	bb	bb	-	-	-	-	ab	AB	-	-	-	-	-	-	-	-	-
19309	aa/bb	83	0.617925	ab	aa	ab	ab	-	-	ab	ab	aa	bb	bb	-	aa	aa	-	-	bb	bb	-	-	AB	-	-	-	bb	AB	-	-	ab	-	bb	-	ab	aa	-	ab	aa	-	-	-	ab	-	-	aa	-	bb
19310	aa/bb	117	0.578723	ab	aa	ab	bb	AB	-	AB	bb	-	aa	ab	AB	bb	bb	ab	-	bb	aa	-	ab	AB	ab	-	-	bb	aa	ab	-	bb	bb	-	bb	-	-	ab	bb	ab	-	aa	-	aa	-	aa	AB	-	ab
19316	--/ab	98	1	bb	-	bb	bb	-	-	bb	bb	-	bb	bb	-	-	bb	-	-	bb	bb	bb	bb	-	-	-	bb	bb	bb	bb	-	bb	-	bb	-	-	-	bb	bb	bb	-	-	-	bb	-	-	-	bb	bb
19321	aa/bb	93	0.547407	ab	bb	AB	ab	-	-	bb	-	-	bb	bb	-	AB	-	-	ab	-	ab	-	-	-	ab	-	-	ab	-	ab	-	bb	-	-	-	ab	ab	ab	bb	ab	bb	AB	bb	ab	-	-	aa	-	aa
19324	aa/bb	125	0.549451	ab	ab	aa	ab	bb	-	ab	aa	aa	ab	bb	-	bb	ab	-	ab	ab	ab	bb	-	-	ab	-	-	aa	bb	ab	AB	ab	ab	ab	-	ab	aa	bb	ab	aa	-	ab	-	aa	-	-	aa	aa	ab
19331	aa/bb	168	0.555801	ab	aa	ab	aa	bb	-	-	aa	-	aa	aa	-	AB	ab	-	-	bb	aa	ab	ab	-	-	aa	bb	bb	-	bb	ab	aa	-	aa	-	ab	-	ab	aa	ab	-	bb	ab	aa	-	-	aa	-	bb
19357	aa/bb	174	0.550399	ab	ab	ab	bb	-	ab	aa	bb	bb	ab	ab	ab	AB	bb	AB	AB	bb	ab	bb	ab	ab	-	aa	bb	bb	ab	ab	aa	bb	-	ab	bb	ab	bb	ab	bb	ab	bb	aa	ab	aa	ab	ab	AB	bb	-
19359	aa/bb	178	0.532477	ab	bb	ab	aa	bb	-	ab	bb	-	ab	ab	bb	ab	bb	ab	-	bb	bb	aa	bb	bb	ab	ab	aa	ab	bb	ab	ab	ab	bb	-	bb	ab	ab	ab	bb	bb	aa	AB	bb	ab	ab	bb	aa	ab	ab
19367	aa/bb	76	0.56309	AB	-	-	-	ab	-	-	-	-	-	-	-	-	-	-	-	-	ab	-	-	-	-	-	-	-	-	-	-	ab	bb	AB	-	-	-	-	-	bb	-	-	-	-	-	bb	-	-	AB
19394	cc/ab	87	-12.2377	bc	bb	bb	bc	-	-	bc	-	-	bb	bc	-	cc	bc	cc	-	-	-	-	cc	-	-	-	-	bc	-	bc	cc	cc	cc	cc	bb	bc	-	bb	bb	cc	-	-	-	cc	-	-	cc	-	bc
19396	aa/bb	91	0.574698	ab	aa	ab	aa	bb	-	aa	aa	-	ab	AB	aa	ab	ab	ab	aa	-	aa	-	ab	-	-	-	bb	AB	-	bb	-	-	ab	aa	-	-	bb	ab	aa	AB	-	-	-	aa	-	-	aa	-	bb
19398	aa/bb	25	0.543651	ab	aa	-	-	-	-	ab	-	-	-	-	AB	-	aa	-	-	-	-	-	-	-	-	-	-	-	-	-	-	ab	-	-	-	-	-	-	-	-	aa	-	-	ab	-	-	-	-	-
19408	aa/bb	139	0.569706	ab	aa	aa	bb	-	-	-	-	bb	aa	ab	-	-	-	-	-	bb	aa	ab	ab	-	-	-	-	bb	-	ab	aa	bb	bb	-	bb	AB	-	-	bb	ab	-	-	ab	aa	-	-	aa	-	bb
19432	aa/bb	59	0.566106	ab	aa	-	aa	-	-	ab	-	-	ab	aa	-	-	-	-	aa	AB	ab	-	-	-	-	-	-	ab	-	aa	-	-	-	AB	-	aa	bb	-	aa	ab	-	-	-	-	-	-	aa	ab	ab
19457	aa/bb	98	0.556359	ab	bb	ab	ab	aa	-	bb	ab	ab	ab	bb	-	bb	ab	-	-	-	-	aa	aa	-	-	aa	-	-	-	aa	bb	ab	-	ab	aa	aa	aa	ab	ab	aa	ab	-	-	ab	-	aa	aa	ab	ab
19499	aa/bb	127	0.550683	ab	aa	ab	ab	aa	-	ab	-	aa	bb	bb	-	-	-	-	-	bb	ab	ab	AB	-	ab	-	-	aa	-	ab	-	ab	aa	bb	-	aa	aa	AB	ab	ab	-	-	-	ab	-	aa	aa	-	ab
19503	cc/ab	75	0.57996	bc	cc	-	-	bb	-	-	-	-	-	-	-	-	-	-	-	cc	cc	bb	-	-	-	-	-	BC	-	cc	-	cc	-	-	-	-	-	-	cc	cc	-	-	-	cc	-	cc	-	-	bc
19504	cc/ab	50	0.662338	ac	cc	AC	-	-	-	aa	AC	cc	cc	-	-	-	aa	-	-	-	-	AC	-	-	-	ac	-	-	-	-	-	AC	-	aa	-	AC	ac	-	-	aa	-	-	-	-	-	-	cc	-	-
19515	aa/bb	182	0.558849	ab	ab	ab	ab	aa	-	ab	ab	aa	aa	ab	bb	ab	bb	ab	aa	bb	aa	bb	ab	ab	AB	bb	aa	ab	ab	bb	bb	ab	ab	ab	aa	ab	aa	ab	bb	bb	bb	ab	ab	bb	ab	bb	aa	bb	ab
19522	aa/bb	179	0.547501	ab	aa	ab	bb	AB	-	ab	ab	bb	aa	ab	ab	ab	ab	AB	AB	bb	aa	ab	ab	ab	ab	ab	aa	ab	aa	ab	-	bb	bb	ab	bb	-	bb	ab	bb	ab	ab	ab	aa	ab	bb	-	-	bb	ab
19535	aa/bb	85	0.549937	ab	ab	-	-	-	-	-	-	bb	-	aa	-	-	-	-	-	bb	aa	-	ab	-	-	AB	-	-	-	ab	-	ab	-	ab	-	-	-	-	AB	ab	-	-	-	-	-	bb	-	-	ab
19547	cc/ab	104	0.574212	bc	bc	cc	bc	-	-	BC	-	cc	bc	cc	-	cc	cc	-	-	bb	bc	bc	-	-	bc	bb	bc	bc	-	bb	BC	bc	-	bc	-	bc	-	-	BC	bc	-	-	-	BC	-	cc	BC	-	bb
19566	aa/bb	105	0.556892	ab	-	bb	ab	ab	-	AB	AB	bb	ab	ab	-	-	ab	-	-	ab	-	ab	AB	-	-	bb	-	ab	-	ab	-	bb	bb	bb	bb	AB	-	-	bb	ab	AB	-	-	ab	-	-	aa	-	ab
19567	aa/bb	165	0.560212	ab	ab	ab	ab	ab	ab	ab	ab	-	ab	ab	aa	ab	ab	-	bb	ab	aa	bb	ab	aa	bb	aa	ab	bb	ab	bb	AB	ab	bb	bb	aa	ab	bb	ab	bb	ab	ab	AB	bb	aa	-	bb	-	-	ab
19570	aa/bb	129	0.576667	ab	bb	aa	AB	-	-	bb	-	-	bb	bb	-	ab	ab	ab	aa	ab	aa	ab	ab	-	ab	-	ab	ab	bb	ab	ab	bb	aa	ab	-	ab	AB	ab	aa	aa	bb	-	-	aa	-	-	aa	aa	ab
19571	aa/bb	148	0.540338	ab	AB	aa	aa	ab	ab	ab	ab	-	aa	ab	ab	ab	bb	-	-	bb	ab	AB	ab	-	ab	ab	aa	ab	-	ab	-	ab	bb	ab	bb	-	-	ab	ab	bb	-	-	ab	ab	-	-	aa	-	ab
19585	aa/bb	172	0.57003	ab	bb	ab	ab	-	-	bb	aa	bb	bb	bb	-	ab	ab	-	-	bb	ab	bb	ab	bb	AB	bb	ab	ab	ab	ab	AB	bb	aa	ab	ab	ab	bb	bb	bb	ab	bb	ab	bb	ab	ab	ab	-	ab	aa
19596	aa/bb	66	0.633867	ab	-	aa	AB	-	-	bb	-	-	bb	bb	-	bb	ab	ab	-	ab	ab	AB	-	-	-	-	-	ab	-	-	-	-	-	-	-	AB	-	-	aa	AB	-	-	-	aa	-	aa	aa	AB	bb
19605	aa/bb	94	0.558849	ab	ab	aa	-	-	-	ab	ab	-	ab	bb	-	-	ab	-	ab	AB	aa	-	-	-	-	-	-	ab	-	aa	-	AB	ab	ab	-	ab	-	-	-	aa	-	-	-	-	-	bb	aa	-	bb
19608	aa/bb	50	0.581517	-	ab	-	-	-	-	ab	AB	-	bb	AB	-	AB	ab	-	AB	-	ab	-	AB	-	-	-	-	AB	ab	-	-	-	-	-	bb	-	-	aa	bb	-	-	-	-	-	-	-	-	-	ab
19620	aa/bb	145	0.507745	ab	aa	-	aa	AB	-	AB	-	ab	bb	aa	-	-	ab	aa	aa	ab	ab	ab	aa	-	AB	ab	-	ab	-	aa	-	ab	ab	ab	aa	AB	-	aa	aa	ab	-	-	-	ab	-	ab	aa	-	ab
19624	aa/bb	144	0.521446	ab	bb	ab	aa	bb	-	ab	-	-	ab	ab	-	bb	bb	-	ab	bb	bb	AB	bb	bb	AB	-	-	ab	bb	ab	ab	ab	bb	bb	bb	ab	ab	ab	bb	bb	-	AB	bb	ab	-	bb	-	-	ab
19629	aa/bb	182	0.537405	ab	ab	bb	ab	ab	ab	aa	ab	ab	AB	ab	bb	bb	bb	aa	ab	bb	aa	ab	ab	-	ab	ab	bb	ab	ab	ab	ab	bb	ab	bb	bb	ab	bb	ab	ab	aa	bb	ab	ab	ab	AB	aa	aa	bb	bb
19640	cc/ab	131	-16.8559	ac	cc	-	-	aa	-	cc	cc	cc	-	cc	-	-	-	-	-	cc	cc	cc	-	-	-	aa	cc	ac	-	cc	-	cc	aa	cc	-	cc	-	-	-	aa	-	aa	-	aa	-	aa	cc	-	ac
19643	aa/bb	93	0.578403	ab	ab	bb	ab	aa	-	aa	ab	-	ab	ab	-	bb	bb	-	-	-	ab	bb	ab	-	-	-	-	ab	-	AB	bb	bb	-	-	-	ab	-	AB	AB	-	bb	-	-	aa	aa	-	-	-	bb
19645	aa/bb	128	0.572104	ab	aa	ab	-	bb	-	aa	aa	-	ab	ab	AB	ab	aa	-	-	bb	aa	bb	AB	aa	bb	-	bb	bb	-	bb	ab	aa	AB	-	bb	ab	bb	ab	ab	-	bb	-	-	ab	-	AB	aa	bb	bb
19682	aa/bb	110	0.582385	ab	aa	AB	ab	aa	aa	ab	-	-	ab	ab	AB	-	aa	-	aa	bb	ab	ab	-	aa	-	aa	-	aa	ab	ab	aa	ab	aa	-	-	aa	aa	-	ab	ab	aa	-	-	aa	ab	-	-	-	ab
19686	aa/bb	153	0.580774	ab	bb	bb	AB	ab	-	ab	aa	ab	bb	AB	-	-	AB	AB	ab	bb	bb	ab	ab	-	bb	-	-	ab	-	ab	ab	aa	bb	AB	-	ab	-	-	aa	ab	-	aa	bb	ab	-	bb	aa	bb	ab
19698	aa/bb	175	0.565108	ab	ab	AB	aa	aa	-	ab	ab	aa	aa	ab	AB	AB	-	ab	aa	bb	aa	bb	ab	-	-	-	aa	ab	aa	bb	-	ab	ab	ab	aa	ab	aa	ab	bb	bb	-	ab	bb	bb	-	ab	-	-	ab
19706	ab/aa	163	0.504717	ab	ab	-	ab	ab	AB	aa	ab	ab	-	AB	-	ab	ab	ab	ab	aa	-	ab	aa	AB	ab	-	ab	AB	-	aa	ab	-	ab	AB	ab	ab	ab	ab	AB	ab	AB	ab	AB	-	ab	aa	-	aa	aa
19735	aa/bb	188	0.538298	ab	aa	aa	aa	ab	bb	bb	ab	bb	ab	ab	ab	ab	ab	ab	ab	aa	ab	ab	ab	aa	bb	bb	aa	ab	bb	ab	ab	ab	aa	ab	ab	ab	bb	aa	aa	ab	ab	AB	aa	ab	aa	ab	aa	ab	ab
19737	aa/bb	90	0.606154	ab	aa	aa	aa	bb	-	aa	ab	-	ab	bb	-	-	bb	-	-	ab	aa	-	-	-	bb	-	-	aa	-	-	-	ab	aa	bb	aa	AB	aa	aa	ab	aa	aa	-	-	bb	ab	aa	aa	aa	bb
19739	aa/bb	20	0.659091	ab	AB	-	-	-	-	-	-	-	AB	-	-	-	-	-	-	-	aa	AB	-	-	-	-	-	-	-	-	-	-	-	ab	-	-	-	-	-	-	-	-	-	-	-	-	-	-	-
19743	aa/bb	131	0.580635	ab	aa	bb	bb	bb	-	ab	aa	bb	ab	aa	-	ab	AB	-	-	-	-	aa	aa	bb	-	-	-	aa	aa	ab	bb	ab	ab	ab	bb	aa	-	aa	aa	ab	AB	-	-	ab	ab	aa	aa	-	aa
19756	cc/ab	149	0.540984	ac	cc	-	ac	cc	-	ac	-	cc	cc	ac	cc	-	ac	-	ac	ac	ac	aa	ac	-	aa	ac	-	ac	-	ac	-	ac	cc	ac	-	ac	-	-	cc	cc	-	-	-	cc	-	ac	cc	-	cc
19780	--/ab	86	1	bb	bb	-	bb	bb	-	bb	bb	bb	bb	bb	-	-	-	-	bb	bb	bb	bb	-	-	bb	bb	bb	bb	-	bb	-	-	-	bb	-	bb	bb	-	bb	bb	-	-	-	bb	-	-	-	-	-
19784	cc/ab	181	0.512688	ac	cc	ac	cc	ac	-	ac	ac	-	ac	cc	ac	-	ac	ac	cc	ac	ac	ac	cc	-	cc	ac	aa	ac	cc	cc	ac	ac	ac	ac	cc	cc	cc	cc	cc	ac	aa	cc	cc	ac	ac	ac	cc	ac	ac
19795	aa/bb	74	0.61	ab	bb	ab	-	-	-	ab	aa	-	-	aa	-	-	ab	-	-	-	-	-	-	-	-	aa	-	ab	-	-	-	ab	-	ab	AB	ab	ab	-	-	AB	ab	-	-	bb	-	-	aa	-	-
19817	aa/bb	186	0.55018	ab	aa	ab	ab	bb	ab	ab	aa	-	aa	bb	ab	ab	ab	AB	bb	ab	bb	ab	ab	ab	aa	ab	ab	ab	ab	aa	ab	ab	bb	ab	aa	aa	bb	ab	ab	ab	aa	ab	ab	ab	ab	aa	aa	-	aa
19838	aa/bb	100	0.608553	ab	aa	ab	aa	-	-	aa	aa	bb	bb	ab	-	ab	aa	-	-	-	aa	-	AB	aa	-	-	bb	bb	-	bb	-	aa	-	aa	-	ab	bb	ab	aa	AB	-	-	-	-	AB	-	aa	-	bb
19851	aa/bb	147	0.561492	-	aa	aa	AB	aa	-	ab	-	aa	bb	bb	bb	-	aa	-	aa	AB	ab	ab	ab	aa	ab	aa	-	aa	ab	ab	aa	ab	aa	ab	-	aa	aa	ab	AB	ab	-	ab	-	ab	-	aa	aa	AB	ab
19863	aa/bb	169	0.550907	ab	bb	aa	bb	bb	ab	AB	bb	bb	ab	ab	AB	ab	aa	ab	ab	ab	aa	ab	bb	-	bb	bb	aa	ab	ab	AB	AB	ab	ab	ab	aa	ab	bb	ab	ab	bb	bb	ab	-	bb	-	-	aa	-	ab
19892	aa/bb	167	0.52765	ab	aa	ab	aa	ab	-	ab	aa	bb	ab	ab	ab	aa	ab	-	aa	ab	aa	ab	aa	aa	AB	aa	AB	bb	ab	ab	ab	aa	-	aa	ab	aa	aa	ab	aa	ab	AB	-	-	ab	ab	aa	aa	ab	ab
19906	aa/bb	38	0.61	ab	-	-	-	-	-	-	-	-	-	-	-	-	-	-	-	-	-	-	-	-	-	-	-	-	-	-	-	-	-	-	-	-	-	-	-	aa	-	-	-	-	-	-	-	-	aa
19907	aa/bb	104	0.559375	ab	ab	-	ab	-	-	-	-	-	-	bb	-	-	-	-	-	aa	aa	aa	-	-	-	aa	-	bb	-	aa	-	aa	-	ab	-	-	bb	-	ab	aa	-	-	aa	-	-	bb	aa	-	bb
19937	aa/bb	153	0.561684	ab	ab	aa	aa	ab	-	-	AB	bb	bb	bb	-	-	-	-	ab	aa	ab	AB	bb	-	bb	bb	-	ab	bb	ab	-	bb	-	ab	-	AB	-	-	ab	ab	-	bb	aa	aa	-	ab	aa	AB	ab
19939	aa/bb	166	0.559918	ab	ab	ab	ab	bb	bb	ab	aa	ab	bb	ab	-	ab	ab	ab	-	ab	-	bb	ab	aa	ab	bb	aa	ab	bb	AB	bb	ab	ab	ab	bb	ab	bb	bb	aa	ab	ab	-	AB	bb	-	bb	aa	bb	ab
19951	aa/bb	180	0.539337	ab	aa	aa	aa	bb	ab	bb	aa	aa	ab	ab	aa	ab	ab	-	ab	ab	ab	bb	ab	aa	ab	bb	aa	-	bb	ab	aa	ab	ab	ab	aa	ab	ab	bb	ab	ab	ab	AB	-	ab	ab	ab	aa	ab	ab
19960	aa/bb	21	0.577778	ab	aa	-	-	-	-	aa	-	-	-	ab	-	-	-	-	-	-	-	-	-	-	-	-	-	bb	-	-	-	-	-	-	-	-	-	-	-	-	-	-	-	-	-	-	-	-	-
19965	aa/bb	150	0.565816	ab	ab	bb	ab	ab	-	ab	AB	ab	ab	ab	-	ab	ab	aa	ab	ab	ab	AB	-	ab	aa	-	ab	ab	-	ab	-	bb	bb	bb	bb	AB	ab	aa	bb	ab	AB	aa	bb	ab	bb	-	aa	bb	ab
19979	aa/bb	69	0.557623	ab	-	-	-	-	-	-	-	-	-	-	-	-	-	-	-	-	aa	-	-	-	-	-	-	-	-	AB	-	-	-	ab	-	-	-	-	-	ab	-	-	-	-	-	aa	-	-	ab
20021	cc/ab	53	0.595238	ac	-	-	-	-	-	cc	ac	-	ac	cc	-	-	aa	-	-	aa	ac	-	cc	-	-	-	-	-	-	-	-	aa	-	aa	aa	-	aa	ac	ac	cc	-	-	-	-	-	-	cc	-	aa
20040	aa/bb	176	0.565226	ab	aa	ab	aa	bb	-	aa	aa	ab	bb	ab	ab	AB	aa	ab	aa	bb	-	bb	ab	aa	ab	aa	bb	bb	ab	bb	ab	aa	ab	aa	AB	ab	bb	ab	ab	bb	bb	-	aa	ab	bb	-	aa	bb	bb
20088	aa/bb	60	0.541327	aa	-	-	-	-	-	-	-	-	-	-	-	-	-	-	-	-	-	-	-	-	-	-	-	-	-	-	-	-	-	-	-	-	-	-	-	-	-	-	-	-	-	-	-	-	-
20103	cc/ab	151	-19.9757	bc	cc	cc	cc	cc	-	-	cc	bc	cc	cc	cc	-	cc	cc	cc	cc	bc	bc	bb	-	bc	-	cc	cc	-	bc	-	bb	cc	bb	bc	-	-	-	bb	bc	-	-	cc	bb	-	cc	cc	-	bc
20127	aa/bb	51	0.602703	ab	bb	-	AB	-	-	bb	-	-	bb	bb	-	ab	ab	-	-	-	-	-	-	-	-	-	-	-	-	-	-	-	-	-	-	-	bb	bb	-	-	-	-	-	aa	-	-	-	-	-
20137	aa/ab	92	0.598214	ab	-	-	-	ab	-	-	-	aa	aa	ab	-	-	bb	-	-	bb	bb	AB	ab	-	-	-	-	ab	-	ab	-	ab	bb	ab	-	aa	-	-	ab	bb	-	-	-	ab	-	-	aa	-	ab
20139	aa/bb	117	0.574321	ab	ab	bb	ab	AB	bb	ab	AB	-	ab	ab	-	-	ab	-	ab	AB	bb	-	-	ab	-	-	aa	ab	-	-	aa	AB	bb	bb	AB	AB	ab	-	bb	ab	-	-	-	ab	-	ab	AB	ab	ab
20162	cc/ab	180	-28.1027	ac	ac	ac	ac	cc	ac	ac	ac	cc	cc	ac	aa	ac	aa	aa	cc	aa	cc	aa	ac	ac	ac	-	cc	ac	cc	aa	aa	ac	ac	ac	cc	ac	cc	ac	aa	aa	aa	aa	-	aa	ac	ac	cc	aa	ac
20177	ab/cd	99	-0.0702341	-	-	ab	ac	ab	-	cd	ab	-	-	cd	-	-	ab	ab	ab	aa	ab	cd	ab	bb	-	-	-	ab	ad	aa	-	aa	ab	ab	ab	-	ab	-	ac	ab	-	-	-	ab	-	ab	aa	-	cd
20181	cc/ab	110	0.347135	bc	ab	ab	ab	-	ab	ab	bc	-	ab	ab	-	bb	-	-	bc	-	ab	ab	ab	-	cc	-	-	ab	-	bc	-	ab	ab	ab	bc	ab	bc	-	ab	-	ab	-	-	ab	ab	-	cc	bc	bc
20200	aa/ab	83	0.568404	ab	aa	ab	AB	-	-	ab	-	AB	aa	ab	-	ab	bb	-	-	-	-	-	-	-	-	-	aa	ab	-	ab	aa	ab	-	bb	-	AB	aa	-	AB	-	aa	aa	AB	-	-	-	-	-	ab
20216	aa/bb	136	0.571351	ab	ab	ab	ab	aa	-	ab	AB	aa	aa	ab	-	ab	bb	-	aa	bb	AB	bb	ab	-	-	AB	aa	AB	ab	AB	bb	ab	ab	ab	aa	ab	aa	AB	bb	bb	bb	-	-	bb	-	-	AB	-	ab
20220	aa/bb	94	0.5	aa	-	-	-	aa	-	-	aa	-	-	-	-	-	-	aa	aa	-	aa	aa	-	-	-	-	aa	aa	-	aa	-	aa	-	aa	-	aa	-	-	aa	aa	-	-	-	-	-	-	aa	-	aa
20227	ab/cd	69	0.185464	-	-	-	-	bc	-	-	-	aa	ab	bc	-	-	-	cd	-	-	-	-	-	-	aa	-	aa	ab	-	ab	-	ac	cc	-	-	aa	bc	cd	-	ac	aa	-	-	cd	-	aa	aa	-	ab
20236	aa/bb	125	0.550259	ab	aa	-	-	ab	-	-	-	bb	AB	aa	-	-	AB	ab	-	ab	ab	ab	aa	-	-	AB	-	ab	-	aa	-	ab	-	ab	-	AB	-	aa	aa	ab	-	-	-	AB	-	ab	aa	-	ab
20249	aa/bb	21	0.582418	ab	aa	-	-	-	-	ab	-	-	ab	-	-	-	-	-	-	-	-	-	-	-	-	-	-	bb	-	-	-	-	-	-	-	-	-	-	-	-	-	-	-	-	-	-	-	-	-
20287	aa/bb	103	0.581093	ab	-	-	-	-	-	-	-	-	-	aa	-	-	-	-	-	-	aa	aa	-	-	-	-	-	-	-	-	-	aa	-	aa	-	-	-	aa	aa	aa	-	-	-	-	-	aa	aa	-	-
20299	aa/bb	20	0.622378	ab	-	-	-	-	-	ab	-	-	-	-	-	-	-	-	-	-	-	-	-	-	-	-	-	-	-	-	-	-	-	bb	-	bb	-	-	-	-	-	-	-	-	-	-	-	-	-
20300	aa/bb	64	0.594108	ab	AB	-	ab	aa	-	-	-	-	aa	ab	-	-	-	-	-	-	aa	-	ab	-	bb	-	-	-	-	ab	-	-	-	AB	-	-	-	-	aa	aa	bb	-	-	-	-	-	-	-	aa
20302	aa/bb	75	0.5726	ab	ab	bb	ab	aa	-	ab	bb	-	AB	ab	-	-	-	-	ab	-	ab	-	-	-	bb	-	bb	ab	bb	ab	-	bb	ab	bb	bb	ab	-	-	AB	ab	-	-	-	bb	-	bb	-	-	ab
20304	aa/bb	147	0.547591	ab	ab	AB	AB	aa	-	ab	ab	aa	aa	ab	-	ab	bb	-	aa	bb	-	aa	bb	-	aa	bb	ab	ab	-	bb	-	ab	ab	ab	aa	AB	-	ab	ab	ab	-	-	ab	ab	-	bb	aa	-	bb
20329	aa/bb	139	0.563352	-	ab	ab	aa	aa	-	-	AB	aa	aa	ab	-	-	aa	-	-	bb	aa	aa	bb	-	aa	bb	-	ab	-	-	-	ab	AB	ab	-	-	-	-	ab	ab	-	aa	-	ab	-	bb	-	-	bb
20416	aa/ab	153	0.5	aa	aa	aa	aa	aa	aa	aa	aa	aa	aa	aa	-	aa	aa	-	aa	aa	aa	aa	aa	aa	aa	aa	aa	aa	aa	aa	AB	aa	aa	aa	aa	aa	aa	aa	aa	aa	aa	aa	aa	aa	aa	-	aa	aa	aa
20427	aa/bb	129	0.547634	ab	ab	bb	ab	ab	-	ab	AB	bb	ab	ab	-	ab	ab	-	ab	-	ab	ab	ab	-	aa	AB	-	ab	ab	bb	aa	bb	bb	bb	ab	bb	ab	aa	bb	ab	ab	-	-	ab	bb	-	-	ab	ab
20432	aa/bb	62	0.588101	ab	-	aa	bb	-	-	bb	-	-	ab	bb	-	bb	-	-	-	-	-	AB	-	-	-	-	-	ab	-	-	-	ab	-	-	-	-	-	ab	-	aa	-	-	-	aa	-	-	AB	-	-
20433	aa/bb	112	0.599445	ab	bb	ab	AB	-	-	ab	-	-	-	aa	-	AB	-	-	AB	bb	ab	-	aa	-	ab	bb	-	aa	-	ab	aa	ab	-	aa	-	bb	-	-	ab	ab	-	-	AB	ab	-	-	aa	-	bb
20441	aa/bb	114	0.568058	ab	aa	aa	aa	-	-	bb	ab	bb	-	ab	-	-	AB	-	-	aa	ab	bb	bb	-	-	-	aa	ab	-	ab	-	bb	aa	ab	-	ab	bb	aa	aa	ab	-	-	-	aa	-	AB	aa	-	ab
20457	ab/cd	59	0.582974	ad	cd	-	ab	-	-	-	bb	-	-	ab	-	-	bd	-	-	-	-	-	-	-	-	dd	-	-	-	-	-	ab	-	ab	-	dd	-	-	-	bd	-	-	-	-	-	cd	ab	-	cd
20477	aa/bb	121	0.60085	ab	bb	bb	ab	-	-	bb	aa	bb	bb	bb	-	ab	ab	-	-	bb	aa	bb	ab	-	ab	-	AB	ab	bb	ab	-	-	aa	-	bb	ab	bb	bb	bb	ab	-	aa	-	aa	-	aa	aa	-	aa
20479	cc/ab	95	0.552518	bc	bb	bc	-	-	cc	bc	bc	-	bb	bb	-	bc	BC	-	-	-	bc	bb	-	-	BC	BC	-	bc	-	-	-	-	cc	bc	-	bc	bc	bc	bb	bc	-	-	-	-	-	bc	cc	-	cc
20544	aa/bb	59	0.626841	ab	ab	aa	bb	bb	-	-	bb	-	AB	ab	-	ab	ab	-	-	-	bb	-	bb	-	bb	-	-	aa	-	ab	-	bb	-	ab	-	ab	AB	-	-	aa	-	-	-	bb	-	-	aa	-	-
20569	ab/cd	63	0.380854	-	-	-	ad	-	-	cd	ab	-	cd	-	-	-	-	-	-	-	cd	-	ac	ab	-	-	-	ad	-	-	cd	-	-	ad	-	-	-	cd	ab	ad	ac	cd	-	cd	-	-	ab	-	-
20584	aa/bb	69	0.547031	ab	bb	ab	aa	-	-	ab	bb	-	ab	ab	bb	-	bb	-	-	bb	bb	-	-	-	-	-	-	ab	-	-	-	-	bb	-	-	AB	ab	-	-	bb	-	AB	-	ab	-	-	AB	-	ab
20606	aa/ab	59	0	aa	aa	-	-	-	-	aa	-	-	-	aa	-	-	-	-	-	aa	-	aa	-	-	-	-	-	aa	-	aa	-	aa	-	-	-	-	-	-	aa	aa	-	-	-	aa	-	aa	aa	-	aa
20624	aa/bb	153	0.568093	ab	ab	bb	bb	bb	-	bb	aa	bb	-	aa	-	-	AB	aa	aa	ab	ab	-	aa	-	ab	ab	-	-	-	bb	-	ab	bb	ab	-	ab	-	-	ab	bb	-	-	-	AB	-	aa	-	-	ab
20626	aa/bb	61	0.596894	ab	aa	aa	aa	-	-	-	ab	-	ab	bb	-	-	bb	-	-	aa	-	-	-	-	-	-	-	aa	-	-	-	ab	-	-	aa	-	aa	-	ab	aa	-	-	-	-	-	-	aa	aa	-
20629	aa/bb	63	0.587392	-	-	bb	AB	-	-	ab	aa	-	bb	ab	-	-	-	-	-	-	AB	ab	ab	-	-	-	ab	-	-	ab	-	AB	-	ab	-	ab	-	-	aa	ab	-	-	-	ab	-	-	aa	-	ab
20641	cc/ab	58	0.542484	bc	cc	-	BC	-	-	bc	cc	-	cc	-	-	-	cc	-	-	-	cc	-	cc	-	-	-	-	cc	-	BC	-	bc	-	BC	-	cc	-	bc	BC	-	cc	-	-	bc	-	-	cc	-	bc
20646	aa/bb	172	0.573122	ab	aa	-	aa	aa	aa	ab	ab	ab	aa	aa	aa	ab	bb	-	ab	-	ab	ab	bb	-	ab	ab	-	aa	aa	ab	-	AB	ab	bb	ab	AB	aa	bb	ab	ab	-	ab	aa	bb	-	-	aa	aa	aa
20652	cc/ab	63	0.629476	bc	bb	cc	bc	-	-	bb	-	-	bb	bb	-	-	BC	-	-	-	-	-	-	-	bc	-	-	-	-	-	-	BC	cc	-	-	-	-	-	cc	cc	-	-	-	cc	-	-	cc	-	BC
20662	aa/bb	72	0.582305	ab	AB	-	-	-	-	-	ab	-	-	aa	-	-	-	-	aa	-	ab	-	-	-	-	-	-	-	-	-	-	aa	ab	ab	-	-	-	-	-	ab	-	-	-	-	-	-	-	-	bb
20678	aa/ab	188	0.622973	aa	aa	aa	aa	aa	aa	aa	aa	aa	aa	aa	aa	aa	aa	aa	aa	aa	aa	aa	aa	aa	aa	aa	aa	aa	aa	aa	aa	aa	aa	aa	aa	aa	aa	aa	aa	aa	aa	aa	aa	aa	aa	aa	aa	aa	aa
20680	aa/bb	120	0.573385	ab	AB	bb	aa	bb	-	ab	-	bb	aa	aa	-	aa	aa	-	-	aa	aa	bb	-	-	aa	AB	-	aa	-	ab	-	AB	ab	ab	aa	AB	aa	aa	-	ab	ab	-	-	ab	-	-	-	-	bb
20686	ab/aa	50	0.513043	aa	aa	AB	aa	-	-	ab	-	-	ab	aa	-	-	ab	-	-	ab	ab	ab	-	-	-	-	-	-	-	-	-	-	-	-	-	-	-	-	aa	aa	-	-	-	aa	-	-	AB	-	-
20691	cc/ab	161	0.564431	ac	ac	aa	ac	ac	-	ac	ac	aa	aa	ac	ac	aa	ac	AC	aa	aa	ac	-	ac	-	aa	aa	ac	ac	aa	AC	AC	ac	aa	ac	ac	ac	-	cc	cc	ac	ac	aa	aa	ac	cc	-	AC	ac	ac
20692	aa/bb	177	0.568584	ab	ab	bb	bb	bb	-	bb	aa	bb	aa	aa	aa	ab	-	-	aa	ab	ab	AB	ab	-	ab	ab	aa	aa	-	bb	bb	ab	bb	ab	bb	ab	ab	aa	ab	bb	ab	-	aa	ab	bb	AB	aa	aa	ab
20701	aa/bb	119	0.604863	ab	bb	-	AB	-	-	aa	-	AB	bb	ab	-	-	ab	-	ab	ab	ab	bb	-	-	-	-	bb	AB	-	ab	aa	aa	ab	-	-	AB	-	ab	bb	aa	-	-	-	aa	-	AB	ab	-	ab
20706	aa/bb	177	0.562062	ab	ab	ab	aa	aa	-	aa	aa	bb	bb	aa	-	ab	ab	ab	ab	ab	aa	ab	ab	bb	ab	-	aa	aa	aa	ab	aa	ab	ab	ab	-	-	ab	ab	bb	ab	aa	bb	aa	aa	aa	aa	aa	aa	ab
20717	aa/ab	95	0	-	-	aa	aa	-	-	-	-	aa	-	aa	-	-	aa	-	-	-	-	aa	aa	-	-	-	-	aa	aa	-	aa	-	-	-	-	aa	aa	aa	-	aa	aa	-	-	aa	-	aa	aa	aa	-
20723	aa/bb	32	0.655172	aa	aa	aa	aa	-	-	aa	-	-	aa	-	-	-	aa	-	-	-	-	-	-	-	aa	-	-	-	-	-	-	-	-	-	-	aa	aa	-	-	aa	-	-	-	-	-	-	-	-	aa
20724	cc/ab	181	-14.4139	bc	bb	bb	bc	bc	-	bb	cc	bb	bb	bb	cc	bb	bc	bc	bc	bb	cc	bb	bc	bc	bc	-	bc	bc	bb	bc	bc	bb	cc	bb	bc	bc	bb	bb	bb	bc	bb	bb	bb	cc	bc	cc	cc	bc	cc
20758	aa/bb	105	0.590715	ab	aa	AB	ab	bb	-	bb	aa	ab	bb	ab	-	-	ab	ab	-	AB	-	-	ab	-	-	-	AB	ab	bb	-	-	ab	ab	ab	bb	ab	bb	bb	-	-	bb	bb	-	bb	-	bb	aa	-	ab
20763	aa/bb	100	0.553276	ab	ab	ab	ab	aa	-	aa	-	bb	AB	ab	ab	-	bb	ab	-	bb	-	-	ab	-	ab	-	-	bb	ab	ab	-	bb	bb	ab	-	ab	bb	ab	-	ab	-	-	-	aa	aa	-	aa	-	bb
20764	cc/ab	127	0.392483	bc	ab	ab	-	ab	-	ab	-	bc	ab	ab	-	bc	bc	-	-	ab	bc	ab	bc	-	-	-	-	bc	-	bc	-	ab	cc	ac	ab	-	-	-	ab	ab	ab	-	-	bc	-	bc	cc	aa	cc
20776	aa/bb	118	0.5	aa	aa	-	aa	aa	-	-	-	-	-	aa	aa	-	aa	-	aa	aa	aa	aa	aa	-	-	-	-	aa	aa	aa	aa	aa	aa	aa	aa	-	-	-	-	aa	-	-	-	aa	-	aa	aa	aa	aa
20778	aa/bb	169	0.551926	ab	aa	aa	aa	bb	-	bb	aa	-	ab	AB	aa	ab	AB	AB	AB	ab	ab	bb	ab	-	AB	bb	aa	bb	bb	ab	-	ab	ab	ab	aa	ab	ab	bb	ab	ab	-	-	ab	ab	-	ab	-	AB	aa
20798	aa/bb	54	0.582999	ab	ab	-	ab	aa	-	AB	-	aa	ab	-	-	aa	-	-	-	bb	-	-	ab	-	-	-	ab	-	-	-	-	ab	-	ab	-	-	ab	ab	-	-	AB	-	-	ab	-	-	aa	-	bb
20802	aa/bb	164	0.577842	ab	ab	aa	aa	bb	-	aa	ab	aa	ab	bb	-	ab	ab	ab	ab	ab	aa	bb	ab	ab	ab	bb	bb	aa	bb	bb	ab	ab	aa	bb	-	ab	ab	aa	ab	aa	-	AB	aa	bb	-	aa	-	aa	bb
20810	aa/bb	117	0.571142	ab	aa	ab	-	-	-	-	aa	aa	aa	bb	AB	-	ab	-	ab	ab	bb	-	-	-	ab	ab	-	bb	-	ab	aa	aa	ab	-	aa	ab	bb	bb	ab	aa	ab	bb	-	ab	ab	-	-	-	aa
20812	aa/bb	105	0.568576	ab	-	-	-	-	-	-	-	aa	-	-	-	-	-	-	-	-	aa	-	-	-	aa	-	-	AB	-	aa	-	-	aa	-	-	-	-	-	-	-	-	-	aa	-	-	aa	aa	-	AB
20841	aa/ab	62	0.596491	-	-	-	-	-	-	-	-	-	-	-	-	-	-	-	-	-	-	-	-	-	-	-	-	-	-	-	-	-	-	-	-	-	-	-	-	bb	-	-	-	-	-	bb	-	-	-
20850	cc/ab	163	0.55093	-	bb	bc	cc	bc	bc	bc	cc	bb	bc	cc	cc	bc	bc	bc	-	-	bc	bc	-	bc	bc	bb	-	cc	cc	bc	-	bc	bc	cc	bc	bb	bc	cc	bc	-	cc	bc	-	bc	cc	-	-	cc	bb
20851	aa/bb	106	0.547038	ab	-	-	-	AB	-	-	-	ab	-	ab	-	-	-	-	-	-	aa	ab	ab	-	-	-	-	ab	-	ab	-	aa	-	ab	-	-	-	-	bb	ab	-	-	-	-	-	ab	-	-	ab
20887	aa/bb	106	0.583768	ab	bb	-	AB	bb	-	-	-	-	-	-	-	-	aa	-	-	-	aa	ab	ab	-	-	bb	-	AB	-	bb	-	ab	ab	ab	-	ab	-	-	ab	bb	-	-	-	bb	-	bb	aa	-	ab
20891	aa/bb	170	0.568736	ab	ab	aa	aa	bb	-	aa	AB	ab	ab	bb	ab	-	ab	aa	ab	ab	aa	bb	AB	-	ab	bb	-	aa	bb	-	-	ab	aa	bb	aa	ab	ab	aa	ab	aa	aa	aa	aa	bb	aa	aa	aa	aa	bb
20893	aa/bb	126	0.560125	ab	ab	ab	aa	-	-	ab	bb	-	aa	ab	ab	ab	bb	aa	-	bb	bb	aa	aa	-	aa	aa	-	bb	ab	bb	bb	ab	ab	bb	ab	ab	ab	ab	ab	ab	-	-	aa	ab	-	-	-	-	bb
20896	aa/bb	37	0.618182	ab	-	aa	-	aa	-	bb	aa	-	bb	bb	-	-	-	-	-	-	ab	-	-	-	-	-	-	-	-	-	bb	-	-	-	-	ab	-	AB	-	-	-	-	-	-	-	-	-	-	-
20951	aa/bb	43	0.566138	ab	AB	ab	aa	-	-	aa	-	-	-	-	-	bb	bb	-	-	-	-	aa	-	-	-	-	-	-	-	-	-	AB	-	bb	-	ab	AB	-	-	-	-	-	-	-	-	-	aa	-	bb
20979	aa/bb	99	0.561483	ab	ab	ab	aa	-	-	ab	-	bb	aa	AB	-	ab	bb	-	-	-	bb	aa	-	bb	aa	-	aa	ab	-	bb	-	ab	ab	bb	ab	ab	ab	ab	ab	ab	ab	-	-	ab	-	-	AB	bb	bb
21016	cc/ab	63	0.56321	bc	bb	-	bc	-	-	bb	cc	-	bb	bb	-	-	bc	-	-	-	bc	-	-	-	-	-	-	-	-	-	-	bc	-	-	-	bc	BC	-	cc	cc	-	-	-	cc	-	-	-	-	bb
21022	aa/bb	46	0.563492	ab	aa	aa	-	-	-	-	-	-	AB	ab	-	-	-	-	-	-	-	-	-	-	-	-	-	-	-	ab	-	-	-	aa	-	ab	bb	-	-	ab	-	-	-	ab	-	-	aa	-	-
21054	aa/ab	140	0	aa	-	-	aa	aa	-	aa	aa	-	aa	aa	aa	-	-	aa	aa	-	aa	aa	aa	-	-	aa	-	-	aa	aa	-	aa	aa	-	AB	-	AB	aa	aa	aa	aa	-	-	aa	aa	aa	aa	aa	-
21084	aa/bb	111	0.545833	ab	ab	-	-	-	-	-	-	ab	-	-	-	-	-	-	-	ab	ab	bb	aa	-	-	-	-	-	-	ab	-	ab	ab	ab	-	-	-	-	AB	aa	-	-	-	aa	-	ab	-	-	ab
21092	aa/bb	144	0.561091	ab	bb	aa	ab	bb	-	ab	aa	-	ab	bb	-	ab	aa	AB	-	-	bb	bb	bb	bb	aa	-	aa	ab	-	aa	bb	ab	bb	bb	ab	ab	ab	bb	ab	ab	aa	-	-	aa	-	-	aa	ab	ab
21103	aa/bb	64	0.565499	ab	-	-	-	bb	-	-	-	-	-	ab	-	-	-	-	-	-	-	bb	-	-	-	-	-	-	-	ab	-	aa	-	bb	-	-	-	-	aa	aa	-	-	aa	aa	-	aa	aa	-	ab
21107	ab/cd	82	0.38125	-	cd	bd	-	cd	-	cd	-	bd	dd	cd	-	cc	bd	-	-	-	-	-	-	-	ab	-	dd	-	-	ab	-	-	-	cc	-	cd	-	cd	-	-	-	-	-	bd	-	-	ab	-	ab
21119	aa/bb	33	0.566	ab	aa	-	-	-	-	ab	-	-	ab	bb	-	-	AB	-	-	-	-	-	-	-	-	-	-	-	-	-	-	-	-	-	ab	ab	-	AB	-	aa	-	-	-	-	-	-	-	-	-
21120	aa/bb	96	0.5797	ab	aa	ab	aa	-	-	bb	aa	-	aa	bb	-	ab	ab	-	-	-	bb	bb	AB	-	ab	bb	-	bb	aa	-	aa	AB	ab	AB	ab	ab	bb	bb	ab	aa	-	-	-	ab	-	-	-	-	aa
21160	aa/bb	56	0.578125	-	aa	ab	-	-	-	ab	-	aa	bb	AB	-	-	aa	-	aa	-	-	-	AB	-	-	-	-	aa	-	-	-	ab	aa	ab	-	-	-	-	-	AB	-	-	-	ab	-	-	-	ab	-
21168	ab/cd	63	0.59403	bd	-	-	-	-	-	dd	-	-	cd	dd	-	bd	-	-	-	cd	dd	-	-	-	-	-	-	-	-	cc	-	-	-	bd	cd	bd	-	-	dd	bd	-	-	-	-	-	-	-	-	ab
21217	aa/bb	34	0.555556	-	-	-	-	-	-	-	-	-	-	-	-	-	-	-	-	bb	bb	-	-	-	-	-	-	-	-	-	-	ab	-	-	-	ab	-	-	-	AB	-	-	-	-	-	-	aa	-	ab
21226	aa/bb	89	0.5592	ab	ab	aa	ab	-	-	ab	aa	aa	ab	bb	-	-	-	AB	-	-	ab	-	AB	-	ab	-	aa	aa	-	ab	aa	ab	AB	ab	-	ab	aa	-	aa	aa	-	-	-	aa	-	-	aa	-	ab
21270	aa/bb	57	0.57529	ab	-	-	ab	-	-	bb	-	AB	ab	ab	-	-	-	-	aa	-	aa	-	-	aa	AB	-	-	ab	-	ab	-	ab	ab	-	-	-	-	-	-	ab	bb	-	-	ab	-	-	-	-	bb
21274	aa/bb	92	0.566901	ab	bb	-	-	bb	-	-	-	bb	-	ab	-	-	-	-	-	-	ab	AB	-	-	-	-	-	-	-	aa	-	AB	AB	ab	-	AB	-	-	-	ab	-	-	-	bb	-	-	AB	-	aa
21286	aa/bb	173	0.563088	ab	aa	aa	ab	aa	-	ab	ab	aa	aa	ab	-	bb	ab	ab	AB	AB	ab	-	ab	ab	bb	ab	ab	ab	bb	ab	aa	ab	aa	ab	ab	ab	aa	bb	aa	aa	AB	ab	ab	aa	ab	AB	aa	aa	aa
21294	aa/bb	80	0.558929	ab	aa	-	ab	bb	-	bb	-	-	bb	ab	-	-	-	-	-	-	-	bb	ab	-	ab	-	-	aa	-	-	-	bb	ab	-	-	-	-	bb	aa	ab	-	-	-	bb	-	-	AB	-	ab
21305	aa/bb	46	0.557471	ab	-	-	bb	-	-	ab	-	-	-	bb	-	-	-	-	-	-	-	-	aa	-	-	-	ab	ab	-	-	-	aa	-	aa	-	ab	-	-	ab	-	-	-	-	-	-	-	aa	-	ab
21310	--/ab	61	0.5	bb	bb	-	bb	bb	-	-	-	-	-	-	-	-	-	-	-	-	bb	bb	-	-	-	-	-	-	-	bb	-	bb	-	-	-	-	-	-	bb	bb	-	-	-	-	-	-	-	-	bb
21320	aa/bb	39	0.577143	ab	-	bb	bb	-	-	ab	-	-	-	ab	-	-	-	-	-	-	-	-	-	-	-	-	-	-	-	-	bb	-	-	aa	-	ab	-	-	-	aa	-	-	-	-	-	-	aa	-	-
21322	aa/bb	141	0.581624	ab	aa	-	ab	ab	-	AB	AB	aa	ab	ab	-	-	ab	ab	-	ab	aa	bb	-	-	bb	-	-	bb	-	-	-	ab	-	bb	-	ab	-	AB	bb	ab	-	aa	ab	aa	-	bb	aa	-	ab
21341	aa/bb	181	0.545834	ab	ab	aa	-	bb	ab	ab	aa	aa	aa	bb	aa	bb	ab	ab	ab	ab	ab	bb	ab	bb	ab	AB	ab	aa	bb	ab	aa	ab	ab	ab	bb	ab	aa	bb	aa	aa	aa	AB	ab	aa	ab	ab	aa	aa	ab
21343	aa/bb	58	0.595003	ab	bb	ab	-	-	-	-	-	aa	AB	-	ab	-	aa	-	-	ab	aa	-	-	-	-	-	-	ab	-	-	-	ab	-	-	ab	-	-	-	-	bb	-	-	-	bb	-	-	AB	-	AB
21378	--/ab	70	0	bb	bb	-	-	-	-	-	-	bb	-	bb	-	-	bb	-	-	bb	-	bb	-	-	-	-	bb	bb	bb	-	-	bb	bb	bb	-	-	-	-	bb	bb	-	-	bb	-	-	bb	-	-	bb
21385	cc/ab	92	0.580882	bc	bc	bc	bc	cc	bb	bc	-	-	bc	cc	-	-	cc	-	cc	-	BC	-	-	-	-	bc	bc	bc	-	BC	bc	bc	-	bc	-	bc	bc	-	bc	bc	bc	-	-	bc	-	-	cc	-	bb
21390	aa/bb	145	0.560764	ab	bb	bb	ab	ab	-	AB	-	ab	-	aa	-	-	ab	-	-	ab	ab	ab	bb	-	aa	aa	ab	ab	ab	ab	-	ab	-	ab	-	ab	-	bb	bb	ab	-	aa	-	bb	-	aa	-	aa	ab
21395	aa/bb	22	0.572193	ab	-	-	-	-	-	-	-	-	-	-	-	-	-	-	-	-	-	-	-	-	-	-	-	-	-	-	-	-	-	-	-	-	-	-	-	-	-	-	-	-	-	aa	aa	-	-
21404	aa/bb	185	0.549497	ab	ab	ab	ab	bb	bb	ab	aa	ab	bb	ab	ab	ab	aa	ab	aa	ab	aa	bb	ab	aa	ab	bb	ab	ab	AB	ab	bb	ab	ab	aa	bb	aa	bb	bb	aa	bb	AB	ab	ab	-	ab	-	aa	-	ab
21406	aa/bb	146	0.556865	ab	aa	bb	ab	ab	-	ab	-	-	ab	bb	-	ab	ab	-	ab	bb	aa	-	-	-	ab	-	-	ab	-	ab	-	aa	AB	-	ab	ab	ab	AB	ab	aa	bb	-	-	ab	bb	bb	aa	bb	ab
21416	aa/bb	95	0.569444	ab	bb	bb	ab	-	-	ab	aa	ab	bb	ab	-	bb	ab	-	ab	bb	AB	-	AB	-	bb	-	ab	ab	-	ab	-	ab	-	ab	-	bb	-	aa	-	ab	-	-	-	ab	-	bb	aa	ab	ab
21422	aa/bb	175	0.557913	ab	ab	ab	ab	bb	bb	bb	aa	ab	bb	ab	ab	ab	ab	AB	ab	ab	-	bb	ab	aa	AB	ab	ab	ab	bb	ab	bb	ab	ab	ab	bb	ab	bb	bb	aa	ab	AB	AB	ab	bb	ab	-	aa	bb	ab
21448	aa/ab	184	0.748619	aa	aa	aa	aa	aa	aa	aa	aa	aa	aa	aa	aa	aa	aa	aa	aa	aa	aa	aa	aa	aa	aa	aa	aa	aa	aa	aa	aa	aa	aa	aa	aa	aa	aa	aa	aa	aa	aa	aa	aa	aa	aa	aa	aa	aa	aa
21459	aa/bb	162	0.569067	ab	-	AB	ab	bb	-	ab	aa	bb	bb	ab	bb	-	bb	aa	aa	aa	ab	ab	ab	-	aa	ab	-	ab	AB	aa	-	aa	bb	ab	-	ab	-	ab	ab	ab	bb	-	-	bb	-	ab	aa	-	aa
21463	aa/bb	62	0.560606	ab	ab	bb	-	AB	-	-	-	-	-	-	-	-	-	-	-	-	-	bb	-	-	-	-	-	AB	-	ab	-	-	-	bb	-	-	-	-	ab	ab	-	-	ab	bb	-	-	aa	-	AB
21480	aa/bb	103	0.594001	ab	-	-	-	bb	-	-	-	aa	-	ab	-	-	-	-	-	AB	bb	aa	bb	-	-	-	-	aa	-	-	-	-	-	ab	-	-	-	-	-	ab	-	-	-	-	-	bb	-	-	bb
21522	aa/bb	130	0.573964	ab	aa	-	aa	AB	-	bb	-	aa	ab	bb	-	-	bb	-	-	bb	ab	ab	-	-	-	-	-	ab	-	bb	-	ab	AB	ab	-	aa	AB	ab	ab	bb	-	-	-	ab	-	ab	-	aa	bb
21534	aa/ab	186	0.5	aa	aa	aa	aa	aa	aa	aa	aa	aa	aa	aa	aa	aa	aa	aa	aa	aa	aa	aa	aa	aa	aa	aa	aa	aa	aa	aa	aa	aa	aa	aa	aa	aa	aa	aa	aa	aa	aa	aa	aa	aa	aa	aa	aa	aa	aa
21541	aa/bb	107	0.556962	ab	ab	aa	ab	ab	ab	ab	ab	-	ab	bb	-	ab	ab	-	ab	aa	aa	aa	-	-	ab	-	-	bb	-	-	AB	ab	-	AB	ab	ab	ab	ab	ab	aa	-	-	-	ab	-	bb	AB	bb	bb
21544	aa/bb	158	0.560084	ab	ab	ab	ab	aa	-	ab	ab	aa	aa	ab	AB	AB	ab	-	-	bb	aa	-	bb	-	aa	bb	ab	ab	bb	bb	aa	ab	ab	AB	aa	ab	aa	ab	ab	ab	ab	-	AB	ab	aa	bb	aa	-	bb
21551	aa/bb	61	0.575906	ab	-	-	-	-	-	-	-	-	-	-	-	-	-	ab	-	-	-	ab	aa	-	-	-	-	-	-	-	-	-	-	aa	-	-	-	-	AB	ab	-	-	-	ab	-	-	AB	-	bb
21567	aa/ab	95	0.5	aa	-	-	-	-	-	-	-	aa	-	aa	-	-	-	-	-	aa	aa	-	-	-	-	-	-	-	-	-	-	aa	-	aa	-	-	-	-	-	aa	-	-	-	-	-	aa	-	-	aa
21579	aa/bb	134	0.575421	ab	aa	ab	aa	bb	-	bb	-	-	aa	bb	-	ab	AB	-	ab	ab	bb	bb	AB	-	ab	-	-	AB	-	aa	aa	aa	ab	-	aa	AB	bb	bb	ab	ab	aa	bb	-	AB	AB	aa	aa	aa	aa
21586	aa/bb	186	0.549296	ab	bb	ab	bb	bb	bb	ab	ab	aa	ab	ab	-	ab	aa	ab	aa	ab	bb	ab	bb	aa	bb	ab	ab	aa	ab	ab	ab	aa	aa	ab	ab	ab	-	bb	bb	ab	ab	ab	aa	ab	bb	ab	aa	aa	ab
21601	aa/ab	169	0.5	aa	aa	aa	aa	aa	-	aa	aa	aa	aa	aa	aa	aa	aa	aa	aa	aa	aa	aa	aa	aa	aa	aa	aa	aa	aa	aa	aa	aa	aa	aa	aa	aa	aa	aa	aa	aa	aa	aa	aa	aa	aa	aa	aa	aa	aa
21615	aa/bb	148	0.5	aa	aa	aa	aa	aa	aa	aa	aa	aa	aa	aa	aa	aa	aa	aa	-	aa	aa	-	aa	aa	-	aa	aa	-	aa	-	aa	aa	-	-	aa	aa	-	aa	-	aa	aa	aa	aa	aa	aa	-	aa	aa	aa
21616	aa/bb	106	0.588735	ab	aa	aa	AB	aa	-	ab	ab	-	bb	bb	-	aa	aa	ab	-	bb	AB	ab	-	-	ab	-	-	aa	bb	ab	aa	ab	aa	-	-	aa	aa	ab	ab	-	-	-	-	ab	-	-	aa	ab	ab
21625	aa/bb	115	0.581877	ab	aa	ab	AB	bb	-	aa	AB	-	aa	ab	-	-	ab	-	aa	aa	aa	bb	-	-	aa	-	-	ab	AB	aa	ab	aa	ab	bb	bb	AB	aa	ab	-	aa	aa	-	-	aa	-	-	-	-	ab
21632	aa/bb	153	0.592553	ab	ab	bb	bb	bb	-	bb	aa	bb	aa	-	aa	ab	ab	-	-	ab	ab	aa	aa	bb	ab	-	-	aa	-	ab	AB	ab	bb	ab	bb	ab	bb	aa	ab	bb	ab	-	aa	ab	AB	aa	aa	aa	AB
21641	aa/bb	57	0.62938	aa	-	-	-	-	-	-	-	-	-	-	-	-	-	-	-	-	-	-	-	-	-	-	-	-	-	-	-	-	-	-	-	-	-	-	-	-	-	-	-	-	-	-	-	-	-
21661	aa/bb	153	0.590342	ab	bb	bb	ab	ab	-	bb	aa	bb	bb	bb	-	ab	ab	ab	-	bb	aa	bb	AB	-	ab	bb	-	ab	-	ab	AB	bb	aa	ab	ab	ab	bb	bb	-	ab	bb	-	-	aa	-	aa	aa	ab	aa
21673	aa/bb	80	0.632353	AB	ab	aa	aa	bb	-	aa	-	-	-	ab	-	-	-	ab	-	-	-	-	-	-	AB	-	-	ab	-	ab	-	aa	bb	ab	-	ab	-	-	AB	ab	-	-	-	-	-	AB	aa	-	aa
21678	aa/bb	182	0.567434	ab	aa	ab	ab	bb	aa	ab	ab	aa	aa	ab	bb	ab	ab	AB	aa	-	aa	bb	ab	aa	aa	ab	aa	ab	ab	ab	aa	ab	ab	bb	AB	ab	aa	ab	ab	ab	aa	-	ab	aa	bb	aa	-	-	ab
21684	aa/bb	46	0.580952	ab	AB	-	ab	-	-	-	-	-	aa	ab	-	-	aa	-	-	aa	-	-	-	-	-	-	-	ab	aa	ab	-	aa	-	bb	-	ab	-	-	aa	aa	-	-	-	-	-	-	-	-	bb
21692	aa/bb	165	0.557329	ab	aa	-	aa	bb	-	aa	aa	bb	-	ab	-	aa	-	-	aa	bb	aa	bb	ab	-	ab	aa	bb	bb	-	bb	-	aa	ab	aa	-	AB	-	-	aa	ab	AB	ab	AB	-	-	aa	aa	-	bb
21698	aa/bb	72	0.578483	AB	ab	bb	-	-	-	ab	-	bb	ab	ab	-	-	AB	-	-	ab	-	AB	-	-	-	bb	-	-	-	-	-	-	-	bb	-	AB	AB	-	bb	ab	-	-	-	-	-	-	-	ab	AB
21719	cc/ab	103	0.580955	bc	bb	-	-	cc	-	-	-	-	bb	-	-	-	bc	-	-	-	bc	-	-	-	-	-	-	-	-	bc	-	bc	-	bc	-	cc	-	-	cc	-	-	-	-	-	-	cc	-	cc	bb
21720	aa/bb	44	0.617188	ab	-	-	-	-	-	aa	-	-	ab	-	-	-	-	-	-	-	-	bb	-	-	-	-	-	-	-	bb	-	ab	ab	-	-	ab	-	bb	ab	-	-	-	-	ab	-	-	aa	-	-
21723	aa/bb	25	0.567669	ab	ab	ab	-	-	-	aa	-	-	-	-	-	-	-	-	-	-	-	-	-	-	-	-	-	AB	-	-	-	-	-	-	-	ab	-	-	AB	-	-	-	-	-	-	-	aa	-	-
21736	aa/bb	179	0.559082	ab	-	-	ab	aa	ab	-	ab	aa	aa	ab	bb	ab	-	ab	aa	-	-	ab	ab	aa	ab	ab	ab	-	ab	bb	ab	ab	ab	-	aa	ab	aa	ab	bb	bb	bb	ab	-	bb	aa	AB	aa	bb	ab
21783	aa/bb	111	0.549449	ab	aa	ab	bb	ab	-	AB	-	-	aa	ab	-	-	-	-	-	-	aa	-	ab	aa	aa	-	-	ab	-	AB	-	bb	bb	ab	-	ab	-	AB	bb	ab	-	-	-	ab	-	ab	aa	-	ab
21785	cc/ab	158	0.592929	bc	bb	bc	-	bc	-	bc	-	bc	bc	cc	cc	-	bc	-	bb	bc	bc	bc	bb	-	cc	-	bb	bc	-	cc	bb	cc	cc	cc	-	bc	bb	bb	bb	bc	-	bc	cc	-	-	cc	bc	-	bc
21793	cc/ab	131	-9.4641	bc	cc	cc	-	cc	-	-	bb	cc	-	bc	-	-	-	-	-	bc	cc	cc	bb	-	cc	bc	-	-	-	bc	-	bc	bb	bc	cc	-	-	-	cc	bc	-	-	-	cc	-	cc	cc	-	cc
21804	aa/bb	132	0.51336	ab	bb	-	-	-	-	-	bb	ab	-	AB	-	bb	bb	-	-	bb	bb	-	bb	-	-	-	-	ab	-	ab	-	-	AB	bb	-	AB	-	-	AB	-	-	-	-	-	-	bb	ab	-	ab
21817	aa/bb	184	0.547475	ab	aa	bb	ab	bb	-	bb	ab	aa	ab	ab	bb	AB	bb	ab	aa	aa	aa	bb	aa	aa	aa	ab	aa	ab	ab	ab	-	ab	ab	bb	ab	bb	aa	ab	ab	AB	aa	-	aa	aa	bb	aa	ab	ab	ab
21823	aa/bb	164	0.558385	ab	ab	aa	ab	bb	-	aa	bb	aa	aa	ab	bb	-	aa	ab	ab	ab	aa	aa	ab	ab	ab	AB	ab	ab	aa	ab	bb	-	ab	bb	-	ab	ab	AB	aa	-	aa	AB	AB	ab	AB	ab	aa	aa	ab
21824	aa/bb	112	0.52964	AB	aa	-	aa	ab	-	aa	-	aa	ab	ab	-	-	-	-	-	ab	ab	ab	aa	-	-	-	-	AB	-	AB	-	aa	-	aa	-	aa	-	-	aa	ab	-	AB	-	AB	-	aa	aa	-	ab
21827	aa/bb	184	0.543339	ab	aa	ab	aa	ab	bb	bb	ab	aa	ab	bb	ab	ab	ab	ab	ab	bb	ab	ab	bb	bb	ab	ab	ab	aa	ab	bb	aa	ab	-	ab	ab	ab	ab	ab	ab	bb	bb	AB	ab	ab	ab	ab	-	aa	bb
21846	aa/bb	113	0.565492	ab	ab	bb	AB	-	AB	ab	AB	-	ab	ab	-	-	-	-	-	ab	-	ab	-	-	aa	bb	aa	ab	-	AB	-	-	bb	bb	-	bb	ab	aa	bb	ab	ab	aa	-	AB	-	-	AB	ab	ab
21857	aa/ab	179	0.548519	AB	ab	ab	ab	aa	bb	ab	ab	aa	ab	aa	AB	-	ab	aa	aa	bb	ab	ab	ab	-	ab	-	ab	ab	AB	ab	ab	ab	ab	AB	ab	ab	ab	aa	ab	ab	ab	AB	bb	AB	ab	ab	-	ab	bb
21863	aa/bb	76	0.553267	ab	bb	ab	-	-	-	ab	-	-	ab	ab	-	-	bb	-	-	-	bb	-	-	-	aa	-	-	-	bb	-	-	ab	-	-	-	AB	-	-	-	ab	-	-	-	ab	-	bb	aa	bb	ab
21866	aa/bb	188	0.56905	ab	bb	aa	ab	ab	AB	bb	aa	ab	bb	bb	aa	ab	ab	ab	aa	ab	aa	ab	ab	aa	AB	-	ab	ab	bb	ab	ab	bb	aa	ab	ab	ab	ab	ab	aa	aa	bb	ab	bb	aa	ab	aa	aa	aa	ab
21868	aa/bb	118	0.578914	ab	aa	AB	ab	-	-	ab	aa	aa	bb	ab	-	-	aa	-	aa	bb	ab	ab	ab	-	aa	AB	bb	aa	ab	ab	aa	-	aa	ab	ab	aa	aa	ab	ab	ab	aa	-	-	ab	aa	aa	aa	-	ab
21894	aa/bb	113	0.559653	ab	ab	ab	ab	aa	-	aa	-	bb	ab	ab	ab	bb	bb	-	-	bb	ab	bb	-	-	-	-	-	bb	ab	ab	aa	bb	bb	ab	bb	ab	bb	ab	bb	ab	-	AB	-	aa	AB	-	aa	-	bb
21907	aa/bb	127	0.514668	ab	-	-	-	ab	-	ab	-	aa	ab	ab	-	-	-	-	aa	ab	AB	ab	-	-	-	aa	aa	-	-	-	-	aa	aa	aa	aa	aa	-	-	aa	ab	-	-	-	-	-	-	aa	-	ab
21908	aa/bb	43	0.583632	ab	ab	ab	aa	-	-	ab	-	-	-	AB	-	-	-	-	-	-	bb	-	-	-	-	-	-	ab	-	-	-	-	-	-	-	-	-	-	-	-	-	-	-	ab	-	-	aa	-	bb
21909	aa/bb	163	0.552232	ab	aa	-	aa	bb	bb	ab	-	aa	aa	bb	-	AB	ab	-	ab	ab	bb	bb	AB	-	ab	ab	-	-	aa	aa	-	ab	ab	ab	aa	AB	-	bb	ab	ab	-	bb	-	ab	-	aa	aa	-	-
21912	aa/bb	120	0.59145	ab	aa	ab	ab	-	-	ab	-	aa	bb	bb	aa	aa	ab	-	aa	bb	ab	ab	ab	aa	ab	-	-	AB	ab	ab	-	ab	aa	bb	ab	aa	aa	-	ab	ab	-	AB	-	ab	-	AB	aa	-	ab
21953	aa/bb	91	0.634604	ab	aa	AB	-	bb	-	-	-	aa	-	ab	-	-	-	-	aa	ab	bb	aa	bb	-	ab	-	-	aa	-	-	-	ab	ab	ab	-	-	-	-	bb	ab	-	-	-	AB	-	bb	aa	-	bb
22000	aa/bb	83	0.624244	ab	-	-	ab	-	-	bb	aa	-	ab	bb	-	-	ab	aa	-	-	ab	ab	aa	AB	-	-	-	ab	-	aa	-	ab	aa	ab	aa	ab	aa	-	aa	aa	-	-	-	aa	-	-	aa	-	bb
22029	aa/bb	99	0.580927	ab	bb	ab	ab	ab	-	ab	AB	-	ab	aa	-	ab	ab	-	-	-	-	ab	aa	-	-	AB	-	aa	aa	bb	-	ab	ab	aa	bb	bb	-	-	ab	ab	-	-	-	AB	AB	-	AB	aa	bb
22046	aa/bb	83	0.620312	aa	aa	aa	aa	-	-	aa	-	aa	aa	aa	-	aa	-	-	aa	aa	aa	-	aa	aa	-	-	aa	aa	-	aa	aa	aa	-	-	-	aa	-	aa	-	aa	aa	aa	-	aa	-	aa	aa	-	aa
22065	aa/bb	144	0.5	aa	aa	aa	aa	aa	-	aa	aa	aa	aa	aa	aa	aa	aa	aa	-	aa	aa	-	aa	aa	-	aa	aa	-	aa	-	aa	aa	-	-	aa	aa	-	-	-	aa	aa	aa	-	aa	aa	-	aa	aa	aa
22067	aa/bb	94	0.569615	ab	ab	aa	aa	-	-	ab	AB	aa	aa	ab	-	-	ab	-	-	bb	-	AB	-	AB	-	-	-	ab	-	-	-	ab	bb	ab	bb	-	ab	-	ab	bb	-	AB	-	ab	-	bb	-	-	AB
22069	aa/bb	79	0.580952	ab	aa	aa	aa	-	-	bb	-	-	ab	ab	-	-	ab	-	ab	-	ab	AB	ab	-	bb	-	-	-	-	ab	ab	AB	-	-	-	ab	bb	aa	aa	AB	-	-	-	-	-	-	aa	ab	ab
22071	aa/bb	39	0.579545	-	-	-	AB	-	-	bb	-	-	-	bb	-	-	-	-	-	ab	-	ab	-	-	-	-	-	-	-	-	-	-	-	-	-	-	-	-	-	-	-	-	-	-	-	-	-	-	AB
22073	aa/bb	72	0.591156	ab	ab	-	-	-	-	ab	-	-	ab	bb	-	-	-	-	-	aa	aa	aa	-	-	ab	-	-	bb	-	-	-	-	-	-	-	AB	-	-	ab	AB	bb	AB	-	ab	-	bb	aa	-	bb
22074	aa/bb	183	0.554742	ab	bb	ab	ab	bb	aa	ab	ab	ab	ab	bb	ab	aa	ab	aa	bb	ab	ab	bb	aa	-	ab	ab	-	-	ab	-	ab	bb	aa	ab	ab	aa	ab	ab	ab	ab	bb	bb	bb	ab	ab	ab	aa	-	aa
22085	aa/bb	137	0.552293	ab	bb	bb	ab	ab	-	ab	ab	aa	bb	ab	-	ab	ab	aa	-	bb	ab	bb	ab	-	ab	-	bb	ab	ab	-	aa	aa	AB	ab	ab	bb	bb	AB	ab	aa	ab	-	bb	ab	-	ab	aa	bb	ab
22088	aa/bb	180	0.549144	ab	aa	aa	bb	aa	-	aa	bb	aa	aa	ab	ab	bb	bb	ab	aa	ab	aa	aa	bb	aa	ab	ab	aa	-	ab	aa	aa	ab	ab	ab	ab	ab	ab	ab	aa	-	ab	ab	aa	aa	aa	aa	-	ab	aa
22098	aa/bb	146	0.664356	ab	aa	AB	-	AB	-	bb	AB	aa	ab	-	-	-	-	ab	-	ab	aa	AB	ab	-	ab	-	bb	-	-	aa	ab	aa	bb	aa	AB	AB	ab	AB	bb	aa	bb	-	-	bb	AB	ab	aa	-	ab
22126	aa/bb	83	0.554018	ab	aa	ab	ab	-	-	ab	aa	bb	ab	aa	-	-	AB	-	-	-	aa	-	-	-	ab	-	-	aa	-	ab	bb	ab	AB	ab	bb	aa	bb	aa	aa	ab	-	-	-	ab	-	-	aa	aa	ab
22131	ab/cd	64	0.566576	ac	aa	cc	-	-	-	cc	aa	cc	-	-	-	-	-	-	-	-	ab	aa	aa	-	-	-	-	-	-	ac	-	aa	-	-	cc	ac	-	-	-	-	-	-	aa	ac	-	-	ab	-	ac
22137	aa/bb	110	0.570455	ab	ab	aa	ab	bb	aa	ab	aa	AB	ab	bb	-	bb	ab	-	-	-	ab	bb	ab	bb	ab	ab	-	aa	-	AB	AB	ab	-	-	ab	ab	aa	bb	AB	-	aa	-	-	-	AB	-	-	-	ab
22142	aa/bb	157	0.591412	ab	bb	ab	ab	AB	-	ab	AB	ab	ab	aa	-	bb	ab	bb	ab	ab	ab	aa	bb	aa	-	-	-	ab	AB	aa	bb	aa	aa	aa	ab	ab	bb	bb	bb	ab	-	-	aa	bb	ab	-	aa	AB	ab
22146	aa/bb	102	0.583085	ab	aa	ab	AB	aa	-	ab	ab	-	bb	bb	-	-	ab	-	-	bb	bb	aa	bb	AB	ab	-	bb	ab	-	ab	-	ab	aa	bb	-	ab	-	ab	-	aa	-	-	-	ab	-	-	AB	-	bb
22150	aa/bb	167	0.560223	ab	bb	bb	ab	ab	-	ab	aa	ab	bb	ab	AB	-	ab	aa	ab	AB	ab	ab	ab	aa	bb	bb	AB	ab	ab	ab	ab	aa	bb	bb	ab	ab	bb	ab	aa	ab	ab	-	-	ab	ab	bb	-	AB	ab
22154	aa/bb	106	0.578226	ab	ab	aa	bb	bb	-	ab	AB	aa	ab	ab	-	ab	ab	-	-	AB	bb	-	-	aa	-	-	-	aa	ab	ab	-	AB	-	ab	ab	ab	ab	bb	bb	ab	-	ab	-	ab	-	-	aa	-	bb
22162	aa/bb	185	0.558368	-	ab	ab	ab	aa	ab	ab	ab	aa	aa	ab	bb	AB	bb	ab	aa	bb	aa	bb	ab	aa	ab	ab	aa	ab	ab	bb	bb	ab	ab	ab	aa	ab	aa	ab	bb	bb	bb	ab	ab	bb	ab	bb	-	bb	ab
22165	aa/bb	120	0.568702	ab	aa	bb	-	-	-	bb	-	aa	ab	ab	-	-	-	-	aa	aa	aa	-	-	-	aa	ab	-	ab	-	AB	-	ab	ab	bb	-	bb	-	AB	ab	ab	-	-	aa	aa	-	aa	aa	-	ab
22192	aa/bb	41	0.711111	ab	-	-	-	-	-	-	-	-	-	-	-	-	-	-	-	-	-	-	-	-	-	-	-	-	-	-	-	-	-	-	-	-	-	-	-	-	-	-	-	-	-	-	-	-	ab
22203	aa/ab	184	0.5	aa	aa	aa	aa	aa	aa	aa	aa	aa	aa	aa	aa	aa	aa	aa	aa	aa	aa	aa	aa	-	aa	aa	aa	aa	aa	aa	aa	aa	aa	aa	aa	aa	aa	aa	aa	aa	aa	aa	aa	aa	aa	aa	aa	aa	aa
22205	aa/bb	25	0.567669	ab	-	-	-	-	-	-	-	-	-	-	-	-	-	-	-	-	-	-	-	-	-	-	-	ab	-	-	-	-	-	bb	-	-	-	-	bb	-	-	-	-	-	-	bb	-	-	-
22213	aa/bb	188	0.547652	ab	aa	ab	ab	bb	aa	ab	ab	aa	aa	ab	-	ab	ab	AB	aa	aa	-	bb	ab	aa	aa	bb	aa	ab	ab	ab	ab	ab	ab	bb	bb	ab	aa	ab	ab	ab	aa	ab	ab	aa	bb	aa	aa	ab	ab
22224	cc/ab	136	0.556692	ac	cc	ac	-	ac	aa	ac	aa	aa	cc	ac	ac	aa	ac	ac	cc	aa	cc	ac	ac	-	ac	cc	ac	ac	cc	ac	-	aa	-	-	-	aa	ac	ac	aa	ac	ac	cc	-	ac	-	ac	cc	-	ac
22233	aa/bb	115	0.559345	ab	-	-	aa	bb	-	-	-	aa	-	ab	-	-	-	-	ab	ab	bb	bb	-	-	-	-	-	AB	-	ab	-	ab	-	ab	-	AB	-	-	ab	aa	-	-	-	aa	-	AB	aa	-	aa
22256	aa/bb	101	0.548309	ab	-	-	-	bb	-	-	-	aa	-	-	-	-	-	-	-	-	AB	-	-	-	-	-	-	-	-	-	-	aa	-	bb	-	-	-	-	AB	bb	-	-	-	-	-	aa	aa	-	-
22262	aa/bb	77	0.58042	ab	-	-	-	aa	-	-	-	-	-	aa	-	-	-	-	-	-	-	aa	bb	-	-	-	-	-	-	AB	-	-	-	AB	-	-	-	-	-	ab	-	-	-	-	-	-	-	-	ab
22263	ab/aa	136	0.592849	ab	AB	ab	ab	-	-	-	ab	-	ab	ab	-	ab	ab	-	-	-	ab	aa	bb	-	AB	-	-	ab	-	-	-	ab	ab	AB	-	AB	-	ab	AB	-	-	-	-	-	ab	ab	bb	-	-
22268	aa/bb	186	0.53121	ab	ab	bb	ab	ab	ab	aa	ab	AB	ab	-	bb	bb	bb	AB	ab	bb	ab	ab	aa	ab	ab	ab	bb	ab	ab	ab	ab	bb	ab	bb	bb	ab	bb	ab	ab	aa	bb	ab	ab	aa	-	aa	aa	AB	bb
22269	aa/bb	62	0.613022	ab	ab	aa	aa	bb	-	ab	-	-	-	bb	-	-	-	-	-	-	aa	-	-	-	-	-	-	aa	-	-	-	ab	-	-	AB	bb	AB	-	ab	aa	-	-	-	bb	-	-	AB	-	bb
22287	aa/bb	183	0.54154	ab	aa	ab	aa	bb	-	bb	aa	aa	ab	bb	aa	ab	ab	AB	ab	ab	bb	bb	ab	aa	ab	bb	bb	bb	ab	ab	aa	ab	ab	ab	ab	ab	bb	bb	ab	aa	aa	-	-	ab	-	aa	aa	ab	aa
22307	aa/bb	126	0.577273	ab	bb	aa	ab	bb	-	ab	aa	aa	AB	bb	-	-	aa	ab	ab	ab	ab	bb	-	bb	aa	-	aa	ab	bb	aa	bb	ab	-	bb	ab	ab	aa	bb	ab	ab	aa	-	-	aa	-	ab	aa	ab	ab
22323	aa/bb	144	0.566111	ab	ab	ab	ab	bb	-	ab	AB	bb	bb	ab	-	bb	bb	ab	AB	aa	ab	-	-	-	aa	-	bb	AB	ab	aa	bb	ab	bb	ab	-	ab	ab	ab	ab	ab	bb	aa	-	bb	-	ab	-	bb	aa
22354	aa/bb	117	0.562553	ab	bb	-	-	bb	-	-	ab	ab	-	bb	-	-	-	bb	-	-	ab	bb	ab	-	-	bb	-	ab	-	ab	-	bb	aa	ab	-	ab	-	-	bb	ab	-	-	-	-	-	ab	-	-	aa
22374	aa/bb	95	0.677694	ab	aa	bb	-	bb	-	-	-	AB	-	-	-	-	-	-	-	bb	AB	-	-	-	-	-	-	bb	-	-	-	ab	-	aa	-	-	-	-	ab	bb	-	-	-	-	-	aa	AB	-	bb
22379	aa/bb	58	1	aa	-	-	aa	-	-	-	aa	-	aa	aa	-	aa	aa	aa	-	-	-	-	aa	-	aa	-	-	aa	-	-	-	-	-	aa	aa	aa	aa	aa	-	aa	-	-	-	-	aa	-	aa	-	-
22396	aa/bb	175	0.535598	ab	AB	bb	-	bb	AB	ab	ab	ab	ab	aa	ab	-	aa	ab	ab	-	-	-	aa	ab	aa	ab	ab	aa	AB	ab	ab	ab	ab	ab	aa	aa	aa	aa	ab	ab	ab	ab	-	ab	ab	aa	aa	aa	bb
22397	aa/ab	160	0.622611	aa	aa	aa	aa	aa	aa	aa	aa	aa	aa	aa	-	aa	aa	-	aa	aa	aa	aa	aa	aa	aa	-	aa	aa	aa	aa	aa	aa	aa	aa	aa	aa	aa	aa	aa	aa	aa	aa	-	aa	aa	aa	aa	-	aa
22405	aa/bb	108	0.549737	ab	-	-	-	ab	-	-	-	ab	-	aa	-	-	-	-	-	-	AB	-	aa	-	-	-	-	-	-	-	-	bb	aa	ab	-	-	-	-	-	ab	-	-	-	-	-	ab	aa	-	aa
22418	aa/bb	187	0.55463	ab	ab	ab	ab	aa	AB	ab	ab	aa	aa	ab	bb	ab	bb	ab	aa	bb	aa	ab	ab	aa	ab	ab	ab	ab	AB	bb	ab	ab	ab	ab	aa	ab	aa	ab	bb	bb	bb	ab	ab	bb	-	bb	-	bb	ab
22421	aa/bb	179	0.546747	ab	bb	bb	ab	ab	ab	ab	ab	ab	bb	ab	aa	ab	ab	aa	ab	ab	ab	bb	aa	bb	aa	-	bb	ab	-	ab	aa	aa	ab	aa	bb	bb	bb	bb	bb	aa	ab	-	bb	aa	aa	ab	aa	bb	ab
22429	aa/bb	155	0.567109	ab	bb	aa	ab	ab	-	ab	ab	AB	ab	bb	AB	bb	ab	aa	-	aa	aa	aa	aa	-	-	-	AB	ab	-	aa	ab	ab	ab	AB	ab	ab	bb	ab	ab	aa	aa	-	aa	ab	-	-	-	bb	bb
22446	aa/bb	137	0.55264	AB	ab	aa	ab	-	-	aa	bb	aa	aa	ab	AB	-	aa	AB	ab	ab	aa	aa	ab	AB	-	ab	aa	ab	aa	ab	-	aa	ab	bb	aa	ab	ab	AB	aa	aa	aa	ab	-	ab	AB	-	aa	aa	ab
22451	aa/bb	137	0.560547	ab	aa	aa	aa	ab	-	bb	-	bb	ab	ab	-	ab	ab	AB	ab	aa	ab	-	ab	aa	bb	bb	aa	ab	bb	ab	ab	bb	aa	ab	ab	ab	bb	aa	aa	ab	AB	bb	-	aa	AB	ab	aa	ab	ab
22457	aa/bb	20	0.58	ab	-	-	-	-	-	-	-	-	-	ab	-	-	-	-	-	-	-	AB	-	-	-	-	-	ab	-	-	-	AB	-	-	-	-	-	-	-	-	-	-	-	-	-	-	-	-	-
22463	ab/--	38	0.5	-	-	-	-	-	-	-	aa	-	-	-	-	-	-	aa	-	-	-	-	-	-	-	-	-	-	-	-	aa	aa	-	-	-	-	-	-	aa	-	-	-	-	-	-	-	-	aa	aa
22495	aa/bb	133	0.581737	ab	ab	ab	ab	AB	ab	ab	AB	aa	ab	ab	-	ab	ab	-	-	AB	aa	bb	-	-	bb	-	-	bb	AB	bb	AB	ab	-	bb	-	aa	bb	ab	bb	ab	ab	-	aa	aa	-	-	aa	aa	ab
22507	aa/ab	160	0.569775	ab	bb	AB	ab	ab	-	AB	ab	ab	aa	aa	-	bb	ab	ab	AB	ab	ab	ab	bb	-	aa	aa	-	AB	-	ab	bb	ab	-	ab	-	ab	-	bb	bb	ab	bb	AB	-	bb	-	aa	AB	-	ab
22508	aa/bb	132	0.544377	ab	AB	-	ab	aa	-	bb	-	aa	bb	ab	-	-	-	ab	-	bb	ab	AB	-	-	-	aa	bb	aa	-	ab	-	ab	aa	ab	-	aa	-	-	ab	ab	-	-	-	ab	-	aa	aa	-	ab
22512	aa/bb	106	0.580952	ab	ab	ab	ab	aa	-	ab	aa	-	aa	ab	-	AB	bb	-	-	bb	aa	ab	ab	-	-	-	-	ab	ab	bb	-	ab	ab	ab	aa	AB	-	-	bb	bb	bb	-	-	bb	-	-	-	-	ab
22515	aa/bb	171	0.566667	ab	ab	aa	ab	bb	ab	ab	ab	aa	ab	bb	aa	ab	ab	aa	-	ab	bb	ab	bb	aa	ab	bb	AB	aa	-	ab	aa	ab	ab	ab	ab	ab	ab	bb	bb	ab	ab	-	aa	ab	-	-	aa	bb	bb
22540	aa/bb	171	0.546349	ab	bb	bb	aa	ab	-	aa	AB	bb	bb	ab	aa	ab	AB	ab	AB	ab	ab	bb	aa	-	aa	aa	bb	aa	-	ab	ab	bb	ab	aa	bb	bb	bb	bb	bb	aa	-	aa	bb	aa	-	bb	aa	-	AB
22542	--/ab	41	0	aa	aa	aa	-	-	-	-	-	-	-	-	-	-	-	-	-	-	-	-	-	-	-	-	-	-	-	-	aa	aa	aa	aa	-	-	-	-	aa	aa	-	-	-	-	-	-	-	-	-
22549	aa/bb	161	0.535971	ab	ab	aa	-	bb	-	aa	bb	aa	aa	ab	ab	-	aa	aa	AB	ab	aa	aa	ab	-	ab	-	ab	ab	aa	ab	ab	aa	ab	bb	aa	AB	-	ab	aa	aa	-	ab	AB	ab	-	ab	AB	-	ab
22553	aa/bb	177	0.513561	ab	aa	ab	aa	ab	aa	ab	aa	-	ab	aa	-	ab	ab	ab	aa	ab	ab	ab	aa	ab	ab	ab	ab	ab	aa	aa	ab	ab	ab	ab	bb	aa	ab	aa	aa	ab	ab	-	aa	ab	-	ab	aa	ab	ab
22587	aa/bb	184	0.556025	ab	aa	ab	ab	ab	aa	ab	ab	ab	AB	ab	ab	bb	bb	ab	bb	ab	aa	ab	ab	-	ab	ab	bb	ab	bb	bb	ab	aa	bb	ab	ab	ab	ab	ab	bb	ab	ab	aa	ab	bb	-	ab	aa	bb	ab
22599	aa/bb	111	0.566477	ab	aa	ab	aa	-	-	-	-	aa	ab	ab	-	AB	ab	-	-	ab	-	bb	-	-	ab	bb	-	bb	ab	ab	aa	ab	ab	ab	ab	ab	ab	bb	AB	aa	bb	bb	-	AB	-	-	aa	-	aa
22608	aa/bb	127	0.551857	ab	aa	-	ab	-	-	ab	aa	aa	bb	ab	-	aa	aa	-	aa	AB	ab	ab	ab	aa	-	-	bb	aa	ab	ab	aa	ab	aa	ab	ab	aa	-	AB	ab	aa	-	-	-	AB	aa	aa	aa	ab	ab
22610	aa/bb	129	0.587216	ab	aa	ab	-	-	-	-	ab	bb	-	bb	-	-	aa	-	-	-	aa	-	-	-	-	-	-	-	-	aa	-	ab	ab	aa	-	bb	-	-	ab	aa	-	-	-	aa	-	bb	AB	-	bb
22639	aa/bb	179	0.548119	ab	ab	bb	ab	ab	bb	ab	-	bb	ab	ab	bb	AB	ab	AB	ab	ab	bb	ab	ab	-	aa	bb	aa	ab	-	ab	aa	bb	bb	bb	bb	bb	ab	aa	bb	ab	bb	AB	bb	ab	bb	bb	aa	ab	ab
22655	aa/bb	175	0.567392	ab	bb	ab	ab	ab	-	bb	aa	bb	bb	bb	AB	ab	ab	AB	AB	bb	ab	bb	ab	ab	ab	bb	ab	ab	aa	ab	AB	bb	aa	ab	ab	ab	bb	bb	bb	ab	bb	ab	-	aa	ab	aa	aa	ab	aa
22667	aa/bb	155	0.562343	ab	ab	bb	ab	ab	-	ab	ab	ab	ab	ab	bb	bb	ab	aa	ab	ab	AB	bb	-	-	-	bb	ab	ab	AB	ab	aa	bb	bb	bb	bb	AB	ab	aa	bb	ab	-	ab	-	ab	bb	bb	ab	bb	ab
22669	aa/bb	167	0.554402	ab	ab	bb	ab	ab	aa	ab	ab	ab	ab	ab	-	AB	ab	-	ab	ab	-	-	ab	-	aa	-	ab	ab	ab	ab	-	bb	bb	bb	bb	-	ab	aa	bb	ab	-	-	-	ab	-	bb	-	bb	ab
22694	aa/bb	175	0.545123	ab	aa	aa	aa	bb	-	bb	aa	aa	ab	ab	-	ab	ab	AB	ab	ab	bb	bb	ab	aa	ab	bb	ab	-	bb	ab	aa	ab	ab	ab	aa	ab	AB	bb	ab	aa	-	ab	ab	ab	ab	ab	aa	bb	aa
22710	aa/bb	37	0.58	-	bb	-	-	-	-	-	-	-	-	bb	-	-	-	-	-	-	ab	-	-	-	-	-	-	-	-	-	-	-	aa	-	-	-	-	-	-	-	-	-	-	-	-	-	-	-	-
22713	aa/bb	160	0.556659	ab	ab	ab	ab	aa	-	ab	ab	AB	aa	ab	ab	ab	ab	ab	aa	AB	aa	-	-	aa	-	bb	ab	ab	bb	bb	aa	ab	AB	ab	aa	ab	ab	ab	ab	ab	ab	-	-	ab	-	bb	-	bb	bb
22735	aa/bb	139	0.627357	ab	bb	aa	bb	bb	-	ab	bb	-	ab	ab	-	-	aa	-	-	AB	aa	ab	bb	AB	bb	bb	-	ab	AB	bb	-	ab	AB	AB	aa	ab	bb	ab	aa	bb	bb	ab	AB	bb	aa	bb	-	bb	ab
22743	aa/ab	82	0.592282	ab	ab	bb	aa	bb	-	ab	-	-	ab	aa	-	aa	-	-	-	aa	aa	bb	aa	-	aa	-	-	aa	-	ab	-	-	-	-	aa	aa	-	aa	AB	-	bb	-	bb	ab	-	aa	aa	aa	bb
22748	aa/bb	128	0.55991	ab	aa	ab	ab	ab	-	bb	ab	-	ab	ab	-	ab	ab	aa	-	bb	ab	aa	bb	-	ab	-	-	ab	AB	-	-	ab	-	ab	AB	ab	ab	AB	ab	ab	-	-	-	ab	-	-	AB	bb	bb
22752	aa/bb	52	0.57265	ab	-	-	-	-	-	bb	-	-	-	ab	-	-	-	ab	-	-	AB	-	-	-	-	-	-	bb	-	-	-	-	-	-	-	-	AB	bb	ab	aa	-	-	-	ab	-	-	aa	-	-
22756	aa/bb	125	0.535789	ab	-	-	-	aa	-	-	-	aa	-	-	-	-	-	-	aa	-	-	AB	aa	-	-	-	-	ab	-	aa	-	AB	-	ab	-	-	-	aa	AB	aa	-	aa	-	-	-	ab	aa	-	ab
22765	aa/bb	180	0.538765	ab	aa	aa	aa	ab	-	bb	ab	ab	ab	ab	ab	ab	ab	aa	ab	aa	ab	ab	ab	aa	ab	-	aa	bb	bb	ab	ab	ab	ab	ab	aa	ab	bb	ab	ab	ab	ab	ab	ab	ab	ab	ab	aa	AB	ab
22771	aa/bb	146	0.765854	AB	ab	bb	AB	-	bb	AB	ab	bb	bb	ab	-	-	AB	-	bb	bb	aa	-	ab	-	-	bb	AB	AB	-	bb	-	-	AB	ab	bb	ab	-	-	-	AB	bb	bb	-	ab	-	bb	AB	bb	bb
22773	aa/bb	91	0.629828	ab	aa	AB	ab	aa	-	ab	-	aa	bb	bb	-	aa	ab	aa	-	-	-	AB	-	-	bb	-	-	bb	ab	AB	-	-	-	bb	-	ab	aa	ab	-	aa	aa	-	-	ab	-	AB	-	ab	bb
22798	cc/ab	75	0.564561	bc	bb	-	bc	-	-	bc	-	-	bc	bc	-	-	-	-	-	-	bc	-	bc	-	-	-	-	cc	-	bb	-	bb	bc	cc	-	bc	-	-	bc	bc	-	-	-	-	-	-	-	-	bb
22801	aa/bb	137	0.570153	ab	ab	-	ab	aa	-	ab	-	-	ab	aa	-	-	ab	-	-	bb	ab	ab	ab	-	ab	-	-	aa	-	bb	-	ab	ab	AB	ab	ab	-	-	ab	ab	-	-	-	AB	-	bb	aa	-	bb
22820	aa/bb	122	0.54193	ab	aa	-	ab	-	bb	bb	aa	AB	bb	ab	-	-	ab	-	-	-	AB	bb	ab	-	ab	-	ab	ab	-	ab	-	ab	AB	ab	-	ab	bb	bb	-	ab	-	-	-	bb	-	-	-	-	ab
22821	aa/ab	41	0.5	-	-	-	-	-	-	-	-	-	-	aa	-	-	-	-	-	-	-	AB	-	-	-	-	-	aa	-	AB	-	aa	AB	-	-	aa	-	-	-	aa	-	-	-	-	-	-	-	-	-
22829	aa/bb	165	0.549343	ab	ab	aa	aa	bb	ab	ab	ab	aa	aa	ab	AB	ab	bb	aa	bb	bb	-	aa	-	ab	ab	AB	ab	ab	-	AB	-	AB	bb	ab	bb	aa	ab	ab	ab	bb	-	ab	ab	ab	-	bb	aa	aa	AB
22831	aa/ab	156	0.551586	ab	aa	bb	bb	bb	-	ab	aa	bb	ab	aa	-	-	bb	ab	aa	ab	ab	aa	aa	-	ab	-	ab	aa	-	ab	-	ab	AB	ab	bb	-	bb	-	aa	ab	-	-	aa	ab	ab	aa	aa	aa	ab
22833	aa/bb	112	0.547325	ab	ab	-	AB	-	-	-	AB	-	bb	ab	-	-	ab	-	ab	-	ab	-	ab	-	bb	bb	AB	ab	-	-	-	ab	bb	ab	aa	ab	-	aa	ab	ab	-	-	-	ab	-	bb	ab	-	ab
22861	aa/bb	169	0.538756	ab	aa	bb	bb	ab	-	ab	-	AB	ab	ab	-	ab	ab	-	ab	bb	aa	aa	-	AB	ab	ab	ab	ab	ab	ab	-	aa	ab	aa	ab	ab	ab	ab	ab	aa	bb	-	ab	ab	ab	bb	aa	bb	ab
22863	aa/bb	184	0.548847	ab	bb	bb	ab	ab	aa	ab	ab	ab	bb	ab	ab	ab	ab	AB	ab	ab	ab	bb	aa	bb	aa	aa	bb	aa	ab	ab	aa	ab	ab	aa	bb	-	bb	bb	bb	aa	ab	AB	bb	aa	ab	ab	aa	bb	ab
22875	aa/bb	34	0.619048	ab	-	-	AB	-	-	ab	-	-	aa	ab	-	-	-	-	-	-	-	-	-	-	-	-	-	-	-	-	-	AB	-	ab	-	-	aa	-	-	-	-	-	-	-	-	-	-	-	-
22883	aa/bb	138	0.576078	ab	aa	ab	aa	-	-	ab	aa	aa	aa	bb	-	ab	ab	ab	-	ab	bb	AB	ab	ab	ab	-	-	bb	-	aa	aa	aa	ab	ab	aa	aa	bb	bb	ab	ab	aa	ab	-	ab	bb	aa	aa	aa	aa
22887	aa/bb	122	0.57498	ab	aa	ab	bb	aa	-	ab	bb	-	aa	ab	-	-	bb	-	-	bb	aa	ab	-	-	ab	AB	ab	bb	-	AB	-	bb	bb	ab	bb	AB	ab	ab	bb	ab	ab	-	-	aa	-	ab	-	-	bb
22893	aa/bb	71	0.583125	ab	-	-	-	-	-	-	-	-	-	-	-	-	-	-	-	-	-	-	-	-	-	-	-	-	-	-	-	ab	-	-	-	-	-	-	-	AB	-	-	-	-	-	-	-	-	bb
22894	aa/bb	182	0.553776	ab	bb	bb	ab	ab	ab	ab	ab	bb	bb	aa	-	ab	ab	-	ab	ab	ab	-	aa	bb	aa	aa	bb	aa	ab	ab	aa	ab	ab	aa	bb	-	bb	bb	bb	aa	ab	aa	bb	aa	ab	AB	-	bb	ab
22948	ab/--	53	0.592857	bb	-	bb	bb	-	-	-	-	-	bb	-	-	-	-	-	-	bb	-	-	-	-	-	-	bb	-	-	-	-	-	-	-	-	-	-	bb	-	-	-	-	-	-	-	-	bb	-	-
23062	aa/ab	92	0.576905	ab	-	-	-	-	-	-	-	-	-	-	-	-	-	-	-	-	aa	-	-	-	-	-	-	ab	-	-	-	-	-	aa	-	-	-	-	-	AB	-	-	-	-	-	ab	aa	-	AB
23151	ab/cc	23	0.617188	cc	-	-	-	-	-	-	-	-	-	-	-	-	-	-	-	-	-	-	-	-	-	aa	-	-	-	-	-	-	-	aa	-	-	-	-	-	-	-	-	-	-	-	-	-	-	-
23154	cc/ab	56	0.545455	-	ab	-	-	-	-	ab	-	-	-	-	-	-	-	-	-	-	cc	-	ab	-	-	-	-	-	-	-	-	cc	-	-	-	ac	-	-	-	cc	-	-	-	ac	-	-	-	-	-
23277	ab/--	20	0	-	-	-	-	-	-	-	-	-	-	-	-	-	-	-	-	-	-	-	-	-	-	-	-	-	-	-	-	-	-	-	bb	-	-	-	-	-	-	-	-	-	bb	-	-	bb	-
23278	ab/--	35	0	-	-	bb	-	-	-	-	-	bb	-	-	-	-	-	-	-	-	bb	-	-	-	-	-	-	-	-	-	-	bb	-	bb	-	-	-	bb	-	bb	-	-	-	-	-	-	-	-	-
23536	aa/bb	58	0.913178	aa	-	-	-	-	-	-	-	-	-	-	-	-	-	-	-	-	-	-	-	-	-	-	-	-	-	-	-	-	aa	-	-	-	-	-	-	-	-	-	-	-	-	-	-	-	-
23600	aa/bb	117	0.548666	ab	-	-	AB	bb	-	bb	-	AB	-	-	-	-	-	-	-	-	AB	bb	-	-	-	ab	-	-	-	bb	-	bb	ab	ab	-	-	-	-	ab	ab	-	-	-	-	-	aa	-	-	bb
23606	aa/bb	139	0.553809	ab	ab	bb	ab	-	-	ab	ab	bb	ab	ab	bb	ab	ab	aa	ab	ab	bb	ab	ab	-	-	-	aa	ab	ab	ab	aa	bb	bb	bb	bb	-	ab	aa	bb	AB	ab	-	-	ab	-	bb	aa	AB	AB
23633	ab/aa	144	0.509162	ab	ab	ab	ab	-	-	ab	ab	aa	aa	aa	-	ab	ab	-	ab	aa	AB	aa	AB	-	ab	AB	aa	aa	-	-	ab	ab	-	ab	aa	ab	aa	ab	ab	ab	-	-	-	ab	-	-	ab	ab	-
23646	aa/bb	186	0.547077	ab	ab	ab	ab	aa	-	ab	ab	aa	aa	ab	ab	ab	-	ab	aa	bb	aa	aa	-	AB	aa	bb	ab	ab	-	bb	aa	ab	ab	ab	aa	ab	aa	ab	ab	bb	bb	ab	ab	ab	aa	bb	-	bb	bb
23651	aa/ab	173	0.5	aa	aa	aa	aa	aa	-	aa	aa	aa	aa	aa	aa	aa	aa	aa	aa	aa	aa	aa	aa	aa	aa	aa	aa	aa	aa	aa	aa	aa	aa	aa	aa	aa	aa	aa	aa	aa	aa	-	-	aa	-	aa	aa	aa	aa
23679	aa/bb	148	0.573823	ab	aa	ab	aa	bb	-	aa	AB	bb	bb	ab	ab	ab	aa	-	aa	bb	aa	bb	AB	-	AB	aa	bb	bb	aa	bb	ab	aa	ab	aa	bb	ab	bb	ab	aa	ab	bb	ab	-	ab	bb	aa	aa	ab	bb
23701	aa/bb	144	0.564705	ab	aa	ab	aa	-	-	aa	aa	ab	bb	ab	ab	-	aa	-	-	bb	AB	bb	ab	aa	ab	aa	bb	bb	aa	-	-	aa	ab	aa	bb	ab	bb	ab	ab	bb	bb	aa	-	ab	bb	aa	aa	bb	bb
23725	aa/bb	127	0.557783	ab	ab	bb	aa	bb	-	ab	ab	-	ab	aa	-	aa	aa	-	-	aa	aa	AB	aa	ab	aa	ab	-	AB	AB	ab	bb	ab	ab	ab	-	-	aa	aa	ab	AB	ab	-	-	ab	-	-	aa	-	bb
23744	aa/bb	22	0.5	ab	-	-	aa	-	-	-	-	-	-	-	-	-	-	aa	-	-	-	-	aa	-	-	-	-	AB	-	-	-	-	-	-	-	-	-	-	-	-	-	-	-	-	-	-	-	-	ab
23756	aa/bb	123	0.578397	ab	aa	aa	ab	bb	-	bb	-	-	ab	ab	-	ab	ab	-	-	ab	bb	AB	bb	AB	ab	-	-	aa	-	ab	-	ab	AB	aa	-	ab	ab	bb	-	ab	AB	AB	-	ab	ab	bb	AB	bb	bb
23759	aa/bb	147	0.554848	ab	ab	ab	aa	ab	-	-	bb	bb	aa	ab	-	ab	bb	-	-	bb	bb	aa	AB	bb	aa	-	aa	ab	-	bb	-	ab	ab	bb	ab	ab	ab	AB	ab	ab	ab	AB	AB	ab	-	bb	aa	bb	bb
23781	aa/bb	177	0.552829	ab	aa	ab	ab	bb	aa	aa	AB	aa	aa	ab	-	aa	ab	-	ab	aa	aa	bb	ab	aa	aa	aa	-	ab	ab	ab	-	aa	AB	bb	bb	ab	aa	ab	aa	aa	aa	ab	aa	aa	-	aa	aa	AB	ab
23783	aa/bb	120	0.56513	ab	ab	bb	-	aa	-	aa	-	bb	AB	ab	-	-	-	-	-	bb	ab	bb	ab	-	-	AB	-	ab	-	AB	-	bb	ab	ab	bb	ab	bb	-	bb	-	-	-	-	aa	-	ab	aa	-	bb
23788	aa/bb	56	0.588358	ab	-	bb	-	-	-	AB	-	-	-	-	-	-	-	-	-	bb	-	-	-	-	-	-	-	-	-	ab	-	-	-	-	-	-	-	-	-	aa	-	-	-	-	-	-	-	-	ab
23793	aa/bb	72	0.519027	ab	bb	ab	aa	-	-	ab	-	-	ab	ab	-	-	bb	-	-	AB	bb	-	bb	-	-	-	-	ab	-	-	-	ab	-	bb	ab	ab	ab	-	ab	ab	-	AB	-	ab	-	bb	aa	-	ab
23795	aa/bb	158	0.552688	ab	aa	bb	-	bb	-	ab	-	-	ab	aa	ab	aa	ab	-	aa	ab	ab	aa	aa	-	ab	ab	ab	aa	aa	ab	bb	ab	ab	ab	bb	aa	bb	aa	aa	bb	AB	-	-	ab	-	-	aa	aa	ab
23809	aa/bb	188	0.541739	ab	ab	ab	AB	aa	ab	ab	ab	aa	aa	ab	ab	ab	bb	ab	aa	bb	aa	aa	bb	aa	aa	-	ab	ab	bb	bb	aa	ab	ab	ab	aa	ab	aa	ab	ab	ab	ab	AB	ab	ab	-	bb	aa	bb	bb
23836	aa/bb	110	0.579585	ab	-	-	-	ab	-	bb	-	ab	-	-	-	-	-	-	-	AB	ab	-	bb	-	-	-	-	AB	-	ab	-	AB	aa	ab	-	AB	-	ab	-	aa	-	-	bb	aa	-	aa	aa	-	ab
23844	aa/bb	33	0.647727	AB	ab	bb	bb	-	-	-	-	-	aa	aa	-	-	ab	-	-	-	-	-	-	-	-	-	-	aa	-	-	-	ab	-	-	-	AB	-	-	-	bb	-	-	-	-	-	-	-	-	-
23853	aa/bb	49	0.573097	ab	aa	ab	AB	-	-	-	-	-	ab	bb	-	bb	ab	-	-	-	-	-	-	-	-	-	-	bb	-	-	-	bb	-	-	AB	-	-	-	ab	aa	-	-	-	-	-	-	aa	-	aa
23904	aa/bb	42	0.615912	ab	bb	bb	-	-	-	-	ab	-	bb	-	-	-	-	-	-	-	-	-	-	-	-	-	bb	-	-	ab	-	-	-	-	-	-	bb	-	-	aa	-	-	-	-	-	-	-	-	-
23944	aa/bb	134	0.612444	ab	aa	aa	aa	bb	-	aa	AB	ab	ab	bb	-	-	bb	-	AB	aa	-	bb	-	ab	bb	-	bb	aa	bb	bb	AB	ab	aa	bb	aa	ab	aa	ab	ab	aa	aa	aa	-	bb	-	aa	aa	-	bb
23950	aa/ab	184	0.547475	ab	ab	ab	ab	aa	ab	ab	ab	aa	aa	ab	AB	ab	ab	ab	aa	bb	aa	aa	bb	aa	aa	bb	ab	ab	bb	bb	aa	ab	ab	ab	-	ab	aa	ab	ab	ab	ab	ab	ab	ab	aa	-	-	bb	bb
23957	aa/bb	135	0.565127	ab	bb	AB	ab	-	-	-	-	bb	bb	bb	-	-	ab	-	-	bb	ab	bb	ab	-	ab	bb	-	ab	-	ab	-	bb	aa	AB	-	-	-	-	bb	ab	-	-	bb	-	-	ab	aa	-	aa
23964	ab/aa	26	0.5	-	-	-	aa	-	-	-	-	aa	-	-	-	-	aa	-	-	-	-	AB	-	-	-	-	-	AB	aa	-	-	-	-	ab	-	-	-	-	-	-	aa	-	-	-	-	-	-	-	-
23971	aa/bb	59	0.60449	ab	ab	bb	bb	-	-	bb	-	-	aa	aa	-	-	-	aa	-	-	ab	-	aa	-	-	-	-	aa	-	-	-	ab	-	-	-	ab	-	aa	-	bb	-	-	-	AB	-	-	aa	-	AB
24003	aa/bb	143	0.565546	ab	aa	aa	aa	-	ab	bb	aa	aa	ab	ab	-	AB	ab	ab	-	ab	ab	bb	AB	-	ab	-	aa	bb	bb	ab	-	ab	ab	ab	aa	ab	ab	-	ab	ab	-	AB	ab	ab	aa	ab	aa	-	ab
24022	aa/bb	128	0.58871	ab	ab	bb	ab	-	-	ab	ab	ab	ab	ab	bb	bb	AB	aa	-	ab	ab	bb	AB	-	-	-	-	ab	ab	AB	aa	bb	bb	bb	-	-	ab	aa	bb	ab	-	-	AB	ab	-	bb	-	bb	ab
24024	aa/bb	70	0.576177	ab	-	ab	-	AB	-	-	-	-	AB	ab	-	-	-	-	-	bb	-	ab	AB	-	-	-	-	-	-	ab	ab	aa	aa	-	-	-	-	-	aa	-	-	-	-	-	-	aa	aa	-	bb
24058	aa/bb	126	0.618227	AB	aa	aa	aa	aa	-	bb	AB	-	ab	aa	-	ab	AB	-	-	aa	AB	aa	-	aa	-	-	aa	ab	-	aa	-	AB	aa	AB	-	ab	bb	aa	aa	aa	-	-	-	AB	aa	AB	aa	-	ab
24060	cc/ab	68	0	ac	-	-	aa	-	-	-	aa	cc	aa	ac	-	-	-	-	-	cc	-	-	-	-	-	-	-	-	-	-	-	-	ac	-	-	-	-	-	-	ac	-	-	-	-	-	-	-	-	ac
24079	aa/bb	66	0.56676	ab	-	-	-	-	-	-	-	-	-	-	-	-	-	-	-	-	AB	-	-	-	-	-	-	-	-	-	-	-	-	-	-	-	-	-	-	bb	-	-	-	-	-	-	-	-	ab
24086	aa/bb	187	0.533218	ab	bb	bb	ab	ab	ab	ab	ab	ab	bb	ab	ab	ab	ab	AB	ab	bb	ab	bb	ab	bb	ab	ab	bb	ab	ab	ab	aa	aa	ab	ab	ab	ab	bb	ab	ab	aa	ab	AB	bb	ab	ab	ab	aa	bb	ab
24114	cc/ab	31	0.5625	-	bc	-	-	ab	-	-	-	-	-	ab	-	-	-	-	cc	aa	-	-	-	-	-	-	ab	-	-	-	-	-	-	-	-	bc	-	-	-	cc	-	-	-	ab	-	-	-	-	ab
24116	aa/bb	141	0.580082	ab	aa	aa	aa	ab	bb	bb	ab	AB	ab	ab	ab	-	AB	aa	ab	AB	ab	ab	-	aa	ab	bb	aa	bb	bb	aa	-	ab	-	ab	aa	ab	bb	aa	aa	ab	AB	-	-	ab	aa	ab	-	AB	ab
24119	aa/bb	158	0.622581	aa	aa	aa	aa	aa	aa	aa	aa	aa	aa	aa	aa	aa	aa	aa	aa	aa	aa	aa	aa	aa	aa	-	aa	aa	aa	aa	aa	aa	aa	aa	-	aa	aa	aa	aa	aa	aa	aa	aa	aa	aa	aa	aa	-	aa
24131	aa/bb	175	0.540199	ab	ab	aa	ab	bb	-	-	aa	AB	ab	bb	-	bb	ab	ab	ab	ab	ab	bb	ab	bb	ab	ab	aa	aa	bb	ab	ab	ab	ab	ab	ab	ab	aa	bb	ab	aa	aa	ab	ab	aa	-	ab	aa	aa	ab
24147	ab/cc	49	0.508844	-	ab	cc	-	-	-	bc	-	aa	bc	-	-	-	-	-	-	-	ab	-	-	-	ab	-	bc	aa	-	ab	bb	-	aa	-	-	ab	-	-	ac	bb	-	-	-	-	-	aa	ab	-	-
24164	aa/bb	102	0.578203	ab	aa	ab	aa	ab	-	ab	aa	bb	ab	aa	-	-	ab	-	-	-	ab	-	aa	-	-	-	ab	aa	-	ab	-	AB	ab	ab	bb	aa	bb	aa	-	ab	-	-	-	ab	-	AB	aa	-	ab
24166	aa/ab	81	0.5	aa	aa	aa	aa	-	-	aa	aa	-	aa	aa	-	-	aa	-	-	-	aa	aa	-	-	-	-	aa	aa	-	aa	-	aa	-	aa	aa	aa	aa	-	aa	aa	aa	-	-	aa	-	-	aa	aa	aa
24173	cc/ab	83	0.549878	-	cc	-	ab	cc	-	-	cc	-	cc	bc	-	bb	ab	-	cc	ac	-	bc	-	-	-	-	-	bc	-	bc	-	bc	ab	ac	-	ac	cc	bb	cc	bc	-	ab	-	cc	-	bc	cc	-	cc
24196	aa/bb	177	0.564941	ab	aa	aa	aa	AB	bb	bb	ab	bb	ab	ab	-	ab	ab	AB	ab	aa	ab	ab	bb	aa	bb	bb	aa	ab	bb	ab	ab	bb	aa	ab	ab	AB	bb	aa	aa	ab	ab	bb	aa	aa	aa	ab	-	aa	ab
24198	aa/bb	149	0.56681	ab	bb	aa	bb	bb	-	AB	ab	aa	ab	ab	-	-	-	-	aa	AB	bb	ab	bb	-	-	AB	-	aa	ab	ab	-	aa	-	AB	-	ab	-	-	-	ab	-	-	aa	ab	-	ab	aa	-	ab
24234	--/ab	25	0	bb	-	-	-	-	-	-	-	-	-	-	-	-	-	-	-	-	-	bb	-	-	bb	-	-	-	-	bb	-	-	-	-	-	-	-	-	-	bb	-	-	-	-	-	-	-	-	-
24262	aa/ab	183	0.5	aa	aa	aa	aa	aa	-	aa	aa	aa	aa	aa	aa	aa	aa	aa	aa	aa	aa	aa	aa	-	aa	aa	aa	aa	aa	aa	aa	aa	aa	aa	aa	aa	aa	aa	aa	aa	aa	aa	aa	aa	aa	aa	aa	aa	aa
24264	aa/bb	103	0.593097	ab	ab	bb	bb	bb	-	bb	aa	-	aa	aa	-	-	ab	-	aa	ab	-	-	aa	-	-	-	aa	aa	aa	ab	-	ab	bb	-	bb	ab	-	aa	-	bb	ab	-	-	ab	ab	-	aa	-	ab
24270	cc/ab	26	0.619048	BC	-	-	-	-	-	-	bc	-	BC	-	-	-	-	-	-	-	-	-	-	-	-	-	-	-	-	-	-	-	-	-	-	-	-	-	-	-	-	-	-	-	-	-	-	-	bb
24272	aa/bb	118	0.56109	ab	aa	ab	ab	bb	-	ab	aa	-	aa	ab	-	ab	ab	AB	-	AB	aa	bb	-	aa	-	-	aa	ab	-	ab	-	ab	ab	bb	bb	ab	aa	ab	-	ab	aa	aa	-	aa	AB	AB	aa	-	ab
24275	aa/bb	107	0.566043	ab	ab	ab	ab	ab	-	ab	ab	aa	ab	ab	aa	-	ab	-	-	-	AB	bb	-	-	-	-	-	bb	-	bb	-	ab	AB	bb	-	ab	bb	ab	bb	ab	ab	ab	-	aa	-	-	aa	-	ab
24280	aa/ab	77	0.5	aa	aa	aa	aa	-	-	-	-	-	-	-	-	-	-	-	aa	aa	aa	-	aa	-	-	-	-	-	-	-	-	aa	aa	-	-	aa	-	-	-	aa	-	-	-	-	-	aa	aa	-	-
24289	aa/bb	171	0.512163	ab	aa	ab	ab	ab	ab	ab	aa	aa	ab	ab	ab	aa	ab	ab	aa	ab	ab	ab	ab	aa	AB	aa	ab	ab	ab	ab	aa	aa	aa	aa	ab	-	aa	AB	ab	ab	aa	ab	AB	ab	AB	aa	aa	ab	ab
24299	aa/bb	84	0.574026	ab	-	-	-	bb	-	-	-	-	-	-	-	-	-	-	-	-	-	bb	-	-	-	-	-	-	-	-	-	-	bb	bb	-	-	-	-	-	-	-	-	-	-	-	-	-	-	-
24311	aa/bb	181	0.54798	ab	ab	ab	ab	ab	aa	ab	ab	aa	ab	ab	aa	ab	bb	ab	AB	ab	aa	bb	ab	aa	ab	aa	AB	bb	ab	bb	ab	ab	-	ab	aa	ab	ab	ab	-	bb	ab	-	-	ab	ab	bb	aa	AB	aa
24316	aa/bb	27	0.602273	-	-	-	-	-	-	-	-	-	-	-	-	-	-	-	-	-	-	-	-	-	-	-	-	-	-	AB	-	-	-	-	-	aa	-	-	bb	bb	-	-	-	-	-	-	-	-	AB
24319	aa/bb	76	0.65528	ab	-	-	-	bb	-	-	-	bb	-	-	-	-	-	-	-	-	-	-	-	-	-	-	-	bb	-	-	-	-	-	-	-	-	-	-	-	bb	-	-	-	-	-	-	-	-	bb
24320	aa/bb	184	0.542922	ab	ab	ab	ab	ab	ab	ab	ab	aa	ab	ab	aa	ab	ab	ab	bb	ab	aa	-	ab	aa	bb	AB	ab	bb	ab	bb	ab	ab	bb	bb	aa	ab	bb	ab	bb	ab	AB	ab	ab	aa	ab	bb	-	AB	ab
24325	cc/ab	88	-5.81707	bc	-	cc	bc	-	-	bc	cc	-	bb	-	-	-	cc	-	-	-	bb	bc	-	-	cc	-	-	cc	bc	bc	-	bc	-	cc	-	cc	-	bc	-	bc	-	-	-	bc	-	-	cc	-	bc
24346	aa/bb	36	0.583916	AB	-	ab	-	-	-	-	-	-	bb	ab	-	ab	aa	-	-	-	-	-	-	-	-	-	-	-	-	-	-	-	-	-	-	-	-	-	-	bb	-	-	-	bb	-	-	-	-	ab
24361	aa/bb	119	0.578652	ab	-	-	bb	bb	-	-	ab	aa	-	-	-	-	-	aa	-	-	bb	bb	-	-	-	-	-	AB	-	ab	-	AB	ab	ab	-	ab	-	bb	bb	aa	-	-	-	-	-	ab	aa	-	bb
24369	aa/bb	171	0.545366	ab	ab	aa	aa	ab	AB	ab	ab	-	aa	ab	-	ab	bb	aa	bb	bb	ab	ab	ab	ab	-	-	aa	ab	bb	ab	-	ab	bb	ab	bb	aa	aa	ab	ab	bb	ab	ab	AB	ab	-	bb	aa	-	ab
24394	aa/bb	32	0.609375	ab	ab	ab	-	-	-	-	-	-	aa	AB	-	-	-	-	-	-	-	-	-	-	-	-	-	-	-	-	-	aa	-	-	-	-	-	ab	-	bb	-	-	-	-	-	-	aa	-	-
24413	aa/bb	108	0.663492	aa	aa	aa	aa	-	-	aa	aa	aa	-	aa	-	-	aa	aa	-	aa	aa	-	aa	aa	aa	-	aa	aa	aa	aa	-	aa	aa	aa	-	aa	-	-	aa	aa	aa	-	aa	-	aa	-	aa	-	aa
24415	--/ab	22	0	bb	bb	-	-	-	-	-	-	-	-	-	-	-	-	-	-	-	-	-	-	-	-	-	-	-	-	-	-	bb	-	-	-	bb	-	-	bb	bb	-	-	-	-	-	-	-	-	-
24426	cc/ab	158	0.535714	ac	-	aa	cc	aa	-	ac	-	ac	ac	cc	-	-	cc	cc	-	cc	cc	-	cc	-	cc	ac	-	cc	-	ac	-	cc	ac	ac	-	cc	cc	cc	ac	ac	ac	cc	-	ac	-	cc	cc	cc	aa
24445	aa/bb	163	0.587564	ab	bb	bb	ab	ab	-	ab	ab	-	bb	ab	-	AB	ab	aa	AB	ab	AB	bb	aa	bb	-	AB	bb	ab	-	ab	aa	aa	ab	aa	bb	bb	bb	aa	bb	aa	ab	-	bb	aa	AB	AB	-	bb	ab
24459	aa/bb	79	0.569444	ab	-	-	-	-	-	-	-	-	-	-	-	-	-	-	-	-	aa	-	-	-	-	-	-	-	-	-	-	-	-	aa	-	-	-	-	-	aa	-	-	-	-	-	-	-	-	bb
24461	aa/bb	183	0.530269	ab	aa	aa	bb	aa	-	ab	ab	aa	aa	ab	aa	bb	bb	ab	aa	ab	aa	ab	ab	aa	-	ab	aa	ab	ab	ab	aa	ab	ab	ab	ab	ab	aa	bb	aa	ab	AB	ab	ab	aa	aa	ab	AB	ab	aa
24471	aa/bb	173	0.569409	ab	aa	ab	aa	bb	-	ab	-	ab	ab	ab	ab	ab	bb	ab	ab	aa	ab	ab	ab	-	bb	bb	bb	aa	bb	bb	bb	bb	AB	bb	aa	ab	aa	bb	ab	ab	ab	ab	-	bb	ab	aa	aa	aa	bb
24486	aa/bb	94	0.614833	ab	-	aa	-	bb	-	-	-	-	AB	-	-	-	-	-	-	aa	AB	-	-	-	-	-	-	aa	-	-	-	aa	ab	-	-	-	-	-	ab	ab	-	-	aa	aa	-	AB	aa	-	AB
24489	aa/bb	172	0.571986	ab	ab	bb	bb	bb	-	bb	aa	bb	aa	aa	-	-	ab	aa	aa	AB	ab	aa	-	-	ab	-	aa	aa	aa	bb	ab	ab	bb	ab	-	ab	-	aa	ab	bb	-	ab	aa	ab	-	aa	aa	aa	ab
24503	aa/bb	182	0.561179	ab	ab	ab	ab	aa	-	ab	ab	aa	aa	ab	bb	ab	bb	ab	aa	bb	aa	ab	ab	ab	ab	ab	ab	ab	ab	bb	ab	ab	bb	ab	aa	ab	aa	ab	bb	bb	bb	ab	AB	bb	aa	bb	aa	bb	ab
24526	aa/bb	55	0.557766	ab	ab	ab	-	-	-	aa	-	-	-	ab	-	-	-	-	-	bb	-	-	-	-	-	-	-	bb	-	-	-	bb	-	-	-	-	-	-	-	ab	bb	-	-	AB	-	-	AB	-	-
24531	aa/bb	106	0.568045	ab	AB	-	-	ab	-	ab	-	bb	AB	bb	-	-	ab	-	-	-	aa	aa	-	-	-	-	-	ab	-	aa	-	ab	ab	AB	-	ab	-	-	AB	aa	-	-	-	ab	-	bb	-	-	bb
24533	aa/ab	25	0	aa	-	-	-	-	-	-	-	-	-	-	-	-	-	-	-	-	-	-	-	-	-	-	-	-	-	-	-	aa	-	-	-	-	-	-	-	-	-	-	-	-	-	-	-	-	-
24538	aa/bb	133	0.559135	ab	bb	ab	ab	bb	aa	bb	-	ab	bb	bb	-	ab	ab	ab	ab	bb	ab	bb	-	-	-	bb	-	ab	ab	ab	-	bb	aa	ab	bb	AB	ab	ab	bb	ab	-	ab	-	ab	-	-	aa	AB	aa
24540	aa/bb	167	0.5625	ab	aa	AB	ab	ab	bb	ab	AB	bb	ab	bb	ab	ab	ab	-	aa	ab	aa	aa	AB	-	ab	-	ab	bb	-	aa	-	ab	ab	aa	ab	bb	ab	-	ab	aa	-	-	aa	aa	AB	bb	aa	bb	bb
24544	aa/bb	125	0.830579	aa	aa	aa	aa	-	aa	aa	aa	aa	aa	-	aa	-	-	aa	aa	aa	aa	aa	aa	-	-	-	-	aa	-	-	-	-	aa	-	aa	aa	aa	-	aa	aa	-	aa	aa	-	-	aa	aa	-	-
24561	cc/ab	34	0.714286	BC	bb	bb	BC	-	-	-	-	-	bb	cc	bc	-	BC	-	-	-	-	-	-	-	-	-	-	-	-	-	-	-	-	cc	-	-	-	-	-	cc	-	-	-	-	-	-	cc	-	BC
24565	aa/bb	183	0.548166	ab	aa	bb	ab	bb	aa	ab	ab	aa	aa	ab	AB	ab	bb	ab	aa	aa	aa	bb	ab	aa	aa	-	aa	ab	ab	ab	aa	ab	ab	bb	bb	ab	aa	ab	ab	ab	aa	aa	-	aa	bb	-	-	ab	ab
24582	ab/--	52	0.526144	-	-	-	-	-	-	-	-	-	-	bb	-	-	bb	-	-	-	-	-	-	-	bb	-	bb	-	bb	bb	bb	-	aa	-	-	-	-	bb	-	-	-	-	-	-	-	-	-	-	bb
24587	ab/ac	39	-0.345455	ab	-	-	aa	-	-	-	-	-	-	-	-	-	-	-	-	-	aa	-	-	-	-	-	-	-	-	-	-	aa	-	-	-	ab	-	-	-	ab	-	-	-	-	-	ab	-	-	ab
24602	aa/bb	78	0.608696	ab	aa	-	-	aa	-	-	-	-	bb	-	-	-	-	aa	-	-	bb	aa	-	-	-	-	-	ab	-	ab	-	AB	-	bb	-	-	-	aa	ab	aa	-	-	-	-	-	aa	aa	-	bb
24616	aa/bb	97	0.554924	ab	bb	aa	aa	bb	-	ab	aa	-	ab	bb	-	-	aa	-	ab	-	bb	bb	-	-	-	ab	-	ab	-	-	-	ab	-	bb	ab	-	ab	-	ab	ab	aa	-	-	aa	-	-	aa	-	ab
24647	aa/bb	21	0.543269	ab	ab	-	-	-	-	ab	-	-	-	-	-	-	-	-	-	-	-	-	-	-	-	-	-	ab	-	-	-	-	-	-	-	-	ab	-	ab	ab	-	-	-	-	-	-	-	-	bb
24676	ab/aa	84	0.5	-	ab	-	aa	AB	-	-	-	aa	-	aa	-	-	-	-	-	aa	AB	-	-	-	-	ab	-	aa	-	-	-	aa	-	AB	-	aa	-	-	aa	AB	-	-	-	AB	-	-	AB	-	AB
24678	aa/bb	105	0.591428	ab	-	-	-	bb	-	-	aa	bb	-	-	-	-	-	-	-	bb	-	bb	-	-	-	-	-	bb	-	-	-	-	-	aa	-	-	-	-	-	ab	-	-	-	-	-	aa	aa	-	bb
24680	ab/--	23	0.501392	-	-	-	-	-	-	-	-	-	-	-	-	-	-	-	-	-	-	-	-	-	-	-	-	-	-	-	-	-	-	-	-	-	-	-	-	-	-	-	-	-	-	-	-	-	-
24682	aa/bb	172	0.547234	ab	aa	ab	ab	AB	-	ab	aa	bb	ab	aa	-	ab	ab	ab	aa	ab	ab	ab	aa	bb	ab	ab	-	aa	aa	ab	bb	ab	ab	ab	bb	-	bb	aa	aa	ab	ab	ab	aa	ab	ab	ab	aa	aa	ab
24704	aa/bb	177	0.545506	ab	bb	ab	aa	ab	ab	aa	aa	-	bb	aa	aa	ab	ab	ab	ab	ab	aa	ab	ab	ab	ab	ab	aa	aa	aa	ab	aa	ab	ab	ab	AB	bb	-	ab	AB	ab	aa	-	-	aa	aa	ab	-	aa	ab
24705	ab/ab	141	0.5	ab	ab	ab	ab	-	-	ab	ab	ab	AB	bb	-	AB	ab	-	bb	ab	AB	ab	AB	-	ab	-	ab	AB	ab	AB	-	ab	-	bb	ab	ab	-	ab	ab	AB	-	-	-	AB	bb	-	ab	-	ab
24728	cc/ab	131	-8.62155	ac	aa	ac	cc	ac	-	ac	aa	ac	ac	ac	-	-	aa	cc	ac	-	aa	-	aa	-	-	ac	-	ac	-	ac	aa	aa	aa	-	cc	ac	aa	ac	ac	aa	cc	-	aa	ac	-	aa	cc	ac	aa
24734	--/ab	32	0	aa	aa	-	-	aa	-	-	-	-	-	aa	-	-	-	-	-	aa	-	aa	-	-	-	-	-	-	-	-	-	-	-	aa	-	-	-	-	aa	-	-	-	-	aa	-	-	-	-	aa
24748	aa/bb	109	0.579789	ab	-	-	-	ab	-	ab	-	aa	-	-	-	-	-	-	-	-	aa	-	-	-	aa	-	aa	-	-	-	-	-	-	bb	-	aa	-	-	-	ab	-	-	-	-	-	bb	aa	-	aa
24753	cc/ab	108	0.601878	bc	cc	bb	cc	-	-	cc	-	-	bc	bc	-	-	-	-	-	bb	cc	-	bc	-	bb	-	-	bb	-	bb	-	bc	bc	-	bb	BC	bb	bb	bc	bb	bb	cc	cc	bc	-	-	cc	bb	bb
24759	aa/bb	90	0.602332	ab	ab	ab	AB	-	-	ab	ab	aa	AB	aa	-	aa	ab	aa	-	-	-	-	-	-	-	-	-	AB	-	-	ab	aa	-	ab	-	ab	-	aa	ab	ab	-	-	-	ab	-	ab	aa	-	bb
24780	aa/bb	179	0.545377	ab	ab	aa	ab	aa	ab	ab	ab	ab	ab	aa	ab	aa	ab	-	AB	bb	ab	ab	ab	ab	ab	bb	ab	aa	ab	bb	ab	ab	ab	ab	ab	ab	ab	aa	ab	ab	ab	ab	-	ab	ab	bb	aa	aa	bb
24801	aa/bb	157	0.563647	ab	aa	bb	bb	bb	-	bb	aa	bb	ab	aa	AB	ab	ab	AB	aa	ab	ab	aa	aa	bb	ab	ab	ab	aa	aa	ab	-	ab	ab	ab	bb	ab	bb	aa	aa	-	ab	ab	-	ab	AB	aa	-	-	ab
24803	aa/bb	74	0.643396	AB	-	-	-	-	-	-	-	-	-	-	-	-	-	-	-	-	-	-	-	-	-	-	-	bb	-	-	-	-	-	-	-	-	-	-	-	bb	-	-	-	-	-	-	-	-	bb
24812	aa/ab	126	0.502316	ab	aa	ab	aa	ab	aa	aa	aa	ab	ab	ab	-	ab	ab	aa	-	AB	aa	ab	ab	-	ab	-	ab	ab	AB	ab	-	aa	ab	aa	ab	ab	ab	ab	aa	AB	ab	ab	-	aa	ab	aa	AB	ab	ab
24822	aa/bb	95	0.592395	ab	aa	AB	aa	bb	-	bb	-	-	aa	bb	-	ab	-	-	-	ab	-	bb	ab	-	AB	-	ab	bb	ab	aa	aa	aa	-	aa	aa	aa	bb	-	ab	ab	aa	-	-	ab	-	-	aa	-	aa
24823	aa/bb	47	0.586735	AB	aa	-	-	-	-	-	-	-	aa	ab	-	-	-	-	-	-	-	-	-	-	-	-	-	-	-	-	-	AB	bb	-	-	bb	-	-	-	-	-	-	-	ab	-	-	AB	bb	ab
24837	aa/bb	47	0.554054	ab	bb	-	aa	-	-	ab	AB	-	ab	AB	-	-	-	-	-	-	-	-	-	-	-	-	AB	ab	-	-	-	ab	-	-	-	-	-	ab	-	bb	-	-	-	-	-	-	-	aa	-
24853	--/ab	46	1	aa	-	-	-	aa	-	aa	-	-	-	aa	-	-	aa	-	aa	-	-	-	-	-	-	-	-	aa	-	-	-	-	aa	-	-	-	-	aa	aa	-	-	-	-	-	-	-	-	-	-
24866	aa/bb	145	0.593183	ab	bb	aa	ab	ab	-	bb	aa	aa	bb	bb	-	AB	ab	-	-	ab	ab	ab	-	aa	ab	-	ab	ab	-	ab	AB	ab	AB	ab	-	AB	ab	ab	aa	aa	bb	-	-	aa	aa	aa	aa	aa	ab
24870	aa/bb	21	0.60084	-	-	-	-	bb	-	-	-	-	ab	-	-	-	-	-	-	-	-	-	-	-	-	-	-	aa	-	-	-	-	-	-	-	-	bb	-	aa	-	-	-	-	-	-	-	aa	-	-
24884	aa/bb	112	0.563492	ab	ab	aa	aa	-	-	ab	ab	ab	ab	bb	-	-	ab	-	-	-	aa	ab	ab	-	ab	-	-	aa	bb	ab	-	AB	aa	bb	ab	ab	ab	-	ab	aa	aa	-	-	bb	AB	ab	aa	aa	bb
24885	aa/bb	23	0.7375	-	aa	aa	-	-	-	-	-	-	-	-	-	aa	-	-	-	-	-	-	-	-	-	-	-	aa	-	-	-	-	-	-	-	aa	aa	-	-	-	-	-	-	-	-	-	-	-	aa
24920	cc/ab	20	0.571429	bc	-	-	-	-	-	-	-	-	-	-	-	-	-	-	-	-	bc	-	-	-	-	-	-	-	-	-	-	-	-	-	-	-	-	-	-	BC	-	-	-	-	-	-	BC	-	-
24924	aa/ab	187	0.5	aa	aa	aa	aa	aa	aa	aa	aa	aa	aa	aa	aa	aa	aa	aa	aa	aa	aa	aa	aa	aa	aa	aa	aa	aa	aa	aa	aa	aa	aa	aa	aa	aa	aa	aa	aa	aa	aa	aa	aa	aa	aa	aa	aa	aa	aa
24931	aa/bb	70	0.586806	ab	bb	bb	ab	-	aa	ab	-	ab	bb	ab	-	-	ab	-	-	ab	-	bb	-	bb	aa	AB	-	ab	-	-	-	aa	-	aa	-	bb	bb	-	-	aa	-	-	-	aa	AB	ab	-	-	-
24932	aa/bb	170	0.560976	ab	aa	ab	aa	bb	bb	bb	aa	aa	aa	bb	-	ab	ab	ab	ab	ab	bb	bb	ab	-	ab	ab	-	bb	-	aa	aa	aa	ab	ab	aa	aa	bb	bb	ab	aa	-	AB	aa	-	ab	aa	aa	-	aa
24958	aa/bb	123	0.547452	ab	-	-	aa	AB	-	-	-	aa	-	-	-	-	-	-	-	-	ab	ab	-	-	-	-	-	ab	-	bb	-	ab	bb	ab	bb	-	-	-	ab	bb	-	-	-	-	-	bb	aa	-	ab
24970	aa/ab	186	0.543379	ab	bb	bb	aa	ab	AB	aa	ab	bb	bb	ab	ab	ab	ab	ab	ab	ab	ab	bb	aa	ab	aa	aa	bb	aa	ab	ab	AB	ab	ab	aa	bb	-	bb	bb	bb	aa	ab	AB	bb	aa	AB	ab	aa	bb	ab
24998	aa/bb	31	0.585714	ab	-	-	-	-	-	-	-	-	-	bb	-	-	-	-	-	-	ab	-	-	-	-	-	-	-	-	-	-	-	-	ab	-	-	-	-	-	ab	-	-	-	-	-	-	aa	-	ab
25013	aa/bb	185	0.534608	ab	ab	ab	aa	ab	-	aa	bb	ab	aa	ab	bb	bb	bb	ab	ab	-	bb	aa	ab	bb	aa	aa	aa	ab	bb	bb	ab	ab	ab	bb	ab	ab	ab	ab	ab	ab	ab	bb	ab	ab	AB	-	aa	bb	bb
25048	aa/bb	109	0.641391	ab	aa	ab	aa	-	-	aa	aa	-	bb	bb	-	aa	ab	aa	bb	bb	bb	aa	bb	-	bb	-	-	bb	AB	aa	-	aa	aa	bb	ab	ab	-	aa	ab	aa	aa	-	-	AB	-	-	aa	ab	bb
25050	ab/cc	29	0.0689655	aa	-	-	-	-	-	-	-	-	-	-	-	-	ab	-	-	aa	-	-	-	-	-	-	-	-	-	-	-	-	-	-	-	aa	-	aa	aa	-	-	-	-	-	-	-	-	-	-
25059	aa/bb	120	0.5516	ab	ab	ab	-	aa	-	bb	ab	aa	-	bb	aa	bb	AB	-	-	-	ab	ab	aa	-	ab	aa	aa	AB	aa	aa	-	ab	ab	ab	aa	aa	aa	AB	ab	aa	-	-	-	ab	AB	-	aa	-	ab
25060	cc/ab	170	0.579971	ac	cc	ac	cc	AC	cc	ac	ac	AC	cc	cc	-	AC	aa	ac	ac	-	ac	ac	aa	cc	ac	-	ac	cc	cc	aa	aa	aa	ac	aa	ac	ac	cc	aa	ac	ac	ac	AC	-	aa	-	cc	-	-	cc
25062	aa/bb	142	0.563926	ab	bb	-	-	ab	-	-	-	bb	-	bb	-	-	-	-	aa	ab	aa	bb	ab	-	-	bb	AB	ab	-	ab	-	bb	AB	ab	-	AB	-	bb	bb	ab	-	-	-	-	-	aa	aa	aa	ab
25072	aa/bb	154	0.5	aa	-	aa	aa	aa	aa	-	aa	aa	aa	-	aa	-	aa	aa	aa	aa	aa	aa	aa	-	aa	aa	aa	aa	aa	aa	-	aa	aa	aa	aa	aa	aa	aa	aa	aa	aa	aa	aa	aa	aa	aa	aa	-	-
25087	aa/ab	76	0.550347	ab	-	-	bb	bb	-	-	-	-	-	aa	-	-	-	-	-	-	-	aa	-	-	-	-	-	-	-	ab	-	-	-	ab	-	-	-	-	aa	ab	-	-	-	-	-	aa	-	-	ab
25094	aa/bb	109	0.553753	ab	bb	bb	ab	ab	-	ab	ab	ab	bb	ab	-	-	ab	aa	-	bb	ab	bb	-	-	AB	-	-	ab	-	ab	aa	aa	ab	ab	ab	-	bb	ab	ab	aa	AB	-	-	ab	-	-	-	bb	ab
25096	aa/ab	144	0.5	aa	aa	-	aa	aa	-	aa	-	aa	-	aa	-	-	-	aa	-	aa	aa	aa	-	-	-	aa	aa	aa	aa	aa	-	aa	aa	aa	-	aa	-	aa	aa	aa	-	aa	aa	aa	-	aa	aa	-	aa
25098	aa/bb	153	0.576506	ab	-	-	aa	bb	-	bb	aa	aa	-	AB	-	-	bb	AB	bb	bb	bb	bb	AB	-	bb	bb	bb	bb	bb	ab	-	ab	ab	ab	bb	AB	-	bb	ab	aa	-	bb	-	bb	-	ab	aa	-	aa
25116	ab/aa	55	0.731237	aa	-	-	bb	-	-	-	aa	-	-	-	-	-	-	-	-	-	-	-	-	-	-	-	-	-	-	bb	-	-	-	-	-	-	-	-	-	aa	-	-	-	-	-	-	ab	-	aa
25122	aa/bb	188	0.540796	ab	ab	ab	ab	aa	ab	ab	ab	-	aa	ab	ab	ab	ab	ab	aa	bb	aa	aa	bb	aa	aa	bb	ab	ab	bb	bb	aa	ab	ab	ab	aa	ab	aa	ab	ab	ab	ab	ab	ab	ab	aa	bb	-	bb	bb
25151	aa/bb	90	0.552239	ab	bb	-	-	bb	-	-	-	aa	-	bb	-	-	-	-	-	ab	-	AB	-	-	-	-	-	ab	-	aa	-	ab	-	bb	-	-	-	-	ab	ab	-	-	-	-	-	ab	-	-	ab
25174	aa/bb	24	0.622549	ab	bb	aa	-	-	-	bb	-	ab	-	bb	-	-	-	-	-	-	-	-	-	-	-	-	-	-	-	-	-	-	-	-	-	AB	-	-	-	aa	-	-	-	aa	ab	-	-	-	-
25183	aa/bb	177	0.535846	ab	ab	aa	aa	ab	bb	ab	ab	aa	aa	ab	bb	-	bb	-	ab	bb	ab	-	ab	-	ab	ab	ab	ab	bb	ab	ab	ab	bb	ab	bb	aa	aa	ab	ab	bb	ab	ab	AB	ab	-	bb	aa	aa	ab
25192	aa/bb	141	0.561657	ab	aa	bb	bb	bb	-	ab	AB	bb	ab	aa	ab	aa	ab	AB	aa	ab	ab	aa	aa	-	-	-	-	aa	-	-	-	-	ab	ab	bb	aa	-	aa	aa	bb	-	-	aa	ab	-	aa	aa	-	ab
25205	aa/bb	173	0.56517	ab	bb	ab	aa	bb	AB	ab	bb	ab	ab	ab	bb	ab	bb	-	bb	-	bb	aa	bb	-	ab	AB	aa	-	-	ab	aa	ab	bb	bb	bb	ab	ab	-	bb	bb	-	ab	bb	-	ab	bb	aa	aa	ab
25217	aa/bb	127	0.564826	ab	aa	aa	aa	ab	-	bb	ab	aa	-	bb	-	-	-	-	-	-	AB	ab	bb	-	aa	AB	-	aa	-	bb	-	AB	ab	ab	-	ab	-	AB	ab	bb	-	-	-	ab	-	-	AB	-	bb
25237	cc/ab	26	0.631579	-	-	-	-	-	-	ac	aa	-	-	-	-	-	-	-	-	-	-	-	-	-	-	-	-	-	-	-	-	ac	-	aa	-	-	-	-	-	cc	-	-	-	-	-	-	-	-	-
25243	aa/bb	102	0.546699	ab	bb	-	-	ab	-	-	-	-	-	-	-	-	-	-	-	-	aa	aa	-	-	-	-	-	ab	-	-	-	ab	-	ab	-	-	-	-	-	ab	-	-	-	-	-	-	-	-	ab
25252	aa/bb	75	0.577641	ab	ab	-	aa	-	-	-	-	-	-	aa	-	-	-	-	-	-	aa	bb	-	-	-	AB	-	aa	-	ab	-	bb	ab	-	-	aa	-	aa	ab	AB	-	-	-	ab	-	-	aa	-	bb
25265	aa/bb	111	0.576059	AB	-	-	-	bb	-	-	-	aa	-	aa	-	-	-	-	-	aa	-	ab	bb	-	-	-	AB	-	-	-	-	aa	aa	ab	-	ab	-	-	-	ab	-	-	-	ab	-	ab	aa	-	ab
25273	ab/ac	87	0.513021	ab	aa	ab	-	ab	-	-	-	aa	aa	-	-	ab	bb	ab	-	ab	-	ab	ab	-	-	-	-	-	-	ab	-	ab	-	ab	ab	aa	bb	ab	ab	ab	-	-	-	bb	-	-	-	-	ab
25285	aa/ab	110	0.5	aa	-	-	-	aa	-	-	-	aa	-	aa	-	-	-	-	-	aa	aa	aa	-	-	aa	-	-	aa	-	aa	-	aa	aa	aa	-	aa	-	-	aa	aa	-	-	-	-	-	aa	-	-	aa
25287	aa/bb	178	0.578709	ab	aa	ab	aa	aa	aa	ab	ab	ab	aa	aa	-	ab	bb	AB	-	aa	ab	ab	bb	AB	ab	-	ab	aa	aa	ab	bb	-	ab	bb	ab	ab	aa	bb	ab	ab	ab	-	-	bb	ab	aa	aa	aa	aa
25290	aa/ab	180	0.5	ab	AB	ab	aa	ab	aa	aa	AB	AB	ab	AB	aa	AB	ab	-	ab	ab	aa	ab	aa	AB	aa	aa	ab	aa	AB	ab	AB	ab	ab	aa	ab	ab	ab	ab	ab	aa	ab	aa	ab	aa	AB	-	aa	ab	AB
25308	aa/bb	174	0.539143	ab	ab	aa	ab	bb	-	aa	bb	aa	aa	ab	AB	ab	aa	AB	-	AB	aa	-	AB	ab	ab	-	ab	ab	aa	-	-	aa	ab	bb	aa	ab	ab	ab	aa	aa	aa	ab	ab	ab	-	ab	aa	aa	ab
25321	aa/bb	162	0.562212	AB	ab	bb	ab	ab	bb	ab	AB	bb	ab	ab	-	ab	ab	aa	AB	aa	bb	ab	AB	-	aa	-	aa	ab	ab	ab	aa	bb	AB	bb	-	bb	AB	aa	bb	ab	AB	aa	AB	ab	-	bb	aa	-	ab
25323	aa/bb	72	0.573864	ab	-	ab	AB	aa	-	ab	AB	AB	aa	ab	-	ab	bb	-	-	bb	-	-	bb	-	-	-	-	ab	-	bb	-	ab	ab	ab	aa	ab	-	-	ab	ab	ab	-	-	ab	-	bb	aa	-	bb
25375	ab/--	25	0.5	-	bb	-	-	-	-	-	bb	-	-	-	bb	-	-	-	-	-	-	-	-	-	-	-	-	-	-	bb	-	-	-	-	-	-	-	-	-	bb	-	-	-	bb	-	-	-	-	bb
25377	aa/bb	66	0.550638	ab	-	-	-	-	-	-	-	-	-	-	-	-	-	-	-	-	-	-	-	-	-	-	-	-	-	-	-	-	-	-	-	-	-	-	-	-	-	-	-	-	-	-	-	-	-
25381	aa/bb	163	0.551095	ab	AB	aa	-	bb	-	ab	ab	-	ab	bb	ab	-	-	ab	bb	bb	aa	ab	AB	-	ab	bb	-	aa	-	-	ab	ab	aa	bb	ab	ab	ab	-	ab	-	-	-	aa	-	-	ab	aa	-	bb
25385	ab/ab	128	0.502391	ab	ab	ab	ab	AB	-	ab	-	ab	AB	ab	-	ab	-	-	-	AB	ab	ab	-	-	ab	-	-	ab	ab	ab	ab	ab	ab	ab	ab	ab	aa	ab	-	ab	ab	AB	-	ab	ab	ab	ab	ab	ab
25402	aa/bb	180	0.558132	ab	aa	bb	-	bb	aa	bb	aa	AB	ab	aa	aa	ab	ab	AB	aa	ab	ab	aa	aa	bb	ab	ab	ab	aa	aa	ab	AB	ab	bb	ab	bb	ab	bb	aa	ab	bb	ab	ab	aa	-	ab	aa	aa	aa	ab
25413	aa/bb	67	0.577922	ab	aa	aa	-	-	-	AB	-	ab	aa	ab	-	-	ab	-	-	-	aa	-	-	-	-	aa	-	ab	-	-	-	ab	-	ab	-	ab	aa	bb	aa	aa	-	-	-	aa	-	-	-	-	aa
25414	aa/bb	71	0.595703	-	bb	bb	ab	-	-	ab	aa	-	bb	ab	-	-	-	-	-	-	ab	-	ab	aa	-	-	aa	ab	-	-	-	-	bb	-	ab	ab	-	aa	-	AB	-	bb	-	ab	ab	-	aa	AB	ab
25416	aa/bb	117	0.524099	ab	aa	ab	aa	AB	-	ab	-	-	ab	aa	-	ab	ab	-	-	-	AB	-	-	ab	aa	-	-	ab	ab	-	ab	ab	ab	ab	-	aa	aa	aa	-	ab	-	-	-	ab	-	ab	aa	ab	ab
25436	aa/bb	162	0.567308	ab	ab	ab	ab	bb	-	ab	aa	ab	bb	ab	-	ab	aa	-	aa	AB	aa	AB	ab	aa	ab	-	bb	ab	ab	ab	bb	ab	ab	aa	bb	aa	bb	bb	aa	bb	ab	bb	ab	bb	ab	bb	-	-	ab
25440	aa/bb	103	0.551265	ab	-	-	-	aa	-	-	-	bb	-	aa	-	-	-	-	-	-	-	-	-	-	-	-	-	ab	-	ab	-	bb	ab	-	-	-	-	-	-	aa	-	-	-	-	-	aa	-	-	bb
25448	ab/cd	47	0.529492	-	ab	-	-	-	-	cd	-	-	-	cd	-	-	ab	-	-	-	-	-	-	-	-	-	-	ad	-	-	-	bd	-	-	-	ac	cd	-	-	-	ac	-	-	-	-	bb	ab	-	ab
25451	aa/bb	165	0.500559	ab	ab	ab	ab	ab	ab	ab	ab	AB	ab	ab	AB	-	ab	ab	ab	AB	ab	ab	ab	ab	ab	-	ab	ab	ab	ab	ab	ab	-	ab	ab	ab	ab	ab	ab	ab	AB	ab	ab	AB	ab	ab	ab	ab	ab
25465	aa/bb	161	0.551692	ab	aa	ab	ab	bb	-	ab	aa	aa	aa	bb	-	-	ab	ab	bb	ab	bb	ab	AB	-	aa	-	-	ab	-	aa	-	ab	bb	ab	-	-	bb	bb	ab	ab	aa	AB	ab	ab	-	aa	aa	-	aa
25475	cc/ab	146	0.575988	ac	cc	aa	AC	ac	-	aa	aa	ac	aa	-	-	-	-	-	-	aa	aa	aa	cc	-	-	aa	-	ac	-	ac	-	aa	aa	AC	-	aa	-	ac	ac	ac	-	-	-	aa	aa	ac	AC	-	cc
25531	aa/bb	138	0.557498	ab	aa	aa	bb	aa	-	ab	ab	-	aa	ab	-	bb	bb	ab	-	ab	aa	ab	bb	aa	bb	-	aa	ab	ab	bb	aa	ab	AB	ab	ab	ab	ab	-	-	ab	-	AB	ab	-	-	-	aa	ab	aa
25536	ab/--	41	0.559322	-	aa	aa	-	-	-	bb	-	-	-	bb	-	-	-	-	-	-	-	-	-	-	-	-	-	-	-	-	-	-	aa	-	-	-	-	-	bb	-	-	-	-	-	-	-	-	-	-
25543	cc/ab	33	0.598824	bc	bb	-	bc	-	-	bb	-	-	-	-	-	-	BC	-	-	-	-	-	BC	-	-	-	-	-	-	-	-	-	cc	-	-	-	-	-	bb	BC	-	-	-	-	-	-	-	-	-
25549	aa/bb	100	0.603863	ab	ab	aa	aa	ab	-	ab	-	-	aa	aa	aa	bb	ab	aa	ab	-	ab	-	bb	-	-	ab	AB	ab	-	AB	-	bb	aa	ab	ab	ab	ab	bb	bb	ab	-	-	-	bb	-	-	aa	-	ab
25551	cc/ab	32	0.52381	-	-	AC	cc	-	-	-	-	-	AC	ac	-	-	aa	-	-	-	-	-	-	-	-	-	-	ac	-	-	-	-	-	-	-	-	-	-	ac	-	-	-	-	-	-	-	-	-	-
25552	aa/bb	117	0.579415	ab	ab	bb	aa	-	-	ab	ab	ab	aa	aa	bb	aa	aa	-	ab	-	aa	-	aa	-	aa	-	-	aa	ab	ab	-	ab	ab	AB	aa	AB	aa	aa	-	ab	ab	ab	-	ab	-	aa	aa	-	bb
25565	aa/bb	177	0.545329	ab	ab	ab	bb	ab	-	ab	ab	bb	aa	ab	bb	ab	ab	AB	ab	ab	aa	ab	AB	bb	aa	ab	aa	ab	-	ab	aa	bb	bb	bb	AB	bb	bb	aa	bb	ab	-	AB	-	ab	bb	ab	ab	ab	ab
25570	aa/bb	137	0.568557	ab	aa	AB	aa	aa	-	ab	ab	ab	aa	aa	-	ab	bb	ab	AB	aa	ab	ab	bb	ab	ab	ab	ab	aa	aa	ab	bb	bb	ab	bb	ab	ab	aa	bb	ab	ab	-	-	-	bb	-	-	aa	aa	aa
25574	aa/bb	183	0.562802	ab	bb	ab	ab	ab	aa	ab	ab	AB	aa	aa	aa	-	ab	ab	AB	ab	ab	ab	bb	aa	aa	aa	ab	ab	ab	ab	bb	ab	aa	ab	aa	ab	ab	bb	bb	ab	ab	ab	aa	bb	ab	aa	-	ab	ab
25578	aa/bb	179	0.53863	ab	ab	ab	ab	bb	-	ab	aa	ab	bb	ab	ab	ab	aa	-	aa	ab	aa	ab	ab	-	ab	-	aa	ab	bb	ab	-	ab	ab	aa	aa	aa	bb	bb	aa	bb	ab	-	bb	bb	-	bb	aa	bb	ab
26600	--/ab	62	0.827869	aa	-	-	aa	aa	-	aa	-	aa	aa	-	-	-	-	-	-	-	-	-	-	-	-	-	aa	-	-	aa	-	aa	aa	-	aa	aa	-	-	-	aa	-	-	-	aa	-	-	-	-	aa
27604	--/ab	121	0.5	aa	-	aa	-	aa	aa	aa	-	-	-	aa	-	aa	aa	aa	aa	aa	aa	aa	aa	-	aa	aa	aa	aa	aa	aa	-	aa	aa	-	aa	aa	aa	aa	aa	-	-	aa	-	aa	-	-	-	aa	-
28014	--/ab	134	1	aa	-	aa	aa	aa	-	aa	aa	-	-	aa	aa	aa	aa	aa	-	-	-	aa	aa	-	-	aa	-	aa	aa	aa	-	aa	aa	aa	aa	aa	-	aa	aa	aa	-	-	-	-	aa	-	-	aa	aa
28619	--/ab	20	0	-	-	-	-	-	-	-	-	-	-	bb	-	-	-	-	-	-	-	-	-	-	-	-	-	bb	-	-	bb	-	-	-	-	-	-	-	-	-	-	-	bb	-	-	-	-	-	-
29917	--/ab	78	1	bb	bb	bb	bb	-	-	bb	bb	-	-	bb	-	bb	bb	bb	-	bb	-	-	bb	-	-	-	-	bb	-	bb	-	bb	bb	bb	-	bb	-	bb	bb	bb	-	-	-	bb	-	bb	-	-	-
31623	--/ab	73	0.746575	aa	aa	-	-	-	-	-	aa	-	-	aa	-	-	aa	-	-	aa	aa	-	-	-	-	-	-	aa	aa	aa	aa	-	-	aa	-	aa	aa	aa	aa	aa	-	-	-	aa	-	-	-	-	aa
31688	--/ab	68	0.5	bb	bb	bb	bb	bb	-	bb	-	-	bb	bb	bb	-	bb	-	-	bb	bb	bb	bb	bb	bb	-	bb	-	-	-	-	bb	-	-	-	bb	-	-	bb	bb	-	bb	-	bb	-	bb	-	-	-
31731	--/ab	42	0	bb	-	bb	-	-	-	-	-	-	-	bb	-	-	-	-	-	bb	-	-	-	-	-	bb	-	bb	-	bb	-	-	bb	-	-	-	-	-	bb	bb	-	-	-	-	-	bb	-	-	-
32812	--/ab	80	0.746875	aa	-	-	aa	-	-	aa	aa	aa	-	aa	-	aa	aa	-	-	aa	aa	aa	aa	-	aa	-	aa	aa	aa	-	-	aa	-	aa	-	-	-	aa	-	-	aa	-	-	-	-	-	-	-	-
[truncated: 258 more rows]
[truncated: 141 more columns]
