# Supplementary material for: Genetic architecture of pollination syndrome transition between hummingbird-specialist and generalist species in the genus Rhytidophyllum (Gesneriaceae)
Source: PeerJ. 2015 Jun 18;3:e1028. doi: 10.7717/peerj.1028 (PMC4476130; doi:10.7717/peerj.1028)
Supplement: Data S1 [file peerj-03-1028-s004.zip › donnees_papier_QTL_public/traits.txt]

ind	type	pcG1	pcG2	pcG3	pcH1	pcH2	pcH3	pca_parents	ouverture	ouverture2	repliemnt	angle	taille	nec_vol	couleur
a13	R1	0.150532672137634	0.0474014008261571	0.090396768272353	0.144087989642784	0.0303769276604035	0.0550629390706078	0.146021315611406	0.360865754055438	0.654535819846783	0.551330795218987	47.5675360728468	4.90736277954553	NA	O
a6	A1	-0.150924168209461	0.000919032013312403	0.0886296525873828	-0.151053554104932	-0.100641665886567	0.0740076723150967	-0.15998612995045	1.25298959931248	1.10816525793595	1.1306883971857	75.2084718055417	3.93316406093782	NA	J
auriculatum	P_auriculatum	-0.13838885468029	-0.011757290037149	0.103730859474454	-0.130894528715506	-0.112948667587366	0.0843538159847946	-0.155739972348559	1.16249480304101	1.12360141519418	1.03461493312565	81.4743410030937	4.00184716254342	38	J
f1autof	selfed_F1	0.0220347617607995	-0.022182693197459	0.0467267517997178	0.00979315379622842	-0.0371751436713986	0.00188845179349476	0.0263586648511605	1.23334973526802	0.960561631983891	1.28398813173573	59.1206955663045	4.89695852484141	49.2	O
h10	F2	-0.0111796443820186	0.003037739552559	0.0485658710536798	-0.0241365281618162	-0.0312418022386447	0.0262049716671175	-0.00648000501544078	1.07983306971188	0.989403805271653	1.09139773261272	54.4883726872635	4.45668321693124	34.6666666666667	O
h102	F1	-0.00711676041839556	0.010565534722854	0.0294737274298993	-0.0255274211384288	-0.00648324287439183	0.0176266170739851	0.0138132047076372	1.13621529922724	0.977172527912904	1.16275812793676	51.2235552624037	4.42960881482586	NA	O
h103	F2	-0.0203146996086165	0.0447661683506206	0.033301744679961	-0.0442335166868355	0.0143053076480649	0.040643481424967	0.00379032304969578	1.01334644133722	0.879887585448562	1.15167716660149	46.9542574275034	4.19866354216475	NA	O
h107	F2	0.0367360072264692	0.00623365949959239	-0.0076102559568549	0.0124442658946341	0.0178233053021357	-0.0213645458204394	0.0638051543563539	1.10769024257235	1.02734800635045	1.07820352570431	41.2924783328773	4.31458807668016	33.5	O
h108	F2	0.0381527023208027	0.0897512856306521	-0.000371415325119354	0.00510949294252569	0.0896506521905836	0.014549629533354	0.0886499474368474	1.11668529626032	1.02595449586422	1.08843550153721	18.3994006304549	4.3369680909931	NA	O
h109	F2	0.0336671555925408	-0.0319089224045159	0.0132240274100024	0.0151673591293239	-0.0306509535865193	-0.0322660464105929	0.0408327640220775	1.18919206528214	0.9038151585576	1.31574697992449	55.369590531798	3.8417200008943	8.2	O
h110	F2	0.0215603533123663	-0.0136421339555211	0.0516547169729645	0.0148447802692753	-0.0338627307189048	0.0193079044789258	0.0265033360306027	0.859524071011685	0.846623377837087	1.01523781826998	58.054574570862	4.08605099000589	11	O
h111	F2	0.105080448331245	0.00679475033271266	0.0167666700058587	0.0821202936726701	0.0258983835338859	-0.0111769990664476	0.120666463888022	0.915130727190554	0.718591247581901	1.27350664271242	41.3251137062887	4.51908638002697	NA	O
h112	F2	-0.00166229520486075	0.00541281328895125	0.0802682846106652	-0.00029125478928228	-0.040321078141596	0.0549238825780055	-0.00170617278676021	0.822367455677848	1.03498637040476	0.79456839161683	60.6710446367768	4.4680142964198	NA	O
h116	F2	-0.00279843889286541	0.0468420972113005	0.0106700188289255	-0.0316135140263	0.0380462050520048	0.0226984358344957	0.0349134581549577	1.07948027976088	0.854937001479677	1.26264306948064	38.8091827970237	4.31462038145987	18.4545454545455	O
h117	F2	0.00397791314788972	-0.0222995289217671	0.0598540352112473	-0.00244275197034931	-0.0644041363505359	0.0138212026799235	-0.00936881280225743	0.962589900028044	0.819971099990726	1.17393149592581	68.5128575170977	4.55557597789473	NA	J
h122	F2	0.0316470486947007	-0.0434132643578625	0.0393522294990527	0.0177971473507165	-0.0612555859346066	-0.000987620154062682	0.0167700264314747	0.899295959548882	0.794615887994965	1.13173669584943	56.6229590129309	4.07769949318445	35.6875	J
h127	F2	0.0590211920296564	0.0284339439966123	0.0602856514648334	0.0494491240997014	-0.0179151959666466	0.0406907315271719	0.0405546612501187	0.473253896323222	0.742494470974794	0.637383731224159	41.0799840761325	3.74136657372827	NA	O
h13	F1	0.00253288375115513	0.00917732764851858	0.0138800629553241	-0.0207351367782968	0.00360465696130321	-0.00672195446399743	0.0273377936760314	1.33516542016121	1.00820814153169	1.32429541595727	43.3819261667966	3.44379490954863	NA	O
h132	F2	0.0392225383401825	-0.0158102958298405	0.072724088879506	0.0341776692895141	-0.050060016672681	0.0191421796149787	0.0275901098011442	0.828688497728607	0.73889227863526	1.12152816004412	68.4493117325685	4.19224776284861	35.25	J
h133	F2	0.0325912032684073	0.021935825763983	-0.0110122788653576	0.00090317248363498	0.0307496826096566	-0.0316320227167035	0.0623634767030722	1.2266396116713	0.836786629940526	1.46589293827326	34.7226368999566	4.2939805016379	21.3333333333333	O
h135	F2	0.0455237480876768	0.0288167172576119	0.00740767080667725	0.0203588769381954	0.0221694373446518	-0.00113414593674928	0.0615889884472939	0.853721955861639	0.801051409399547	1.06575176804392	41.6669579972899	4.73003221496296	12.4107142857143	J
h136	F2	0.0513714782902695	0.0298932854243496	-0.0130423339448826	0.0215050661808171	0.0410676261646824	-0.0211988483707503	0.0822882350113151	1.02683864310719	0.8551392484037	1.20078530487755	37.0131591274012	4.3842259349357	21.8	O
h137	F2	0.0032729664473559	0.0246176551204133	-0.0285957986731965	-0.0258181696547344	0.0462610957047847	-0.0310394330514674	0.0556537245106056	1.34374562510254	1.11275358859354	1.20758597310026	36.0287735916242	3.90943982166994	13	O
h138	F2	0.0736406842816413	-0.00778445326657137	0.0505134683882691	0.0604434426905968	-0.0212877993442252	0.00306960502178553	0.0670003131550813	0.986665798619339	0.874898711780477	1.12774860144828	55.6506665331367	4.73423915585978	39.5238095238095	J
h139	F2	0.0813781689811234	-0.0302633679259963	0.0248657579103989	0.0662336050820473	-0.0311757280947324	-0.0369580298541139	0.0741118890165006	0.825358973620637	0.660044699692482	1.2504592098159	57.3830743203391	5.23791495523891	NA	O
h140	F2	0.0264075469314915	0.0386801009137554	0.0256669870298286	0.0064178498151093	0.029883370440049	0.0129777253447574	0.0566300107401295	1.0865373489647	0.906624795016797	1.19844212836091	32.400162611567	3.51091695236433	38.6666666666667	O
h141	F2	-0.0121830321634603	0.0110092774100424	0.0266727058443494	-0.0307470981537569	-0.020963038891022	-0.00248652453774682	-0.00305062490670462	1.06680217021726	0.922820430413634	1.15602357193055	46.0355070407289	4.56967770383159	25.8055555555556	J
h142	F2	-0.087530834356365	0.0175949129402862	-0.0586562133525075	-0.12532512013584	0.0293304317930223	-0.0417784786334406	-0.0219985909130974	1.49664657792145	0.974663439351246	1.53555218908965	28.2859604437729	4.26852896943515	NA	O
h144	F2	-0.00213024013477735	-0.00219848366217437	0.021808407263944	-0.0213212096095071	-0.0186888634492485	1.73375945778519e-05	0.0110504904763217	1.02143486781011	0.820048266057325	1.24557896173724	54.448758819124	4.36184284505449	19.6486486486486	O
h146	F2	-0.0234667886023081	0.0552274008609637	-0.0471935314555925	-0.0611097789806955	0.0712997987596191	-0.0246616133065806	0.0424341208356557	1.47298889272806	1.18401204315425	1.24406580257745	24.1833532679949	4.71673418699439	34.3333333333333	J
h147	F2	0.0133353680292451	0.00309124814846261	0.0136168128324064	-0.00771936940702079	0.00714297041047122	-0.0223564109607119	0.0477144614166475	1.23766269944408	0.846204788386551	1.4626042258682	57.8130765049024	3.85937966582858	16.4	O
h149	F2	0.0647088525508188	0.0307888094409107	0.00825835507286229	0.0358781360434758	0.0324906275179715	-0.0129320757307841	0.0829922482207077	1.01582094243831	0.728490768261685	1.39441841502294	38.8044393303326	3.84950551946951	NA	O
h150	F2	0.0267172587232929	-0.0325852135273492	0.0365326460807849	0.0157524926364509	-0.0333848984552515	-0.00695575986548481	0.0342739928091808	1.18490334932992	0.855531497026994	1.38499091318964	52.3325167495384	5.35075802169817	22.3333333333333	J
h152	F2	-0.00887188590467534	0.0314004189746484	-0.011127160801554	-0.0446693446155572	0.0284288535158918	-0.00270817227196431	0.0260683284249581	1.26071883646023	0.940394182822355	1.34062806798368	41.7914361247213	4.3238663959426	NA	O
h153	F2	0.0549075778535964	-0.0300949048847867	0.0498470603396605	0.0489453799444418	-0.046830471044277	-0.011585077716959	0.0488097985665059	0.992105984956091	0.88051858277389	1.12672918478412	64.4257652355114	3.78053959693511	21.53125	J
h154	F2	0.0100036857435071	0.00224832182208447	0.0331386845458679	-0.00657225814907209	-0.0149596740559755	0.0122776669565597	0.0216355918793771	1.03940352362562	0.967709906132916	1.07408585676177	61.4615246204111	4.40119242855213	NA	O
h155	F2	0.0410125534326279	0.0124086728357849	-0.0143036230130033	0.0142332534878622	0.0302077373413009	-0.0370433720824486	0.0773063388561905	1.13586940816985	0.862895121991731	1.31634700350147	37.6037420887833	3.3099873498166	11.3529411764706	O
h157	F2	-0.0226112203264186	0.0536281793925522	0.0147029801097962	-0.0443683524956927	0.0201677433750462	0.0207019275398977	0.0036021383395691	0.937915173804143	0.869197786049872	1.0790584017322	36.8441640602518	5.32848335569847	53.1176470588235	J
h158	F2	0.0109800297384408	0.0114927632594761	0.0214919848024064	-0.00848094308200528	0.00309753813279341	-0.00157416875328432	0.0361231178251536	1.19234964747773	0.940173269052188	1.26822330173221	46.2702558699312	4.67496265171808	40.6363636363636	O
h16	F2	0.0645694286884461	0.0396438501348677	-0.00877288779273236	0.0327197407073453	0.0450767201146061	-0.0160956406730784	0.0877229470243812	0.98877884482325	0.867851450376157	1.13934112156485	28.5365734287217	4.13254465381242	22.5	NA
h160	F2	-0.0108315685164609	0.0374067593558121	-0.00295550378811978	-0.0410742651855312	0.0369675789316229	0.00123540605416863	0.033337564167458	1.26509905191967	0.932036271681601	1.35734959073766	32.1896207964525	4.27798082093099	44.4444444444444	O
h162	F2	0.0643982522547451	-0.0500204973078672	0.0337541760964742	0.0538736367683906	-0.0528814238672341	-0.0476984443830965	0.0558847480244983	1.16183267916525	0.88651296406359	1.31056479291589	58.8242567363298	4.94033420402138	14.952380952381	J
h163	F2	-0.0127222347219632	0.0204138750139576	-0.046769215800981	-0.0542129484192135	0.0321650406642772	-0.038216213160165	0.0266252309328134	1.25353695384699	0.922159010366434	1.35935011180868	30.4892705063617	3.75894861708217	NA	O
h165	F2	0.0475572484401853	0.0178589105273841	0.0368465373646981	0.0340075737868806	0.00293029632096063	-0.00193213758966209	0.061502717786092	0.929941608396765	0.886294161502863	1.04924713350237	48.4323753567118	5.30418154861258	NA	J
h166	F2	-0.0115227702201203	0.00761913990536472	-0.0145752682236014	-0.0385655697942093	0.0155620402569751	-0.0268883746197147	0.0281084274700131	1.16255260584345	0.843316383973351	1.37854858263987	46.9498795000731	4.50780326696894	14.2857142857143	O
h168	F2	-0.00804784558735349	0.0185756951895772	0.0301532797336062	-0.0212554666895988	-0.00349565025081683	0.0135227840496903	0.0138689281271367	1.25613449111615	1.26273294997757	0.994774462120798	37.9322783133151	4.01957781048685	NA	O
h169	F2	0.0285985379525427	-0.011114331863024	0.018336175155192	0.0111311818426517	-0.00962478890883255	-0.0242541777681451	0.0479423526209939	1.24197438884643	1.00370861432906	1.23738540360804	52.0257821458701	4.63094266657658	NA	J
h170	F2	0.128995308445956	-0.00368212236157295	0.0213679831977241	0.109675747581242	-0.00473135071904172	-0.0331336396193273	0.110959615576584	0.762765032009367	0.732532530840117	1.04127120625561	38.8028479758622	4.31743978479392	21.2857142857143	O
h171	F2	0.0599068152276493	0.0239179021656754	0.0281641398305724	0.0400259511959095	0.0152748784377193	0.00581253130200148	0.0704939637544569	0.943625203269256	0.850554141964797	1.10942402924458	39.9563218070949	4.76079786406089	34.6	O
h172	F2	-0.0739973164499038	-0.0341413708114142	0.00179024907769149	-0.0920954637585102	-0.0339522684779407	-0.0450565593534538	-0.029282863143485	1.46627691069692	0.950026179515216	1.54340684742513	58.3088680923842	3.93134059304431	17	O
h174	F2	0.00299647269463475	0.00718996922809471	0.0043635692699683	-0.0202679723441432	0.00455748101708636	-0.0114971253529675	0.0320484045348665	1.25082902236929	1.00491543143494	1.24471073210928	47.5175292678081	4.11198476635829	NA	O
h177	F2	-0.0155864608256706	-0.0169255513555752	0.0134936171941646	-0.0344290481631425	-0.0234340389170804	-0.0114458959034505	0.00648642933529246	1.24461208513929	0.948106520190081	1.31273444347769	49.8517212803064	4.19239694967501	15.9545454545455	O
h178	F2	0.0513109755479135	0.00825536104533218	0.00824331626211932	0.0276277664653904	0.0013262514465366	-0.0277891969336527	0.0594108068061453	1.08114293172284	0.858954050928293	1.25867376788598	42.4683011453421	4.61606481656277	57.375	O
h179	F2	-0.000677254034205496	-0.0207610539722182	-0.0112415130632068	-0.0242953590368919	-0.0109462003585552	-0.0554271002501278	0.0308167690283958	1.48129223835896	1.05775874770242	1.40040651195417	49.8257960388023	4.71059760751397	NA	O
h18	F2	0.0835212577317861	0.0739408766313583	0.101312641133771	0.0813276539354979	0.0269904377366255	0.0963143636922458	0.0851432507668453	0.333243358586953	0.82235772331708	0.405229195444016	49.9389048972065	4.48563069075088	NA	O
h180	F2	0.0469104668460703	-0.00878032019397472	0.00878878560105983	0.0244457010054369	-0.00630175342741354	-0.0256052294791859	0.0577984202954842	1.03189096116651	0.837978196841926	1.23140550082971	53.4376000723616	5.01848711721414	3.18181818181818	J
h181	F2	0.0886701375897761	-0.00485281074538409	0.0280298729737882	0.0709215649550119	-0.0102728670184268	-0.0202933210580539	0.0842898283401631	0.870596524982121	0.790649379820614	1.10111580076069	37.3291673596125	3.98208110822562	NA	O
h182	F2	0.00895930887340583	0.0136451561611979	-0.0121688731163702	-0.0210922428510293	0.0249399835025047	-0.0374220920255568	0.0483478792132928	1.31313961685192	0.887876646398461	1.47896627552766	46.7243789418633	4.11302581616981	15.2	O
h183	F2	0.054601237777999	0.0278539633797585	0.0206608868687366	0.0363865667890147	0.0189173587268449	-0.0086767502842458	0.0706907100920404	1.06958705956012	1.06761299471518	1.00184904535137	42.7965331369811	5.39421169653982	24	J
h185	F2	0.0555286848283932	-0.0579965422169327	0.0421331038904515	0.0434282684496539	-0.0753250661259354	-0.043841139590901	0.0349170915533299	1.24268326304677	0.84860344862401	1.46438629852583	72.7211263191476	5.34453546217056	NA	J
h186	F2	0.0519356454393325	-0.00777855296798957	0.0628641492292346	0.0464693674905447	-0.0362277991925316	0.00733602016348584	0.0449458140475286	0.811687594881817	0.759355419364491	1.06891657606279	66.1720401390087	4.90736277954553	25	O
h187	F2	0.100146322036598	-0.0523358303664602	0.0174270303988765	0.0848650257478524	-0.0508886365453638	-0.0630631053034033	0.0790183942022997	0.875957889969604	0.731482796832913	1.1975098987457	51.1474595109994	3.93316406093782	NA	J
h188	F2	0.0790117945603552	0.0550852340107408	-0.0218242506894353	0.0435369032263954	0.0745426361805878	-0.0209744598999878	0.114545207657135	0.79218710992953	0.643485706613985	1.23108734473375	21.6331728570071	4.00184716254342	NA	J
h189	F2	0.0366506717125569	0.0243934844493246	0.00209931606992086	0.00885256250326823	0.0233440649742928	-0.0110017382123019	0.0607355044636758	0.895570462330296	0.730675184269469	1.22567521329699	42.8168055827156	4.89695852484141	38.7	J
h191	F2	0.0158220962063612	0.0181324320344114	-0.00174019293090391	-0.00978459468038577	0.0220578732383419	-0.0157602554292542	0.0474154530511451	1.25533251348398	1.07764017129179	1.16489023602301	47.1976926847166	4.39728731430746	37.75	J
h194	F2	-0.00450645079354389	0.0757549359755106	-0.0548105809308436	-0.0497128239792115	0.0858772831986474	-0.0228544960018595	0.051389556155057	1.43187061448657	1.138852734206	1.25729216032911	17.6746429564663	4.4798447541611	NA	J
h195	F2	-0.00692843061378711	-0.00673010351017055	0.0372410186236654	-0.0233177365352053	-0.0322216757168562	-0.00250584964318281	0.00277218848511119	1.136022292218	0.88555320590613	1.28283911643184	57.998253483535	4.07021266600655	NA	O
h20	F2	-0.0645572947692582	0.0369656545009961	0.0229462973517266	-0.0864012228915563	0.00346649661146981	0.036257342694285	-0.0326842099826349	1.25963456533854	1.06485754156842	1.18291369142508	43.8452781614602	4.64715500078621	NA	NA
h200	F2	0.0431161242468091	0.038615062983788	-0.0284875096768425	0.00947948983042598	0.0457188640366965	-0.0387777836941711	0.0747130519732296	1.23971219668667	1.00639403740585	1.23183579255123	28.8012106548239	5.03874230172221	NA	J
h201	F2	0.154294023202548	0.0381879305848092	0.0699199575772453	0.145893345244383	0.00923830111336599	0.018580155641275	0.129350136556803	0.338830692339806	0.641049306407774	0.528556366808194	41.6695276939255	4.40132406619077	31.1333333333333	J
h202	F2	-0.0104921988320166	0.0387026080156995	0.0125702516474327	-0.033462970309495	0.0214099889207794	0.0131625590702354	0.0189875781511004	1.12685925968	0.993510540156595	1.1342197330915	31.8163023007288	4.01037382096454	22.6666666666667	O
h207	F2	0.0235969281454732	-0.0299698682406739	0.0542110018999295	0.0183876239689179	-0.0501108173550484	-0.0237095406882792	0.0261555637280421	1.18440469681292	0.925573946564948	1.27964351331254	64.5209865153828	4.73964016745741	35	O
h209	F2	0.0337877930512566	0.0884272120923798	0.0203069248359782	0.00161537276116293	0.0801770965625355	0.0465532298790412	0.0772401694585862	0.842683219190607	0.765711343969195	1.10052335756503	27.1176593025157	4.5216041890643	NA	O
h211	F2	-0.0176676276995435	0.00155827630148979	-0.0118908413474278	-0.0444075274041353	-0.00340996448961585	-0.0225062080177433	0.00798652236848922	1.17447981635905	0.967568582448709	1.21384658169314	46.5519571807629	4.24810124026379	NA	J
h215	F2	0.0172923113971566	0.0460509518947818	0.0192626659380287	-0.00798641833112352	0.0431390799534172	0.0145945951347774	0.058118792337709	1.16333837379827	0.87103609095728	1.33557999016981	37.9705794675534	3.90126921993671	NA	O
h22	F2	0.0236281500353884	0.0258216321485909	0.0126250508275045	0.00200938926515845	0.0264725093881318	0.00647231164396333	0.0547353508810379	1.12785032315218	0.997800044557136	1.13033701421888	37.3010014162314	3.78676105017826	13.8333333333333	NA
h231	F2	0.0164176203776851	0.0469613755333539	0.0362981669281373	-0.00386004084538746	0.0305218620673745	0.0435457426104611	0.0460099156119194	0.924566000601198	0.929411644524896	0.994786331812988	39.8548393454466	3.42181534741485	21.12	O
h232	F2	0.0427295853427982	-0.0533663155982343	0.0551792878455585	0.0352636649458552	-0.0702430953320815	-0.0214228780791889	0.0281014757470415	0.961012563172187	0.730238764775014	1.31602512702578	72.9377663919796	4.84588769372872	NA	O
h24	F2	0.0207428627595537	0.00806721363064983	0.0275649554550154	0.000891258915527336	-0.0273725896035342	0.00537101737761314	0.0117356443140471	0.91292431483256	0.893856308959702	1.02133229433157	53.1083657004601	4.07712607753546	NA	J
h25	F2	0.0230700871237546	-0.0258350848502027	-0.00717875595982645	-0.000896141609478073	-0.0228109648001251	-0.0630518742900264	0.0378865661446197	1.38034391276484	0.953806084821607	1.44719554082422	50.1961450831897	4.31477997409483	20.6666666666667	O
h28	F2	0.00905237182500978	-0.0379555492980319	0.0656163780503928	0.00515010856218651	-0.0636238536640002	0.0204036425292013	0.00368651289751313	1.00585294731611	0.826226242539687	1.21740619642421	64.7139665214326	3.98676015939598	22.1923076923077	O
h29	F2	0.0139300933025737	0.0268444129060276	0.0336801247498803	-0.00583841093376284	0.00754731129776924	0.00990285647045498	0.0336641114571065	1.03811555422704	0.843074826906264	1.23134450359109	47.862573221532	4.28624807224272	27.6	O
h3	F2	0.026751107503123	0.0081558418000311	0.0508267859764978	0.0149064197487593	-0.0178888940364993	0.0184673498906671	0.0329212133698938	0.965695353269975	0.848522128725062	1.13809094728145	54.5478448122447	4.74156296326584	37	O
h30	F2	0.00277674265092766	0.0444312754614137	0.00794479621283853	-0.0219545299688716	0.0392745332391302	0.00922945082208658	0.0427229158613229	1.32530571915738	1.01124298982391	1.31057098293275	35.999331772181	5.13420980672003	NA	NA
h31	F1	-0.00447643123810648	-0.00924397451999596	0.0274756446067037	-0.019392394096454	-0.0230550968493026	-0.00394824196420396	0.012081051307159	1.21363535948264	0.977467226416345	1.24161232897	47.8537904113891	3.71025373321644	NA	O
h38	F2	-0.0328397398892336	0.00768902851837963	0.0594817543801467	-0.0426429632840212	-0.0331124492911762	0.0391736292988549	-0.0210497204654248	1.1367657847359	0.978807870328549	1.16137785483307	59.4031650617535	4.61403220086559	15.5	NA
h39	F2	-0.00343360653983422	-0.0109543299538282	0.0420884166710534	-0.0194184170710138	-0.0383415813181131	0.00535950126982972	-0.00175440866560901	1.11655712716188	0.894210587654308	1.24865120428828	58.2323714314879	3.98081575461173	32.4	O
h41	F1	0.0172630138053148	0.00093042767362586	0.0347413640168504	0.00116063353865603	-0.0122895064985916	0.00557900531602914	0.0323295805480163	1.07772224068069	0.855600308584709	1.25960945767236	51.4640770739082	3.77206502922681	NA	O
h42	F2	-0.0151625387212871	0.0664439535725241	-0.0131852631176677	-0.0486431728995992	0.0544366079140785	0.0118709438224111	0.0291285746124192	1.17313521824361	1.0079832075708	1.16384400993228	31.9128452248055	3.79546728829633	43.2424242424242	J
h43	F2	-0.00173895134162066	-0.0238733046342962	0.0758165274160701	-0.00392835565338839	-0.0723955780621157	0.0347017523091674	-0.0179666625327999	0.855392423004868	0.848010245832184	1.00870529242891	73.4484234193806	4.7504665842762	NA	O
h44	F2	0.0336573989472467	0.050096993643939	0.0515508180449533	0.0135835338383705	0.0191340627505078	0.0513346442563331	0.044954771307652	0.759229772649229	0.765310497552265	0.99205456488251	42.7590210935753	4.39123474555203	15.5454545454545	O
h45	F2	0.0310390179367406	0.0517553748964472	0.0133202505867897	0.00970128510128631	0.0480244675417457	0.0163974177143405	0.0669567312760794	0.945829066904122	0.936917550278631	1.00951152705256	20.4903643524406	4.28828723233112	NA	NA
h46	F2	0.0236356147602515	0.00232272745781841	0.0309244426323075	0.00562575615081575	-0.0035326220047671	0.0130550038350464	0.0423871452711769	1.07092709868243	0.83451161708519	1.28329801138419	45.5371359843752	4.53084336606985	18.75	O
h47	F2	0.00156728019108956	0.0369468625577985	-0.00395565478044129	-0.0271034656528123	0.0328059378323586	0.00437385395954766	0.0364916407293325	1.11656072806344	0.985481433845421	1.13301041472343	28.6533107852229	4.38583910064109	7.40909090909091	J
h49	F2	-0.0152335997196019	0.00792573715469169	0.00167574860412173	-0.0353562262481559	-0.00440719698898061	-0.0165979978804015	0.00929257701788159	1.2740976559659	1.11167477346463	1.14610647500354	42.8598215965029	4.65861179520948	25.3636363636364	O
h51	F2	0.0391243273021246	0.0291645326839425	0.02015571965822	0.0208130876777388	0.0184727384474687	0.00504976760278032	0.0588357844074923	0.86933975152355	0.819603156657402	1.06068375220636	38.7911087649199	4.37851825540237	6.07142857142857	J
h52	F2	0.0362464454757001	0.00802316525542348	0.000261736119169473	0.00810348522888103	0.00358707212565507	-0.0244679181583762	0.0480675842295642	0.956872061307212	0.752172093814973	1.27214512366979	48.8803729165451	4.2814287006541	47	O
h53	F2	-0.0514479833662182	0.0876612294455693	-0.00527708995685418	-0.0810557198488577	0.0692971272724686	0.0269514513501888	0.0111727876168181	1.02095279534955	0.849049652740823	1.20246535883244	26.1250846097919	3.68663742011513	NA	O
h54	F2	-0.00388367636964916	-0.0135171344559032	0.0187316314455151	-0.0205142994850665	-0.0232522308738508	-0.0109679364428345	0.0139857916326719	1.15238199121062	0.918722194810406	1.25433128503926	52.8899890135249	4.5466410578495	NA	O
h55	F2	-0.00986467288997492	0.0118851591050667	0.00337519162359224	-0.0344726814185412	0.0121103534606741	-0.0110144836994399	0.0266396503366348	1.23887385513583	0.917989662501503	1.3495509870557	38.863182608226	4.39774713110291	NA	O
h56	F2	0.0286453611921214	-0.00667113582778537	0.0264019007409357	0.0137049918304059	-0.0184154663493511	-0.0177965504604006	0.0391603379379771	1.14542439349052	1.00369779946363	1.14120444829373	54.8632847562279	4.37673632464911	NA	J
h57	F2	0.0317658797049791	0.0328847690871863	0.0460926010351833	0.0160089905411403	0.00126028930468985	0.0283644223206663	0.0374686702741239	0.904862048156098	0.848732974571655	1.06613278294362	36.6190093547014	4.71771303657839	8.81818181818182	O
h59	F2	0.0771862765629486	0.02641120689276	0.0382292392259103	0.0554823244310711	0.0171846387822068	0.0186896593256499	0.0851008662453726	0.740757741025532	0.60271870117929	1.22902730506977	39.5406945146287	3.9610072926693	NA	O
h60	F2	-0.0405158287716447	0.0273519789586799	0.00765131707385574	-0.0640145458240798	0.011536400669122	-0.00793196174527456	0.00261793194278376	1.45196605051564	1.14868292302532	1.26402684449383	48.8372981098263	4.50006535810379	NA	J
h61	F2	0.00237344490544067	0.0247492143539339	0.0208865392451489	-0.0192372361705806	0.0111811692455147	0.018874286246727	0.0281097376952576	1.24772330368315	1.08904856083097	1.14570033748643	47.0410627322657	3.78835000845941	NA	J
h62	F2	0.0643004885889674	0.0368782610247708	0.0948525876498651	0.0605540966801249	-0.0110432595805747	0.08335189158327	0.0516210896198721	0.412170245443184	0.595706268818996	0.691901809696114	55.8199051518017	5.26547877216072	NA	O
h63	F2	-0.0137619539800648	-0.0286018152400742	0.0445121993467711	-0.0232783369516461	-0.0532042574327551	-0.00961703522462832	-0.00706322193386593	1.26775731831895	1.01052291988814	1.25455572888865	62.0543642612992	4.81197359049546	NA	O
h64	F2	0.0138989599338739	-0.0127738498327546	0.0246737832318491	-0.00134796462129843	-0.0279161106334746	-0.0262822740586135	0.022629858695374	1.15344453004951	0.92783062889008	1.24316280809712	57.0699165815871	4.40345667674973	27.3888888888889	J
h65	F2	0.0301422183302575	-0.0260628369363794	0.0240236462905277	0.0124651277840279	-0.0211504293632782	-0.0178736790063736	0.0440540317486463	1.1851468559301	0.776671991683909	1.52592969570149	46.1726210708868	4.6205311566989	15	O
h67	F2	0.0682829855200308	-0.0393091069205421	0.0753767230386865	0.0671389606424512	-0.0716715697144716	0.00924107135991089	0.0388110277204	0.853936549446575	0.857609464322599	0.995717264059201	74.7197245521837	3.83213583861568	29	O
h68	F2	-0.0130123555910112	0.056073897132818	-0.0505153218268547	-0.0549589666844527	0.0770537507385533	-0.0307091050302353	0.0519115995342382	1.24064218187117	0.890514519280926	1.39317456931861	18.933795990193	4.59223669598527	27.8571428571429	O
h69	F2	-0.0285569327659823	-0.0262759238391162	0.00613887236469083	-0.0475634937164168	-0.0347103765126356	-0.0194459494623594	-0.00961418800365792	1.16250249104599	0.932957644175567	1.24603994436775	54.4794432247333	4.24260982320067	NA	O
h7	F2	0.0239849061940217	-0.0536091981811657	0.0214054864435876	0.0100273814376432	-0.0441492676956891	-0.0429465017109359	0.0356077728508786	1.59502981021565	1.04221806184413	1.53041850703812	49.5753218490328	4.55075695446551	37.5	O
h71	F2	-0.0661267291259117	-0.0114492183290387	-0.00417641908365061	-0.0912965228506538	-0.0281614647782743	-0.0310916696235685	-0.0349225505770109	1.54494673200805	1.08653077150444	1.42190794087578	53.656724308871	4.65198619643843	23.7333333333333	J
h72	F2	-0.0347961698344542	-0.0496756441054471	-0.0138260557767848	-0.0598858744285022	-0.0393456750897999	-0.0582922364371523	-0.0059757417678551	1.3819761803949	0.819563662779656	1.68623408181343	56.745145251023	4.57293148116342	4	O
h73	F2	-0.0190589207920963	0.00856139638376302	-0.0101937003973742	-0.0425130702026035	0.00439961844519588	-0.0365476911981851	0.0144496461828349	1.34536674722325	1.05669113300599	1.27318826211408	40.8568406033321	4.19507538780149	NA	J
h74	F2	-0.0581101224031477	0.0618181162888205	0.0175294780687667	-0.0848326011617528	0.0362670499570166	0.0422516604307432	-0.0105272577247869	0.932400580023206	0.771783686846436	1.20811128288169	40.8571235896639	4.49451016657122	10	O
h75	F2	0.0609022568013139	0.0122427662585898	0.0659719151246437	0.0470410768188067	-0.00484961279793497	0.0287317374197634	0.0684335991207555	1.13806068364609	0.854688997662308	1.33154947209902	54.6294696585315	4.38124374712196	13.9444444444444	NA
h76	F2	-0.0195399618204053	0.000268354182037986	0.0448560602825975	-0.0326867280493841	-0.0268340627556879	0.015067540871912	-0.00338691084250586	1.26723990015442	1.0234593322586	1.23819272560429	65.6199525429634	5.08630745512332	40	O
h77	F2	0.0107653065877431	0.0249329543741494	0.020242175898162	-0.015819186222996	0.0149299646335729	0.0143195488470798	0.0327940867097923	1.04892684769363	0.82896429145199	1.26534623808266	38.5843309827097	4.71309603579708	11.3333333333333	O
h79	F2	0.0633312416001046	0.00783668260827774	0.019427551087529	0.0399749064052486	0.000810134830761562	-0.00939077497533014	0.067680000045316	0.953449658600256	0.809512326757787	1.17780746146135	43.3087099220521	4.05963450645013	27.2	O
h8	F2	0.00852821948491087	-0.00297572061395324	0.0690178700707842	0.00358169985667988	-0.0280956031323299	0.0483990821058812	0.0178986677385935	1.04568980471723	1.00002675561785	1.04566182738898	58.7953369742976	3.93568246534394	15	O
h80	F2	0.0602232694581014	0.0299261729746152	0.0694146061544659	0.0532466019886097	-0.000986260065187307	0.0572920152216047	0.059611377342941	0.481471490248903	0.71959988069621	0.669082226338172	48.4134214541534	3.55341775159236	18.4210526315789	O
h82	F2	0.00912150838447135	-0.00255817556738525	0.0157313164747639	-0.00858597860287213	0.00439555191424912	-0.00131291421828937	0.0440261049249965	1.40125627461684	1.07234017964124	1.30672738112419	47.5660049950145	3.64548083480932	43	O
h83	F2	0.0405433625473522	0.00460006463448795	0.036816224465827	0.0277238600435445	-0.00124874105977694	-0.00209954704124585	0.060914195987441	1.03525554086177	0.85900214029335	1.20518388988907	53.3765048321593	4.80140066401831	18.5714285714286	O
h85	F2	0.00998354061072698	0.0339076792329282	-0.0335873818258242	-0.027241557123527	0.0465852452011084	-0.0474883798212655	0.0549021266138955	1.24276829396634	0.842321613143104	1.47540829366704	39.5080405084352	4.82206428075882	27.0952380952381	O
h86	F2	0.0551830285409318	0.000483024226329643	0.0375790299419746	0.0414283680495195	-0.0140280878266031	-0.00919195793424311	0.0598988189183788	1.01875675708141	0.89476419214242	1.13857568958152	50.0949948870784	4.10879710647955	NA	J
h88	F2	0.055167490023607	0.0376805465415323	0.0293082286858392	0.0316242381870125	0.0333078041744077	0.0166713249970307	0.075484360116134	0.927772962026944	0.745328906546559	1.24478328141831	32.3448803675479	4.35211888199701	NA	O
h89	F2	0.0588169751723173	-0.00768060039354721	0.0372247329052872	0.0448618213125291	-0.0191548185701051	-0.0202776756846415	0.0607631810810132	1.06482229135714	0.879946778388472	1.21009851676171	42.9742245473213	4.79499024057721	31.7142857142857	O
h9	F2	0.0690955258868853	-0.0331791386028561	0.0313161433815467	0.0516000503309514	-0.0390037908234059	-0.0210348621421901	0.0571270070749208	0.876904745489181	0.71316641342484	1.22959344268334	59.3380511624374	4.33305285236407	19	O
h90	F2	-0.00390233404340288	0.0192327300738521	0.00189772526961903	-0.0346074357412182	0.00680030453477081	-0.00662777828968956	0.0185973836814396	1.1512436908041	0.88356988142768	1.30294582805823	50.1376446259007	4.37739396672962	NA	O
h91	F2	0.0111642500501542	-0.0104711614916379	0.0513629639614972	0.00278471970093661	-0.0312757940601751	0.0240066584418879	0.0181356924662222	0.95628564126102	0.902174080711596	1.05997906801617	58.2445051853332	4.49853016403116	33.8	O
h92	F2	0.0256276643486526	0.0810739320888603	0.0319186916707729	0.00402736308892548	0.0545578101040864	0.0491113500539945	0.0548138418927078	0.84597970660442	0.969314349628414	0.87276094378333	23.8805542187512	4.17182685216512	NA	O
h93	F2	0.0389092509340911	0.0204548914757969	0.0349587543589948	0.0246208314011499	-0.00611243676755088	0.0147522031785347	0.0413492866736059	0.938596877290793	0.964933427949033	0.972706354764578	46.4993049229649	4.0146306931647	6.08333333333333	O
h94	F2	0.0230994835342609	0.118791754426494	0.0145556147402267	-0.00776202620195147	0.0772020667691479	0.0591122188301771	0.0486963385007677	0.790185467581012	0.974894936463939	0.810533974509201	14.1720019622558	4.65466535195974	24.2	O
h95	F2	-0.00377245381493381	0.0115959078135189	-0.0140659971158027	-0.0326409130534735	0.0228897241808686	-0.0232439286150904	0.0374421571089178	1.5222689097129	1.05475662325593	1.44324185897388	35.7748502738985	4.80711551461205	26.5714285714286	O
h96	F2	-0.0158460909801347	0.0103760947388732	0.0167980871088784	-0.0345050838745904	-0.00852132778623709	0.00879816743745832	0.00480615225181221	1.04628133538114	0.941779815328122	1.11096173261752	45.9988557414826	4.57677379455145	NA	O
h97	F2	-0.0377094643649955	0.00314839993584343	0.0112230521409945	-0.0594534091086336	-0.0153980836133869	-0.00180499238093004	-0.0137974491378269	1.20683773041458	0.985719754133566	1.22432134017176	50.3794278483794	3.85392153002866	NA	O
r1	R1	0.120298792287421	0.0168843532873809	0.0333998245637477	0.10068580213257	0.0366098198393746	-0.00155013179468472	0.139276325056526	0.926093181152115	0.762576718267979	1.21442624586747	30.7982779321906	3.99853368528067	NA	O
rupincola	P_rupincola	0.119492082161475	0.0424069874949598	0.0127415538900067	0.0906037993530909	0.0713391200008792	-0.00259264445747564	0.155739972348559	0.996409450423648	0.68991300531319	1.44425375772025	21.8344826238694	4.27798082093099	2.7	O
